# Supplementary material for: Crystal structure of the possible sulindac impurity 2-(5-fluoro-2-methyl-1H-inden-3-yl)aceto­nitrile
Source: Acta Crystallogr E Crystallogr Commun. 2025 Mar 27;81(Pt 4):341–4. doi: 10.1107/S2056989025002622 (PMC11974336; doi:10.1107/S2056989025002622)
Supplement: Supplementary file 1 [file e-81-00341-sup1.cif]

##############################################################################
#                                                                            #
# This CIF contains the data in a paper accepted for publication in          #
# Acta Crystallographica Section E. It conforms to the requirements of       #
# Notes for Authors for Acta Crystallographica Section E, and has been       #
# peer reviewed under the auspices of the IUCr Commission on Journals.       #
#                                                                            #
# Full details of the Crystallographic Information File format               #
# are given in the paper "The Crystallographic Information File (CIF):       #
# a New Standard Archive File for Crystallography" by S. R. Hall, F. H.      #
# Allen and I. D. Brown [Acta Cryst. (1991), A47, 655-685].                  #
#                                                                            #
# The current version of the core CIF dictionary is obtainable from          #
# ftp://ftp.iucr.org/pub/cif_core.dic.                                       #
#                                                                            #
# Software is freely available for graphical display of the structure(s)     #
# in this CIF. For information consult the CIF software page                 #
# http://www.iucr.org/resources/cif/software.                                #
#                                                                            #
# This file may be used for bona fide research purposes within the           #
# scientific community so long as proper attribution is given to the journal # 
# article from which it was obtained.                                        #
#                                                                            #
##############################################################################
data_I
_audit_creation_method
;
Olex2 1.5
(compiled 2024.02.16 svn.r378c4104 for OlexSys, GUI svn.r6928)
;
_journal_date_recd_electronic     2025-01-12
_journal_date_accepted     2025-03-22
_journal_name_full     'Acta Crystallographica, Section E'
_journal_year     2025
_journal_volume     81
_journal_issue      1
_journal_page_first     341
_journal_page_last     344
_journal_paper_category     GO
_journal_paper_doi     10.1107/S2056989025002622
_journal_coeditor_code     WM5750
_publ_contact_author_name     'Yun-Deng Wu'
_publ_contact_author_address
;
Technique Center, Jinling Pharmaceutical Company Limited, 58 Xingang Road Qixia
district, Nanjing, Jiangsu 210046,
People's Republic of China
;
_publ_contact_author_email     '2351897844@qq.com'
_publ_contact_author_phone     ?
_publ_section_title
;
Crystal structure of the possible sulindac impurity
2-(5-fluoro-2-methyl-1<i>H</i>-inden-3-yl)acetonitrile
;
_publ_section_title_footnote     .
loop_
    _publ_author_name
    _publ_author_footnote
    _publ_author_address
    'Yun-Deng, Wu' .
;
Technique Center, Jinling Pharmaceutical Company Limited, 58 Xingang Road Qixia
district, Nanjing, Jiangsu 210046,
People's Republic of China
;
    'Hui, Wan' .
;
Technique Center, Jinling Pharmaceutical Company Limited, 58 Xingang Road Qixia
district, Nanjing, Jiangsu 210046,
People's Republic of China
;
    'Yun, Xia' .
;
Technique Center, Jinling Pharmaceutical Company Limited, 58 Xingang Road Qixia
district, Nanjing, Jiangsu 210046,
People's Republic of China
;
    'Jie, Ni' .
;
Technique Center, Jinling Pharmaceutical Company Limited, 58 Xingang Road Qixia
district, Nanjing, Jiangsu 210046,
People's Republic of China
;
    'Jian, Li' .
;
Technique Center, Jinling Pharmaceutical Company Limited, 58 Xingang Road Qixia
district, Nanjing, Jiangsu 210046,
People's Republic of China
;
    'Hui, Zhang' .
;
Technique Center, Jinling Pharmaceutical Company Limited, 58 Xingang Road Qixia
district, Nanjing, Jiangsu 210046,
People's Republic of China
;
    'Xiang-Yang, Xu' .
;
Technique Center, Jinling Pharmaceutical Company Limited, 58 Xingang Road Qixia
district, Nanjing, Jiangsu 210046,
People's Republic of China
;
    'Jun, Xie' .
;
Technique Center, Jinling Pharmaceutical Company Limited, 58 Xingang Road Qixia
district, Nanjing, Jiangsu 210046,
People's Republic of China
;
_publ_section_synopsis
;
The asymmetric unit of the title compound consists of two molecules with nearly
identical conformations. The angles between the cyanide group and the
corresponding indene ring plane are 64.09 (16) and 64.72 (14)\%.
;
_chemical_name_systematic
;
2-(5-Fluoro-2-methyl-1<i>H</i>-inden-3-yl)acetonitrile
;
_chemical_name_common     ?
_chemical_formula_moiety     'C12 H10 F N'
_chemical_formula_sum     'C12 H10 F N'
_chemical_formula_iupac     'C12 H10 F N'
_chemical_formula_weight     187.21
_chemical_melting_point     ?
_space_group_crystal_system     monoclinic
_space_group_name_H-M_alt     'P 1 21/n 1'
_space_group_name_Hall     '-P 2yn'
loop_
    _space_group_symop_operation_xyz
    'x, y, z'
    '-x+1/2, y+1/2, -z+1/2'
    '-x, -y, -z'
    'x-1/2, -y-1/2, z-1/2'
_cell_length_a     7.5248(5)
_cell_length_b     15.1897(10)
_cell_length_c     17.1823(9)
_cell_angle_alpha     90
_cell_angle_beta     99.176(2)
_cell_angle_gamma     90
_cell_volume     1938.8(2)
_cell_formula_units_Z     8
_cell_measurement_reflns_used     9932
_cell_measurement_theta_min     2.68
_cell_measurement_theta_max     26.74
_cell_measurement_temperature     170.0
_exptl_crystal_description     block
_exptl_crystal_colour     colourless
_exptl_crystal_size_max     0.42
_exptl_crystal_size_mid     0.29
_exptl_crystal_size_min     0.23
_exptl_crystal_density_diffrn     1.283
_exptl_crystal_density_meas     ?
_exptl_crystal_density_method     ?
_exptl_crystal_F_000     784
_exptl_absorpt_coefficient_mu     0.089
_exptl_absorpt_correction_type     multi-scan
_exptl_absorpt_process_details
;
(SADABS; Krause <i>et al.</i>,  2015)
;
_exptl_absorpt_correction_T_min     0.6538
_exptl_absorpt_correction_T_max     0.7454
_diffrn_ambient_temperature     170.0
_diffrn_source     'sealed tube'
_diffrn_source_power     0.07
_diffrn_source_voltage     50.0
_diffrn_source_current     1.4
_diffrn_radiation_type     MoK\a
_diffrn_radiation_wavelength     0.71073
_diffrn_radiation_monochromator     graphite
_diffrn_measurement_device_type     'Bruker SMART APEX CCD area detector'
_diffrn_measurement_method     '\w and \f scans'
_diffrn_detector_area_resol_mean     8
loop_
    _diffrn_refln_index_h
    _diffrn_refln_index_k
    _diffrn_refln_index_l
    1 0 0
    1 0 0
    -1 0 0
    -1 0 0
    2 0 0
    2 0 0
    3 0 0
    -3 0 0
    3 0 0
    3 0 0
    4 0 0
    4 0 0
    -4 0 0
    4 0 0
    5 0 0
    5 0 0
    5 0 0
    -5 0 0
    6 0 0
    6 0 0
    6 0 0
    -6 0 0
    7 0 0
    7 0 0
    7 0 0
    8 0 0
    8 0 0
    8 0 0
    9 0 0
    9 0 0
    9 0 0
    -1 -1 0
    -1 -1 0
    1 -1 0
    1 -1 0
    1 -1 0
    1 1 0
    1 1 0
    -1 1 0
    -1 1 0
    -1 1 0
    -2 1 0
    2 1 0
    3 -1 0
    -3 -1 0
    3 -1 0
    3 -1 0
    3 1 0
    -3 1 0
    3 1 0
    -3 1 0
    4 -1 0
    4 -1 0
    -4 -1 0
    4 -1 0
    4 1 0
    -4 1 0
    4 1 0
    5 -1 0
    -5 -1 0
    5 -1 0
    5 -1 0
    -5 1 0
    5 1 0
    5 1 0
    5 1 0
    6 -1 0
    -6 -1 0
    6 -1 0
    6 -1 0
    -6 1 0
    6 1 0
    6 1 0
    6 1 0
    7 -1 0
    7 -1 0
    7 -1 0
    7 1 0
    7 1 0
    7 1 0
    8 -1 0
    8 -1 0
    8 -1 0
    8 1 0
    8 1 0
    8 1 0
    9 -1 0
    9 -1 0
    9 -1 0
    9 1 0
    9 1 0
    9 1 0
    0 -2 0
    0 2 0
    0 2 0
    0 2 0
    0 2 0
    -1 -2 0
    -1 -2 0
    1 -2 0
    1 -2 0
    1 -2 0
    -1 2 0
    1 2 0
    1 2 0
    -1 2 0
    -1 2 0
    -2 -2 0
    -2 -2 0
    2 -2 0
    2 -2 0
    2 -2 0
    -2 2 0
    2 2 0
    -2 2 0
    -2 2 0
    2 2 0
    -3 -2 0
    3 -2 0
    3 -2 0
    3 -2 0
    -3 2 0
    3 2 0
    3 2 0
    -3 2 0
    -3 2 0
    4 -2 0
    4 -2 0
    -4 -2 0
    4 2 0
    -4 2 0
    4 2 0
    5 -2 0
    -5 -2 0
    5 -2 0
    5 -2 0
    -5 2 0
    5 2 0
    5 2 0
    -6 -2 0
    6 -2 0
    6 -2 0
    6 -2 0
    -6 2 0
    6 2 0
    6 2 0
    6 2 0
    7 -2 0
    7 -2 0
    7 -2 0
    7 2 0
    7 2 0
    7 2 0
    8 -2 0
    8 -2 0
    8 -2 0
    8 2 0
    8 2 0
    8 2 0
    9 -2 0
    9 -2 0
    9 -2 0
    9 2 0
    9 2 0
    9 2 0
    0 -3 0
    0 3 0
    0 3 0
    0 3 0
    0 3 0
    0 3 0
    1 -3 0
    1 -3 0
    -1 -3 0
    -1 -3 0
    1 -3 0
    1 3 0
    1 3 0
    -1 3 0
    -1 3 0
    -1 3 0
    2 -3 0
    2 3 0
    -2 3 0
    3 -3 0
    3 -3 0
    3 -3 0
    -3 -3 0
    -3 3 0
    -3 3 0
    3 3 0
    -3 3 0
    3 3 0
    4 -3 0
    4 -3 0
    4 -3 0
    -4 -3 0
    -4 3 0
    4 3 0
    -4 3 0
    5 -3 0
    -5 -3 0
    5 -3 0
    5 -3 0
    -5 3 0
    5 3 0
    5 3 0
    6 -3 0
    6 -3 0
    -6 -3 0
    6 -3 0
    6 3 0
    6 3 0
    -6 3 0
    7 -3 0
    7 -3 0
    7 -3 0
    7 3 0
    7 3 0
    7 3 0
    8 -3 0
    8 -3 0
    8 -3 0
    8 3 0
    8 3 0
    8 3 0
    9 -3 0
    9 -3 0
    9 3 0
    0 4 0
    0 4 0
    0 4 0
    0 4 0
    -1 -4 0
    1 4 0
    1 4 0
    1 4 0
    -1 4 0
    2 -4 0
    2 -4 0
    -2 -4 0
    -2 -4 0
    2 -4 0
    -2 4 0
    2 4 0
    -2 4 0
    2 4 0
    -2 4 0
    -2 4 0
    3 -4 0
    3 -4 0
    -3 -4 0
    -3 4 0
    3 4 0
    -3 4 0
    -3 4 0
    -3 4 0
    -4 -4 0
    4 -4 0
    4 -4 0
    4 -4 0
    -4 4 0
    4 4 0
    -4 4 0
    4 4 0
    -4 4 0
    -4 4 0
    5 -4 0
    5 -4 0
    5 -4 0
    -5 -4 0
    5 4 0
    5 4 0
    -5 4 0
    -5 4 0
    6 -4 0
    6 -4 0
    6 -4 0
    -6 -4 0
    6 4 0
    -6 4 0
    6 4 0
    7 -4 0
    7 -4 0
    7 4 0
    7 4 0
    7 4 0
    8 -4 0
    8 -4 0
    8 -4 0
    8 4 0
    8 4 0
    8 4 0
    9 -4 0
    9 -4 0
    9 -4 0
    9 4 0
    9 4 0
    9 4 0
    0 -5 0
    0 5 0
    0 5 0
    0 5 0
    0 5 0
    0 5 0
    1 -5 0
    -1 -5 0
    1 -5 0
    1 -5 0
    1 5 0
    1 5 0
    1 5 0
    -1 5 0
    -1 5 0
    -1 5 0
    -1 5 0
    -2 -5 0
    2 -5 0
    2 -5 0
    2 -5 0
    2 5 0
    -2 5 0
    -2 5 0
    -2 5 0
    -2 5 0
    2 5 0
    3 -5 0
    3 -5 0
    -3 -5 0
    3 -5 0
    -3 5 0
    -3 5 0
    3 5 0
    3 5 0
    -3 5 0
    -3 5 0
    -4 -5 0
    4 -5 0
    4 -5 0
    4 -5 0
    -4 5 0
    4 5 0
    4 5 0
    -4 5 0
    -4 5 0
    -4 5 0
    -5 -5 0
    5 -5 0
    5 -5 0
    5 -5 0
    -5 5 0
    5 5 0
    5 5 0
    -5 5 0
    6 -5 0
    6 -5 0
    6 -5 0
    6 5 0
    6 5 0
    7 -5 0
    7 -5 0
    7 -5 0
    7 5 0
    7 5 0
    8 -5 0
    8 -5 0
    8 -5 0
    8 5 0
    8 5 0
    8 5 0
    9 -5 0
    9 -5 0
    9 -5 0
    9 5 0
    9 5 0
    9 5 0
    0 -6 0
    0 6 0
    0 6 0
    0 6 0
    0 6 0
    0 6 0
    1 -6 0
    1 -6 0
    1 -6 0
    -1 -6 0
    -1 6 0
    1 6 0
    1 6 0
    -1 6 0
    -1 6 0
    -1 6 0
    1 6 0
    -2 -6 0
    2 -6 0
    -2 6 0
    -2 6 0
    2 6 0
    2 6 0
    -2 6 0
    2 6 0
    -2 6 0
    -3 -6 0
    3 -6 0
    3 -6 0
    3 -6 0
    3 6 0
    3 6 0
    -3 6 0
    -3 6 0
    -3 6 0
    4 -6 0
    4 -6 0
    4 -6 0
    -4 -6 0
    -4 6 0
    4 6 0
    -4 6 0
    4 6 0
    -4 6 0
    -4 6 0
    5 -6 0
    5 -6 0
    5 -6 0
    -5 -6 0
    -5 6 0
    5 6 0
    5 6 0
    -5 6 0
    6 -6 0
    6 -6 0
    6 -6 0
    6 6 0
    -6 6 0
    6 6 0
    -6 6 0
    7 -6 0
    7 -6 0
    7 -6 0
    7 6 0
    7 6 0
    8 -6 0
    8 -6 0
    8 -6 0
    8 6 0
    8 6 0
    0 -7 0
    0 7 0
    0 7 0
    0 7 0
    0 7 0
    1 -7 0
    -1 -7 0
    1 7 0
    -1 7 0
    -1 7 0
    -1 7 0
    1 7 0
    -1 7 0
    -1 7 0
    2 -7 0
    2 -7 0
    2 -7 0
    -2 -7 0
    2 7 0
    -2 7 0
    -2 7 0
    -2 7 0
    2 7 0
    3 -7 0
    -3 -7 0
    3 -7 0
    3 -7 0
    -3 7 0
    3 7 0
    -3 7 0
    -3 7 0
    3 7 0
    -4 -7 0
    4 -7 0
    4 -7 0
    4 -7 0
    4 7 0
    -4 7 0
    4 7 0
    -4 7 0
    -4 7 0
    -4 7 0
    5 -7 0
    5 -7 0
    -5 -7 0
    5 -7 0
    -5 7 0
    -5 7 0
    5 7 0
    5 7 0
    -5 7 0
    -5 7 0
    6 -7 0
    6 -7 0
    -6 7 0
    -6 7 0
    6 7 0
    7 -7 0
    7 -7 0
    7 -7 0
    7 7 0
    7 7 0
    8 -7 0
    8 -7 0
    8 -7 0
    8 7 0
    8 7 0
    0 -8 0
    0 8 0
    0 8 0
    0 8 0
    0 8 0
    -1 -8 0
    1 -8 0
    1 -8 0
    1 8 0
    1 8 0
    -1 8 0
    -1 8 0
    -1 8 0
    1 8 0
    -1 8 0
    -1 8 0
    2 -8 0
    2 -8 0
    -2 -8 0
    2 -8 0
    2 8 0
    2 8 0
    -2 8 0
    -2 8 0
    -2 8 0
    2 8 0
    -2 8 0
    -3 -8 0
    3 -8 0
    3 -8 0
    3 -8 0
    -3 8 0
    -3 8 0
    3 8 0
    -3 8 0
    3 8 0
    3 8 0
    -3 8 0
    4 -8 0
    -4 -8 0
    4 -8 0
    4 -8 0
    -4 8 0
    -4 8 0
    4 8 0
    -4 8 0
    -4 8 0
    4 8 0
    5 -8 0
    5 -8 0
    -5 -8 0
    5 -8 0
    -5 8 0
    5 8 0
    -5 8 0
    -5 8 0
    -5 8 0
    5 8 0
    6 -8 0
    6 -8 0
    6 -8 0
    6 8 0
    6 8 0
    -6 8 0
    -6 8 0
    7 -8 0
    7 -8 0
    7 -8 0
    7 8 0
    7 8 0
    8 -8 0
    8 -8 0
    8 -8 0
    8 8 0
    8 8 0
    0 -9 0
    0 9 0
    0 9 0
    0 9 0
    0 9 0
    0 9 0
    1 -9 0
    1 9 0
    -1 9 0
    1 9 0
    -1 9 0
    -1 9 0
    1 9 0
    -1 9 0
    -1 9 0
    1 9 0
    2 -9 0
    -2 -9 0
    2 -9 0
    2 -9 0
    -2 9 0
    -2 9 0
    -2 9 0
    2 9 0
    2 9 0
    -2 9 0
    3 -9 0
    3 -9 0
    -3 -9 0
    3 -9 0
    -3 9 0
    3 9 0
    -3 9 0
    -3 9 0
    3 9 0
    3 9 0
    -3 9 0
    -4 -9 0
    4 -9 0
    4 -9 0
    4 -9 0
    -4 9 0
    -4 9 0
    -4 9 0
    4 9 0
    4 9 0
    -4 9 0
    5 -9 0
    -5 -9 0
    5 -9 0
    5 -9 0
    -5 9 0
    -5 9 0
    -5 9 0
    5 9 0
    5 9 0
    6 -9 0
    6 -9 0
    6 -9 0
    6 9 0
    6 9 0
    7 -9 0
    7 -9 0
    7 -9 0
    7 9 0
    7 9 0
    8 -9 0
    8 -9 0
    8 -9 0
    8 9 0
    0 -10 0
    0 10 0
    0 10 0
    0 10 0
    0 10 0
    0 10 0
    1 -10 0
    -1 10 0
    1 10 0
    -1 10 0
    -1 10 0
    -1 10 0
    1 10 0
    1 10 0
    1 10 0
    -1 10 0
    2 -10 0
    -2 -10 0
    2 -10 0
    2 -10 0
    -2 10 0
    -2 10 0
    2 10 0
    2 10 0
    -2 10 0
    -2 10 0
    2 10 0
    -2 10 0
    3 -10 0
    3 -10 0
    3 -10 0
    -3 -10 0
    -3 10 0
    3 10 0
    -3 10 0
    -3 10 0
    -3 10 0
    3 10 0
    3 10 0
    4 -10 0
    4 -10 0
    4 -10 0
    -4 -10 0
    -4 10 0
    4 10 0
    -4 10 0
    -4 10 0
    4 10 0
    4 10 0
    -4 10 0
    5 -10 0
    5 -10 0
    5 -10 0
    -5 -10 0
    -5 10 0
    5 10 0
    -5 10 0
    -5 10 0
    -5 10 0
    6 -10 0
    6 -10 0
    6 -10 0
    -6 10 0
    6 10 0
    6 10 0
    7 -10 0
    7 -10 0
    7 -10 0
    7 10 0
    7 10 0
    8 -10 0
    8 -10 0
    8 -10 0
    8 10 0
    0 -11 0
    0 11 0
    0 11 0
    0 11 0
    0 11 0
    0 11 0
    1 -11 0
    -1 11 0
    1 11 0
    -1 11 0
    -1 11 0
    -1 11 0
    1 11 0
    1 11 0
    1 11 0
    -1 11 0
    -2 -11 0
    2 -11 0
    2 -11 0
    2 11 0
    2 11 0
    -2 11 0
    2 11 0
    -2 11 0
    -2 11 0
    -2 11 0
    3 -11 0
    3 -11 0
    -3 -11 0
    3 -11 0
    -3 11 0
    3 11 0
    -3 11 0
    -3 11 0
    3 11 0
    3 11 0
    -3 11 0
    4 -11 0
    4 -11 0
    -4 -11 0
    4 -11 0
    -4 11 0
    -4 11 0
    -4 11 0
    4 11 0
    4 11 0
    -4 11 0
    5 -11 0
    5 -11 0
    -5 -11 0
    5 -11 0
    5 11 0
    -5 11 0
    -5 11 0
    -5 11 0
    5 11 0
    6 -11 0
    6 -11 0
    6 -11 0
    -6 11 0
    -6 11 0
    6 11 0
    6 11 0
    7 -11 0
    7 -11 0
    7 -11 0
    7 11 0
    7 11 0
    0 -12 0
    0 12 0
    0 12 0
    0 12 0
    0 12 0
    1 -12 0
    -1 12 0
    1 12 0
    -1 12 0
    -1 12 0
    -1 12 0
    1 12 0
    1 12 0
    -1 12 0
    1 12 0
    1 12 0
    2 -12 0
    -2 12 0
    -2 12 0
    2 12 0
    -2 12 0
    -2 12 0
    2 12 0
    2 12 0
    -2 12 0
    2 12 0
    3 -12 0
    3 -12 0
    3 -12 0
    -3 -12 0
    -3 12 0
    3 12 0
    -3 12 0
    -3 12 0
    -3 12 0
    3 12 0
    -3 12 0
    4 -12 0
    -4 -12 0
    4 -12 0
    4 -12 0
    -4 12 0
    -4 12 0
    -4 12 0
    -4 12 0
    4 12 0
    5 -12 0
    5 -12 0
    5 -12 0
    5 12 0
    5 12 0
    -5 12 0
    -5 12 0
    6 -12 0
    6 -12 0
    6 -12 0
    6 12 0
    6 12 0
    -6 12 0
    7 -12 0
    7 12 0
    7 12 0
    0 -13 0
    0 13 0
    0 13 0
    0 13 0
    0 13 0
    0 13 0
    1 -13 0
    1 13 0
    -1 13 0
    -1 13 0
    1 13 0
    1 13 0
    1 13 0
    -1 13 0
    -1 13 0
    -1 13 0
    2 -13 0
    2 13 0
    -2 13 0
    -2 13 0
    -2 13 0
    -2 13 0
    2 13 0
    2 13 0
    -2 13 0
    3 -13 0
    3 -13 0
    -3 13 0
    -3 13 0
    -3 13 0
    3 13 0
    -3 13 0
    3 13 0
    -3 13 0
    4 -13 0
    4 -13 0
    4 -13 0
    -4 13 0
    4 13 0
    4 13 0
    -4 13 0
    -4 13 0
    -4 13 0
    5 -13 0
    5 -13 0
    5 -13 0
    -5 13 0
    5 13 0
    5 13 0
    -5 13 0
    6 -13 0
    6 -13 0
    6 -13 0
    6 13 0
    6 13 0
    -6 13 0
    -6 13 0
    0 14 0
    0 14 0
    0 14 0
    1 -14 0
    -1 14 0
    -1 14 0
    -1 14 0
    -1 14 0
    1 14 0
    -1 14 0
    1 14 0
    2 -14 0
    2 14 0
    -2 14 0
    -2 14 0
    2 14 0
    -2 14 0
    -2 14 0
    2 14 0
    2 14 0
    -2 14 0
    3 -14 0
    3 -14 0
    -3 14 0
    -3 14 0
    3 14 0
    3 14 0
    -3 14 0
    3 14 0
    4 -14 0
    4 -14 0
    4 -14 0
    -4 14 0
    4 14 0
    -4 14 0
    4 14 0
    5 -14 0
    5 -14 0
    5 -14 0
    5 14 0
    5 14 0
    -5 14 0
    -5 14 0
    6 -14 0
    6 -14 0
    6 -14 0
    -6 14 0
    6 14 0
    -6 14 0
    6 14 0
    -6 14 0
    0 -15 0
    0 15 0
    0 15 0
    0 15 0
    1 -15 0
    1 15 0
    -1 15 0
    1 15 0
    1 15 0
    -1 15 0
    -1 15 0
    2 -15 0
    2 15 0
    -2 15 0
    -2 15 0
    -2 15 0
    2 15 0
    3 -15 0
    3 15 0
    -3 15 0
    3 15 0
    -3 15 0
    -3 15 0
    4 -15 0
    4 -15 0
    4 15 0
    4 15 0
    -4 15 0
    4 15 0
    -4 15 0
    5 -15 0
    5 -15 0
    5 -15 0
    -5 15 0
    5 15 0
    -5 15 0
    5 15 0
    0 -16 0
    0 16 0
    0 16 0
    0 16 0
    1 -16 0
    -1 16 0
    -1 16 0
    1 16 0
    1 16 0
    -1 16 0
    2 -16 0
    -2 16 0
    2 16 0
    2 16 0
    -2 16 0
    2 16 0
    -2 16 0
    3 -16 0
    3 16 0
    -3 16 0
    3 16 0
    3 16 0
    -3 16 0
    4 -16 0
    4 -16 0
    -4 16 0
    4 16 0
    4 16 0
    4 16 0
    5 -16 0
    5 -16 0
    5 16 0
    -5 16 0
    -5 16 0
    5 16 0
    0 -17 0
    0 17 0
    0 17 0
    0 17 0
    1 -17 0
    1 17 0
    1 17 0
    -1 17 0
    -1 17 0
    -1 17 0
    1 17 0
    2 -17 0
    -2 17 0
    -2 17 0
    2 17 0
    -2 17 0
    2 17 0
    2 17 0
    3 -17 0
    3 17 0
    -3 17 0
    3 17 0
    3 17 0
    -3 17 0
    4 -17 0
    -4 17 0
    -4 17 0
    4 17 0
    4 17 0
    4 17 0
    0 18 0
    0 18 0
    0 18 0
    1 -18 0
    -1 18 0
    1 18 0
    1 18 0
    1 18 0
    -1 18 0
    -1 18 0
    2 -18 0
    2 18 0
    2 18 0
    -2 18 0
    -2 18 0
    2 18 0
    3 -18 0
    3 18 0
    -3 18 0
    3 18 0
    -3 18 0
    3 18 0
    0 19 0
    0 19 0
    0 19 0
    1 -19 0
    -1 19 0
    1 19 0
    1 19 0
    -1 19 0
    9 0 -1
    9 0 -1
    9 0 -1
    8 0 -1
    8 0 -1
    8 0 -1
    7 0 -1
    7 0 -1
    7 0 -1
    6 0 -1
    -6 0 1
    6 0 -1
    6 0 -1
    -5 0 1
    5 0 -1
    5 0 -1
    5 0 -1
    4 0 -1
    4 0 -1
    4 0 -1
    3 0 -1
    3 0 -1
    3 0 -1
    -3 0 1
    -2 0 1
    2 0 -1
    -1 0 1
    1 0 -1
    1 0 -1
    1 0 1
    -1 0 -1
    1 0 1
    -1 0 -1
    -2 0 -1
    2 0 1
    2 0 1
    2 0 1
    -2 0 -1
    -3 0 -1
    3 0 1
    -3 0 -1
    3 0 1
    3 0 1
    4 0 1
    4 0 1
    -4 0 -1
    -4 0 -1
    4 0 1
    -5 0 -1
    5 0 1
    5 0 1
    5 0 1
    -6 0 -1
    6 0 1
    6 0 1
    6 0 1
    7 0 1
    7 0 1
    7 0 1
    8 0 1
    8 0 1
    8 0 1
    9 0 1
    9 0 1
    9 0 1
    9 -1 -1
    9 -1 -1
    9 -1 -1
    9 1 -1
    9 1 -1
    9 1 -1
    8 -1 -1
    8 -1 -1
    8 -1 -1
    8 1 -1
    8 1 -1
    8 1 -1
    7 -1 -1
    7 -1 -1
    7 -1 -1
    7 1 -1
    7 1 -1
    7 1 -1
    6 -1 -1
    -6 -1 1
    6 -1 -1
    6 -1 -1
    6 1 -1
    -6 1 1
    6 1 -1
    6 1 -1
    5 -1 -1
    5 -1 -1
    -5 -1 1
    5 -1 -1
    5 1 -1
    5 1 -1
    5 1 -1
    -5 1 1
    4 -1 -1
    4 -1 -1
    4 -1 -1
    4 1 -1
    -4 1 1
    4 1 -1
    3 -1 -1
    3 -1 -1
    3 -1 -1
    -3 -1 1
    -3 1 1
    3 1 -1
    3 1 -1
    2 -1 -1
    -2 -1 1
    2 1 -1
    -2 1 1
    1 -1 -1
    -1 -1 1
    1 -1 -1
    1 1 -1
    -1 1 1
    -1 1 1
    1 -1 1
    -1 -1 -1
    1 -1 1
    1 -1 1
    -1 -1 -1
    -1 1 -1
    -1 1 -1
    -1 1 -1
    1 1 1
    1 1 1
    2 -1 1
    -2 -1 -1
    2 -1 1
    2 -1 1
    -2 -1 -1
    -2 1 -1
    -2 1 -1
    -2 1 -1
    2 1 1
    2 1 1
    3 -1 1
    3 -1 1
    -3 -1 -1
    3 -1 1
    -3 -1 -1
    -3 1 -1
    3 1 1
    -3 1 -1
    3 1 1
    4 -1 1
    -4 -1 -1
    4 -1 1
    -4 -1 -1
    4 -1 1
    -4 1 -1
    -4 1 -1
    4 1 1
    4 1 1
    5 -1 1
    5 -1 1
    -5 -1 -1
    5 -1 1
    -5 1 -1
    5 1 1
    5 1 1
    5 1 1
    6 -1 1
    -6 -1 -1
    6 -1 1
    6 -1 1
    6 1 1
    6 1 1
    6 1 1
    -6 1 -1
    7 -1 1
    7 -1 1
    7 -1 1
    7 1 1
    7 1 1
    7 1 1
    8 -1 1
    8 -1 1
    8 -1 1
    8 1 1
    8 1 1
    8 1 1
    9 -1 1
    9 -1 1
    9 -1 1
    9 1 1
    9 1 1
    9 1 1
    9 -2 -1
    9 -2 -1
    9 -2 -1
    9 2 -1
    9 2 -1
    9 2 -1
    8 -2 -1
    8 -2 -1
    8 -2 -1
    8 2 -1
    8 2 -1
    8 2 -1
    7 -2 -1
    7 -2 -1
    7 -2 -1
    7 2 -1
    7 2 -1
    7 2 -1
    6 -2 -1
    6 -2 -1
    6 -2 -1
    -6 -2 1
    6 2 -1
    6 2 -1
    6 2 -1
    -6 2 1
    5 -2 -1
    5 -2 -1
    5 -2 -1
    -5 -2 1
    -5 2 1
    5 2 -1
    5 2 -1
    4 2 -1
    -3 -2 1
    3 -2 -1
    3 -2 -1
    3 -2 -1
    3 2 -1
    -3 2 1
    -3 2 1
    3 2 -1
    -2 -2 1
    2 -2 -1
    -2 2 1
    2 2 -1
    1 -2 -1
    -1 -2 1
    1 2 -1
    0 -2 1
    0 -2 -1
    0 2 1
    0 2 -1
    -1 -2 -1
    1 -2 1
    1 -2 1
    -1 -2 -1
    1 -2 1
    -1 2 -1
    1 2 1
    1 2 1
    -1 2 -1
    -2 -2 -1
    2 -2 1
    2 2 1
    -2 2 -1
    -3 -2 -1
    3 -2 1
    -3 -2 -1
    3 -2 1
    3 -2 1
    -3 2 -1
    3 2 1
    -3 2 -1
    -3 2 -1
    3 2 1
    4 -2 1
    4 -2 1
    4 -2 1
    -4 -2 -1
    -4 -2 -1
    4 2 1
    4 2 1
    -4 2 -1
    -4 2 -1
    5 -2 1
    5 -2 1
    -5 -2 -1
    5 -2 1
    5 2 1
    -5 2 -1
    5 2 1
    6 -2 1
    6 -2 1
    -6 -2 -1
    6 -2 1
    6 2 1
    -6 2 -1
    6 2 1
    6 2 1
    7 -2 1
    7 -2 1
    7 -2 1
    7 2 1
    7 2 1
    7 2 1
    8 -2 1
    8 -2 1
    8 -2 1
    8 2 1
    8 2 1
    8 2 1
    9 -2 1
    9 -2 1
    9 2 1
    9 2 1
    9 -3 -1
    9 -3 -1
    9 -3 -1
    9 3 -1
    9 3 -1
    9 3 -1
    8 -3 -1
    8 -3 -1
    8 -3 -1
    8 3 -1
    8 3 -1
    8 3 -1
    7 -3 -1
    7 -3 -1
    7 -3 -1
    7 3 -1
    7 3 -1
    7 3 -1
    6 -3 -1
    6 -3 -1
    -6 -3 1
    6 -3 -1
    6 3 -1
    -6 3 1
    6 3 -1
    5 -3 -1
    -5 -3 1
    5 -3 -1
    5 -3 -1
    -5 3 1
    5 3 -1
    5 3 -1
    4 -3 -1
    4 -3 -1
    -4 -3 1
    -4 3 1
    4 3 -1
    4 3 -1
    -4 3 1
    -3 -3 1
    3 -3 -1
    3 -3 -1
    3 -3 -1
    -3 3 1
    3 3 -1
    -3 3 1
    3 3 -1
    -2 -3 1
    2 -3 -1
    2 3 -1
    1 -3 -1
    -1 -3 1
    1 -3 -1
    1 -3 -1
    -1 3 1
    -1 3 1
    -1 3 1
    -1 3 1
    1 3 -1
    0 -3 -1
    0 -3 1
    0 -3 -1
    0 -3 -1
    0 -3 1
    0 3 -1
    0 3 1
    0 3 -1
    0 3 1
    0 3 -1
    0 3 1
    1 -3 1
    1 -3 1
    -1 -3 -1
    1 -3 1
    -1 -3 -1
    -1 3 -1
    -1 3 -1
    -1 3 -1
    1 3 1
    2 -3 1
    2 -3 1
    -2 -3 -1
    2 -3 1
    -2 -3 -1
    2 3 1
    -2 3 -1
    -2 3 -1
    2 3 1
    -2 3 -1
    3 -3 1
    3 -3 1
    -3 -3 -1
    -3 -3 -1
    3 -3 1
    -3 3 -1
    3 3 1
    -3 3 -1
    -3 3 -1
    3 3 1
    4 -3 1
    4 -3 1
    -4 -3 -1
    4 -3 1
    -4 -3 -1
    -4 3 -1
    4 3 1
    -4 3 -1
    -4 3 -1
    4 3 1
    5 -3 1
    5 -3 1
    -5 -3 -1
    5 -3 1
    -5 3 -1
    5 3 1
    5 3 1
    -6 -3 -1
    6 -3 1
    6 -3 1
    6 -3 1
    6 3 1
    6 3 1
    -6 3 -1
    7 -3 1
    7 -3 1
    7 3 1
    7 3 1
    7 3 1
    8 -3 1
    8 -3 1
    8 -3 1
    8 3 1
    8 3 1
    8 3 1
    9 -3 1
    9 3 1
    9 3 1
    9 3 1
    9 -4 -1
    9 4 -1
    8 -4 -1
    8 -4 -1
    8 -4 -1
    8 4 -1
    8 4 -1
    8 4 -1
    7 -4 -1
    7 -4 -1
    7 -4 -1
    7 4 -1
    7 4 -1
    7 4 -1
    6 -4 -1
    6 -4 -1
    6 -4 -1
    -6 -4 1
    6 4 -1
    6 4 -1
    -6 4 1
    5 -4 -1
    5 -4 -1
    -5 -4 1
    5 -4 -1
    -5 4 1
    5 4 -1
    5 4 -1
    -5 4 1
    4 -4 -1
    4 -4 -1
    -4 -4 1
    4 -4 -1
    -4 4 1
    -4 4 1
    4 4 -1
    -3 -4 1
    3 -4 -1
    3 -4 -1
    -3 4 1
    -3 4 1
    -3 4 1
    -3 4 1
    3 4 -1
    2 -4 -1
    2 -4 -1
    -2 -4 1
    -2 4 1
    -2 4 1
    -2 4 1
    2 4 -1
    -2 4 1
    2 4 -1
    -1 -4 1
    1 -4 -1
    1 -4 -1
    1 -4 -1
    1 -4 -1
    1 4 -1
    -1 4 1
    1 4 -1
    -1 4 1
    -1 4 1
    1 4 -1
    -1 4 1
    0 -4 -1
    0 -4 1
    0 -4 -1
    0 -4 -1
    0 -4 1
    0 4 -1
    0 4 1
    0 4 -1
    0 4 1
    0 4 -1
    0 4 1
    0 4 1
    1 -4 1
    -1 -4 -1
    -1 -4 -1
    1 -4 1
    1 -4 1
    1 4 1
    -1 4 -1
    -1 4 -1
    1 4 1
    1 4 1
    -1 4 -1
    2 -4 1
    2 -4 1
    2 -4 1
    -2 -4 -1
    -2 -4 -1
    2 4 1
    2 4 1
    -2 4 -1
    -2 4 -1
    -2 4 -1
    3 -4 1
    -3 -4 -1
    -3 -4 -1
    -3 4 -1
    3 4 1
    -3 4 -1
    -3 4 -1
    -4 -4 -1
    4 -4 1
    4 -4 1
    4 -4 1
    -4 -4 -1
    -4 4 -1
    -4 4 -1
    4 4 1
    -4 4 -1
    4 4 1
    5 -4 1
    5 -4 1
    5 -4 1
    -5 -4 -1
    -5 4 -1
    5 4 1
    -5 4 -1
    5 4 1
    -5 4 -1
    -5 4 -1
    -6 -4 -1
    6 -4 1
    6 -4 1
    6 -4 1
    6 4 1
    6 4 1
    -6 4 -1
    7 -4 1
    7 -4 1
    7 -4 1
    7 4 1
    7 4 1
    8 -4 1
    8 -4 1
    8 -4 1
    8 4 1
    8 4 1
    8 4 1
    9 -4 1
    9 -4 1
    9 -4 1
    9 4 1
    9 4 1
    9 4 1
    9 -5 -1
    9 -5 -1
    9 -5 -1
    9 5 -1
    9 5 -1
    9 5 -1
    8 -5 -1
    8 -5 -1
    8 -5 -1
    8 5 -1
    8 5 -1
    8 5 -1
    7 -5 -1
    7 -5 -1
    7 5 -1
    7 5 -1
    6 -5 -1
    6 -5 -1
    6 -5 -1
    -6 -5 1
    -6 5 1
    6 5 -1
    -6 5 1
    6 5 -1
    -5 -5 1
    5 -5 -1
    5 -5 -1
    5 -5 -1
    5 5 -1
    -5 5 1
    -5 5 1
    5 5 -1
    4 -5 -1
    -4 -5 1
    4 -5 -1
    4 -5 -1
    4 5 -1
    -4 5 1
    -4 5 1
    4 5 -1
    3 -5 -1
    3 -5 -1
    -3 -5 1
    3 5 -1
    -3 5 1
    3 5 -1
    -3 5 1
    -3 5 1
    -3 5 1
    2 -5 -1
    -2 -5 1
    2 -5 -1
    2 -5 -1
    -2 5 1
    2 5 -1
    -2 5 1
    -2 5 1
    -2 5 1
    2 5 -1
    -1 -5 1
    1 -5 -1
    1 -5 -1
    1 -5 -1
    -1 5 1
    1 5 -1
    -1 5 1
    1 5 -1
    -1 5 1
    -1 5 1
    -1 5 1
    1 5 -1
    0 -5 -1
    0 -5 -1
    0 -5 1
    0 -5 -1
    0 5 1
    0 5 -1
    0 5 -1
    0 5 1
    0 5 1
    0 5 -1
    0 5 -1
    0 5 1
    -1 -5 -1
    -1 -5 -1
    1 -5 1
    1 -5 1
    1 -5 1
    1 5 1
    1 5 1
    -1 5 -1
    -1 5 -1
    1 5 1
    -1 5 -1
    2 -5 1
    -2 -5 -1
    2 -5 1
    2 -5 1
    -2 -5 -1
    -2 5 -1
    -2 5 -1
    -2 5 -1
    2 5 1
    2 5 1
    3 -5 1
    3 -5 1
    -3 -5 -1
    3 -5 1
    -3 -5 -1
    -3 5 -1
    -3 5 -1
    3 5 1
    3 5 1
    -3 5 -1
    -4 -5 -1
    4 -5 1
    4 -5 1
    4 -5 1
    -4 -5 -1
    -4 5 -1
    4 5 1
    -4 5 -1
    4 5 1
    -4 5 -1
    5 -5 1
    5 -5 1
    5 -5 1
    -5 -5 -1
    -5 5 -1
    5 5 1
    -5 5 -1
    5 5 1
    -5 5 -1
    -5 5 -1
    6 -5 1
    6 -5 1
    6 -5 1
    -6 -5 -1
    6 5 1
    6 5 1
    7 -5 1
    7 -5 1
    7 -5 1
    7 5 1
    7 5 1
    8 -5 1
    8 -5 1
    8 -5 1
    8 5 1
    8 5 1
    8 5 1
    9 -5 1
    9 -5 1
    9 -5 1
    9 5 1
    9 5 1
    9 5 1
    9 -6 -1
    9 -6 -1
    9 6 -1
    9 6 -1
    8 -6 -1
    8 -6 -1
    8 -6 -1
    8 6 -1
    8 6 -1
    7 -6 -1
    7 -6 -1
    7 -6 -1
    7 6 -1
    7 6 -1
    6 -6 -1
    6 -6 -1
    6 -6 -1
    6 6 -1
    -6 6 1
    6 6 -1
    5 -6 -1
    5 -6 -1
    -5 -6 1
    5 -6 -1
    5 6 -1
    -5 6 1
    5 6 -1
    -5 6 1
    4 -6 -1
    4 -6 -1
    -4 -6 1
    4 -6 -1
    -4 6 1
    4 6 -1
    -4 6 1
    -4 6 1
    -4 6 1
    4 6 -1
    -3 -6 1
    3 -6 -1
    3 -6 -1
    3 -6 -1
    -3 6 1
    3 6 -1
    3 6 -1
    -3 6 1
    -3 6 1
    -3 6 1
    2 -6 -1
    2 -6 -1
    -2 -6 1
    -2 6 1
    -2 6 1
    2 6 -1
    2 6 -1
    2 6 -1
    -2 6 1
    -2 6 1
    1 -6 -1
    1 -6 -1
    1 6 -1
    1 6 -1
    -1 6 1
    -1 6 1
    -1 6 1
    -1 6 1
    -1 6 1
    1 6 -1
    0 -6 -1
    0 -6 -1
    0 -6 -1
    0 -6 1
    0 6 1
    0 6 1
    0 6 -1
    0 6 -1
    0 6 1
    0 6 1
    0 6 1
    0 6 -1
    0 6 -1
    0 6 -1
    -1 -6 -1
    1 -6 1
    1 -6 1
    1 -6 1
    -1 -6 -1
    -1 6 -1
    -1 6 -1
    1 6 1
    1 6 1
    -1 6 -1
    1 6 1
    2 -6 1
    -2 -6 -1
    -2 -6 -1
    2 -6 1
    2 6 1
    -2 6 -1
    2 6 1
    -2 6 -1
    -2 6 -1
    -3 -6 -1
    3 -6 1
    -3 -6 -1
    3 -6 1
    3 -6 1
    -3 6 -1
    -3 6 -1
    -3 6 -1
    3 6 1
    3 6 1
    -4 -6 -1
    4 -6 1
    4 -6 1
    4 -6 1
    -4 6 -1
    -4 6 -1
    -4 6 -1
    -4 6 -1
    4 6 1
    4 6 1
    -5 -6 -1
    5 -6 1
    5 -6 1
    5 -6 1
    5 6 1
    -5 6 -1
    5 6 1
    -5 6 -1
    -5 6 -1
    -5 6 -1
    6 -6 1
    6 -6 1
    6 -6 1
    -6 -6 -1
    6 6 1
    -6 6 -1
    -6 6 -1
    6 6 1
    7 -6 1
    7 -6 1
    7 -6 1
    7 6 1
    7 6 1
    8 -6 1
    8 -6 1
    8 -6 1
    8 6 1
    8 6 1
    8 -7 -1
    8 -7 -1
    8 -7 -1
    8 7 -1
    8 7 -1
    7 -7 -1
    7 -7 -1
    7 -7 -1
    7 7 -1
    7 7 -1
    6 -7 -1
    6 -7 -1
    6 7 -1
    -6 7 1
    5 -7 -1
    5 -7 -1
    5 -7 -1
    -5 -7 1
    5 7 -1
    -5 7 1
    -5 7 1
    5 7 -1
    -4 -7 1
    4 -7 -1
    4 -7 -1
    4 -7 -1
    -4 7 1
    -4 7 1
    -4 7 1
    -4 7 1
    4 7 -1
    4 7 -1
    -3 -7 1
    3 -7 -1
    3 -7 -1
    3 -7 -1
    3 7 -1
    -3 7 1
    -3 7 1
    -3 7 1
    -3 7 1
    3 7 -1
    2 -7 -1
    -2 -7 1
    2 -7 -1
    2 7 -1
    -2 7 1
    -2 7 1
    -2 7 1
    2 7 -1
    1 -7 -1
    -1 7 1
    -1 7 1
    -1 7 1
    1 7 -1
    1 7 -1
    -1 7 1
    -1 7 1
    1 7 -1
    0 -7 -1
    0 -7 1
    0 7 1
    0 7 -1
    0 7 1
    0 7 -1
    0 7 1
    0 7 -1
    0 7 1
    0 7 -1
    0 7 -1
    1 -7 1
    -1 -7 -1
    1 -7 1
    -1 -7 -1
    -1 7 -1
    -1 7 -1
    -1 7 -1
    1 7 1
    -1 7 -1
    1 7 1
    1 7 1
    2 -7 1
    2 -7 1
    -2 -7 -1
    -2 -7 -1
    2 -7 1
    2 7 1
    2 7 1
    -2 7 -1
    2 7 1
    3 -7 1
    3 -7 1
    -3 -7 -1
    -3 -7 -1
    3 -7 1
    -3 7 -1
    3 7 1
    -3 7 -1
    3 7 1
    -3 7 -1
    4 -7 1
    4 -7 1
    4 -7 1
    -4 -7 -1
    4 7 1
    -4 7 -1
    -4 7 -1
    4 7 1
    -4 7 -1
    -4 7 -1
    5 -7 1
    -5 -7 -1
    5 -7 1
    5 -7 1
    5 7 1
    -5 7 -1
    -5 7 -1
    -5 7 -1
    -5 7 -1
    5 7 1
    -6 -7 -1
    6 -7 1
    6 -7 1
    -6 7 -1
    -6 7 -1
    6 7 1
    6 7 1
    -6 7 -1
    7 -7 1
    7 -7 1
    7 -7 1
    7 7 1
    7 7 1
    8 -7 1
    8 -7 1
    8 -7 1
    8 7 1
    8 7 1
    8 -8 -1
    8 -8 -1
    8 -8 -1
    8 8 -1
    8 8 -1
    7 -8 -1
    7 -8 -1
    7 -8 -1
    7 8 -1
    7 8 -1
    6 -8 -1
    6 -8 -1
    6 -8 -1
    6 8 -1
    6 8 -1
    -6 8 1
    -5 -8 1
    5 -8 -1
    5 -8 -1
    5 -8 -1
    -5 8 1
    5 8 -1
    -5 8 1
    5 8 -1
    -5 8 1
    -5 8 1
    4 -8 -1
    4 -8 -1
    4 -8 -1
    -4 -8 1
    -4 8 1
    4 8 -1
    -4 8 1
    4 8 -1
    -4 8 1
    -4 8 1
    -3 -8 1
    3 -8 -1
    3 -8 -1
    3 -8 -1
    -3 8 1
    -3 8 1
    3 8 -1
    3 8 -1
    3 8 -1
    -3 8 1
    -3 8 1
    2 -8 -1
    2 -8 -1
    -2 -8 1
    2 -8 -1
    -2 8 1
    2 8 -1
    -2 8 1
    -2 8 1
    -2 8 1
    2 8 -1
    -2 8 1
    2 8 -1
    1 -8 -1
    -1 8 1
    1 8 -1
    1 8 -1
    -1 8 1
    -1 8 1
    -1 8 1
    1 8 -1
    1 8 -1
    -1 8 1
    0 -8 -1
    0 -8 1
    0 8 -1
    0 8 1
    0 8 -1
    0 8 -1
    0 8 1
    0 8 -1
    0 8 1
    0 8 -1
    1 -8 1
    1 -8 1
    -1 -8 -1
    1 -8 1
    -1 8 -1
    1 8 1
    1 8 1
    -1 8 -1
    -1 8 -1
    1 8 1
    -1 8 -1
    2 -8 1
    2 -8 1
    2 -8 1
    -2 -8 -1
    -2 8 -1
    2 8 1
    2 8 1
    -2 8 -1
    -2 8 -1
    2 8 1
    -2 8 -1
    3 -8 1
    3 -8 1
    -3 -8 -1
    3 -8 1
    3 8 1
    -3 8 -1
    -3 8 -1
    -3 8 -1
    3 8 1
    3 8 1
    -3 8 -1
    4 -8 1
    4 -8 1
    4 -8 1
    -4 -8 -1
    -4 8 -1
    4 8 1
    -4 8 -1
    -4 8 -1
    -4 8 -1
    4 8 1
    -5 -8 -1
    5 -8 1
    5 -8 1
    5 -8 1
    5 8 1
    -5 8 -1
    5 8 1
    -5 8 -1
    -5 8 -1
    6 -8 1
    6 -8 1
    -6 -8 -1
    6 -8 1
    6 8 1
    -6 8 -1
    -6 8 -1
    6 8 1
    -6 8 -1
    7 -8 1
    7 -8 1
    7 -8 1
    7 8 1
    7 8 1
    8 -8 1
    8 -8 1
    8 -8 1
    8 8 1
    8 8 1
    8 -9 -1
    8 -9 -1
    8 -9 -1
    8 9 -1
    8 9 -1
    7 -9 -1
    7 -9 -1
    7 -9 -1
    7 9 -1
    7 9 -1
    6 -9 -1
    6 -9 -1
    6 -9 -1
    6 9 -1
    5 -9 -1
    5 -9 -1
    -5 -9 1
    5 -9 -1
    5 9 -1
    -5 9 1
    -5 9 1
    5 9 -1
    4 -9 -1
    4 -9 -1
    -4 -9 1
    4 -9 -1
    -4 9 1
    -4 9 1
    -4 9 1
    4 9 -1
    -4 9 1
    4 9 -1
    3 -9 -1
    -3 -9 1
    3 -9 -1
    3 -9 -1
    3 9 -1
    -3 9 1
    3 9 -1
    3 9 -1
    -3 9 1
    -3 9 1
    -3 9 1
    2 -9 -1
    2 -9 -1
    -2 -9 1
    2 -9 -1
    -2 9 1
    2 9 -1
    2 9 -1
    -2 9 1
    2 9 -1
    -2 9 1
    -2 9 1
    -2 9 1
    1 -9 -1
    -1 9 1
    1 9 -1
    -1 9 1
    -1 9 1
    1 9 -1
    -1 9 1
    -1 9 1
    1 9 -1
    1 9 -1
    0 -9 -1
    0 -9 1
    0 9 1
    0 9 -1
    0 9 1
    0 9 -1
    0 9 1
    0 9 -1
    0 9 -1
    0 9 1
    0 9 1
    0 9 -1
    1 -9 1
    1 -9 1
    -1 -9 -1
    -1 9 -1
    -1 9 -1
    -1 9 -1
    -1 9 -1
    1 9 1
    -1 9 -1
    1 9 1
    1 9 1
    -2 -9 -1
    2 -9 1
    2 -9 1
    2 -9 1
    -2 9 -1
    -2 9 -1
    2 9 1
    -2 9 -1
    2 9 1
    2 9 1
    3 -9 1
    3 -9 1
    -3 -9 -1
    3 -9 1
    3 9 1
    3 9 1
    -3 9 -1
    -3 9 -1
    -3 9 -1
    3 9 1
    -3 9 -1
    4 -9 1
    4 -9 1
    4 -9 1
    -4 -9 -1
    -4 9 -1
    -4 9 -1
    -4 9 -1
    -4 9 -1
    4 9 1
    4 9 1
    5 -9 1
    5 -9 1
    5 -9 1
    -5 -9 -1
    -5 9 -1
    -5 9 -1
    5 9 1
    -5 9 -1
    -5 9 -1
    5 9 1
    6 -9 1
    6 -9 1
    6 -9 1
    -6 9 -1
    -6 9 -1
    6 9 1
    6 9 1
    7 -9 1
    7 -9 1
    7 -9 1
    7 9 1
    7 9 1
    8 -9 1
    8 9 1
    8 -10 -1
    8 -10 -1
    8 -10 -1
    8 10 -1
    8 10 -1
    7 -10 -1
    7 -10 -1
    7 -10 -1
    7 10 -1
    7 10 -1
    6 -10 -1
    6 -10 -1
    6 -10 -1
    6 10 -1
    6 10 -1
    5 -10 -1
    5 -10 -1
    5 10 -1
    -5 10 1
    5 10 -1
    -5 10 1
    -5 10 1
    -4 -10 1
    4 -10 -1
    4 -10 -1
    4 -10 -1
    4 10 -1
    4 10 -1
    4 10 -1
    -4 10 1
    -4 10 1
    -4 10 1
    -4 10 1
    -3 -10 1
    3 -10 -1
    3 -10 -1
    3 -10 -1
    3 10 -1
    -3 10 1
    -3 10 1
    -3 10 1
    -3 10 1
    -3 10 1
    3 10 -1
    3 10 -1
    2 -10 -1
    2 -10 -1
    2 10 -1
    2 10 -1
    -2 10 1
    -2 10 1
    -2 10 1
    2 10 -1
    -2 10 1
    -2 10 1
    1 -10 -1
    -1 10 1
    -1 10 1
    1 10 -1
    1 10 -1
    -1 10 1
    1 10 -1
    1 10 -1
    1 10 -1
    -1 10 1
    0 -10 1
    0 -10 -1
    0 10 -1
    0 10 1
    0 10 1
    0 10 -1
    0 10 1
    0 10 -1
    0 10 -1
    0 10 -1
    0 10 1
    0 10 1
    -1 -10 -1
    1 -10 1
    1 10 1
    -1 10 -1
    -1 10 -1
    -1 10 -1
    1 10 1
    -1 10 -1
    1 10 1
    1 10 1
    -1 10 -1
    2 -10 1
    2 -10 1
    2 -10 1
    -2 -10 -1
    2 10 1
    -2 10 -1
    -2 10 -1
    -2 10 -1
    2 10 1
    -2 10 -1
    2 10 1
    -3 -10 -1
    3 -10 1
    3 -10 1
    3 -10 1
    3 10 1
    -3 10 -1
    3 10 1
    -3 10 -1
    3 10 1
    -3 10 -1
    -3 10 -1
    4 -10 1
    4 -10 1
    -4 -10 -1
    4 -10 1
    4 10 1
    4 10 1
    4 10 1
    -4 10 -1
    -4 10 -1
    -4 10 -1
    -4 10 -1
    -5 -10 -1
    5 -10 1
    5 -10 1
    5 -10 1
    -5 10 -1
    -5 10 -1
    -5 10 -1
    -5 10 -1
    6 -10 1
    6 -10 1
    6 -10 1
    -6 10 -1
    6 10 1
    6 10 1
    7 -10 1
    7 -10 1
    7 -10 1
    7 10 1
    7 10 1
    7 -11 -1
    7 -11 -1
    7 -11 -1
    7 11 -1
    7 11 -1
    6 -11 -1
    6 -11 -1
    6 -11 -1
    6 11 -1
    6 11 -1
    5 -11 -1
    5 -11 -1
    -5 -11 1
    5 -11 -1
    5 11 -1
    5 11 -1
    -5 11 1
    -5 11 1
    4 -11 -1
    4 -11 -1
    -4 -11 1
    4 -11 -1
    -4 11 1
    4 11 -1
    4 11 -1
    4 11 -1
    -4 11 1
    -4 11 1
    3 -11 -1
    3 -11 -1
    -3 -11 1
    3 -11 -1
    3 11 -1
    3 11 -1
    -3 11 1
    -3 11 1
    -3 11 1
    -3 11 1
    3 11 -1
    -3 11 1
    2 -11 -1
    2 -11 -1
    -2 11 1
    2 11 -1
    2 11 -1
    2 11 -1
    -2 11 1
    -2 11 1
    -2 11 1
    -2 11 1
    2 11 -1
    1 -11 -1
    -1 11 1
    -1 11 1
    1 11 -1
    1 11 -1
    1 11 -1
    -1 11 1
    1 11 -1
    -1 11 1
    1 11 -1
    -1 11 1
    0 -11 -1
    0 -11 1
    0 11 1
    0 11 1
    0 11 1
    0 11 1
    0 11 -1
    0 11 -1
    0 11 -1
    0 11 -1
    0 11 1
    0 11 -1
    1 -11 1
    1 11 1
    1 11 1
    -1 11 -1
    -1 11 -1
    1 11 1
    1 11 1
    1 11 1
    -1 11 -1
    -1 11 -1
    -1 11 -1
    -2 -11 -1
    2 -11 1
    2 -11 1
    2 -11 1
    2 11 1
    2 11 1
    -2 11 -1
    2 11 1
    -2 11 -1
    -2 11 -1
    -2 11 -1
    -2 11 -1
    3 -11 1
    3 -11 1
    3 -11 1
    -3 -11 -1
    -3 11 -1
    3 11 1
    3 11 1
    -3 11 -1
    3 11 1
    -3 11 -1
    -3 11 -1
    4 -11 1
    4 -11 1
    4 -11 1
    -4 -11 -1
    -4 11 -1
    4 11 1
    -4 11 -1
    -4 11 -1
    -4 11 -1
    4 11 1
    5 -11 1
    -5 -11 -1
    5 -11 1
    -5 11 -1
    5 11 1
    5 11 1
    -5 11 -1
    -5 11 -1
    6 -11 1
    6 -11 1
    6 -11 1
    6 11 1
    -6 11 -1
    -6 11 -1
    6 11 1
    7 -11 1
    7 -11 1
    7 -11 1
    7 11 1
    7 11 1
    7 -12 -1
    7 -12 -1
    7 -12 -1
    7 12 -1
    7 12 -1
    6 -12 -1
    6 -12 -1
    6 -12 -1
    6 12 -1
    6 12 -1
    5 -12 -1
    5 -12 -1
    5 -12 -1
    5 12 -1
    -5 12 1
    -5 12 1
    5 12 -1
    4 -12 -1
    4 -12 -1
    -4 -12 1
    4 -12 -1
    -4 12 1
    -4 12 1
    4 12 -1
    -4 12 1
    -4 12 1
    3 -12 -1
    3 -12 -1
    3 12 -1
    -3 12 1
    -3 12 1
    3 12 -1
    3 12 -1
    -3 12 1
    -3 12 1
    -3 12 1
    2 -12 -1
    2 12 -1
    -2 12 1
    2 12 -1
    2 12 -1
    2 12 -1
    -2 12 1
    -2 12 1
    -2 12 1
    -2 12 1
    1 -12 -1
    -1 12 1
    1 12 -1
    1 12 -1
    -1 12 1
    -1 12 1
    1 12 -1
    -1 12 1
    -1 12 1
    1 12 -1
    1 12 -1
    0 -12 -1
    0 -12 1
    0 12 -1
    0 12 1
    0 12 1
    0 12 1
    0 12 -1
    0 12 -1
    0 12 1
    0 12 -1
    0 12 -1
    1 -12 1
    1 12 1
    1 12 1
    -1 12 -1
    -1 12 -1
    -1 12 -1
    -1 12 -1
    1 12 1
    1 12 1
    -1 12 -1
    1 12 1
    -2 -12 -1
    2 -12 1
    2 -12 1
    2 12 1
    2 12 1
    -2 12 -1
    -2 12 -1
    2 12 1
    -2 12 -1
    -2 12 -1
    -2 12 -1
    3 -12 1
    -3 -12 -1
    3 -12 1
    3 12 1
    3 12 1
    -3 12 -1
    -3 12 -1
    -3 12 -1
    -3 12 -1
    4 -12 1
    -4 -12 -1
    4 -12 1
    4 -12 1
    -4 12 -1
    4 12 1
    4 12 1
    -4 12 -1
    -4 12 -1
    5 -12 1
    5 -12 1
    5 -12 1
    -5 12 -1
    5 12 1
    -5 12 -1
    5 12 1
    6 -12 1
    6 -12 1
    6 -12 1
    -6 12 -1
    6 12 1
    6 12 1
    7 -12 1
    7 -12 1
    7 12 1
    7 -13 -1
    7 13 -1
    6 -13 -1
    6 -13 -1
    6 -13 -1
    -6 13 1
    6 13 -1
    6 13 -1
    5 -13 -1
    5 -13 -1
    5 -13 -1
    5 13 -1
    -5 13 1
    5 13 -1
    -5 13 1
    -5 13 1
    4 -13 -1
    4 -13 -1
    4 13 -1
    -4 13 1
    4 13 -1
    -4 13 1
    3 -13 -1
    3 -13 -1
    3 13 -1
    -3 13 1
    3 13 -1
    -3 13 1
    -3 13 1
    3 13 -1
    3 13 -1
    2 -13 -1
    -2 13 1
    -2 13 1
    2 13 -1
    -2 13 1
    2 13 -1
    2 13 -1
    -2 13 1
    2 13 -1
    2 13 -1
    1 -13 -1
    -1 13 1
    1 13 -1
    1 13 -1
    -1 13 1
    1 13 -1
    -1 13 1
    1 13 -1
    -1 13 1
    1 13 -1
    -1 13 1
    0 -13 -1
    0 -13 1
    0 13 -1
    0 13 -1
    0 13 1
    0 13 -1
    0 13 1
    0 13 -1
    0 13 1
    0 13 1
    0 13 1
    0 13 -1
    1 -13 1
    -1 13 -1
    -1 13 -1
    1 13 1
    -1 13 -1
    1 13 1
    -1 13 -1
    1 13 1
    1 13 1
    2 -13 1
    2 13 1
    2 13 1
    -2 13 -1
    -2 13 -1
    -2 13 -1
    -2 13 -1
    2 13 1
    -2 13 -1
    3 -13 1
    -3 -13 -1
    3 -13 1
    3 -13 1
    -3 13 -1
    -3 13 -1
    -3 13 -1
    -3 13 -1
    3 13 1
    3 13 1
    -3 13 -1
    4 -13 1
    4 -13 1
    4 -13 1
    4 13 1
    -4 13 -1
    4 13 1
    -4 13 -1
    -4 13 -1
    5 -13 1
    5 -13 1
    5 -13 1
    -5 13 -1
    5 13 1
    5 13 1
    6 -13 1
    6 -13 1
    6 -13 1
    6 13 1
    6 13 1
    -6 13 -1
    -6 13 -1
    6 -14 -1
    6 -14 -1
    6 -14 -1
    -6 14 1
    6 14 -1
    6 14 -1
    5 -14 -1
    5 -14 -1
    5 -14 -1
    -5 14 1
    -5 14 1
    5 14 -1
    -5 14 1
    5 14 -1
    4 -14 -1
    4 -14 -1
    4 14 -1
    -4 14 1
    4 14 -1
    -4 14 1
    -4 14 1
    3 -14 -1
    -3 14 1
    3 14 -1
    -3 14 1
    -3 14 1
    -3 14 1
    3 14 -1
    3 14 -1
    2 -14 -1
    2 14 -1
    -2 14 1
    -2 14 1
    2 14 -1
    2 14 -1
    -2 14 1
    2 14 -1
    2 14 -1
    -2 14 1
    1 -14 -1
    -1 14 1
    -1 14 1
    -1 14 1
    1 14 -1
    -1 14 1
    1 14 -1
    1 14 -1
    1 14 -1
    1 14 -1
    0 -14 1
    0 14 -1
    0 14 1
    0 14 1
    0 14 -1
    0 14 1
    0 14 -1
    0 14 -1
    -1 14 -1
    -1 14 -1
    1 14 1
    -1 14 -1
    1 14 1
    -1 14 -1
    2 -14 1
    -2 14 -1
    -2 14 -1
    2 14 1
    2 14 1
    2 14 1
    -2 14 -1
    -2 14 -1
    2 14 1
    3 -14 1
    3 -14 1
    -3 14 -1
    -3 14 -1
    4 -14 1
    4 -14 1
    4 -14 1
    -4 14 -1
    4 14 1
    4 14 1
    -4 14 -1
    -4 14 -1
    5 -14 1
    5 -14 1
    5 -14 1
    5 14 1
    5 14 1
    -5 14 -1
    6 -14 1
    6 -14 1
    6 14 1
    -6 14 -1
    5 -15 -1
    5 -15 -1
    5 15 -1
    -5 15 1
    -5 15 1
    5 15 -1
    4 -15 -1
    4 -15 -1
    -4 15 1
    -4 15 1
    4 15 -1
    4 15 -1
    4 15 -1
    3 -15 -1
    3 15 -1
    3 15 -1
    -3 15 1
    3 15 -1
    -3 15 1
    -3 15 1
    2 -15 -1
    -2 15 1
    2 15 -1
    -2 15 1
    2 15 -1
    2 15 -1
    1 -15 -1
    1 15 -1
    -1 15 1
    1 15 -1
    1 15 -1
    -1 15 1
    0 -15 1
    0 -15 -1
    0 15 -1
    0 15 -1
    0 15 1
    0 15 -1
    0 15 1
    0 15 -1
    0 15 1
    1 -15 1
    1 15 1
    1 15 1
    -1 15 -1
    -1 15 -1
    1 15 1
    -1 15 -1
    2 -15 1
    2 15 1
    -2 15 -1
    2 15 1
    -2 15 -1
    -2 15 -1
    2 15 1
    3 -15 1
    3 15 1
    3 15 1
    3 15 1
    -3 15 -1
    -3 15 -1
    4 -15 1
    4 -15 1
    4 -15 1
    4 15 1
    -4 15 -1
    4 15 1
    -4 15 -1
    5 -15 1
    5 -15 1
    5 -15 1
    5 15 1
    5 15 1
    -5 15 -1
    -5 15 -1
    5 -16 -1
    5 -16 -1
    -5 16 1
    5 16 -1
    -5 16 1
    5 16 -1
    5 16 -1
    4 -16 -1
    4 16 -1
    -4 16 1
    4 16 -1
    -4 16 1
    4 16 -1
    3 -16 -1
    3 16 -1
    3 16 -1
    3 16 -1
    -3 16 1
    2 -16 -1
    -2 16 1
    2 16 -1
    -2 16 1
    -2 16 1
    2 16 -1
    2 16 -1
    1 -16 -1
    1 16 -1
    1 16 -1
    1 16 -1
    -1 16 1
    -1 16 1
    -1 16 1
    0 -16 1
    0 -16 -1
    0 16 1
    0 16 -1
    0 16 -1
    0 16 1
    0 16 -1
    0 16 1
    1 -16 1
    -1 16 -1
    1 16 1
    -1 16 -1
    1 16 1
    -1 16 -1
    1 16 1
    2 -16 1
    -2 16 -1
    2 16 1
    2 16 1
    -2 16 -1
    -2 16 -1
    2 16 1
    3 -16 1
    3 16 1
    3 16 1
    -3 16 -1
    3 16 1
    -3 16 -1
    4 -16 1
    4 -16 1
    -4 16 -1
    4 16 1
    -4 16 -1
    4 16 1
    4 16 1
    5 -16 1
    5 -16 1
    -5 16 -1
    5 16 1
    5 16 1
    4 -17 -1
    4 17 -1
    -4 17 1
    4 17 -1
    4 17 -1
    3 -17 -1
    3 17 -1
    3 17 -1
    3 17 -1
    -3 17 1
    -3 17 1
    2 -17 -1
    2 17 -1
    -2 17 1
    2 17 -1
    -2 17 1
    2 17 -1
    1 -17 -1
    1 17 -1
    1 17 -1
    -1 17 1
    1 17 -1
    -1 17 1
    -1 17 1
    0 -17 -1
    0 -17 1
    0 17 1
    0 17 1
    0 17 -1
    0 17 -1
    0 17 1
    0 17 -1
    1 -17 1
    1 17 1
    1 17 1
    -1 17 -1
    -1 17 -1
    1 17 1
    2 -17 1
    2 17 1
    -2 17 -1
    2 17 1
    -2 17 -1
    -2 17 -1
    2 17 1
    3 -17 1
    3 17 1
    3 17 1
    -3 17 -1
    3 17 1
    -3 17 -1
    4 -17 1
    4 17 1
    -4 17 -1
    4 17 1
    -4 17 -1
    4 17 1
    3 -18 -1
    3 18 -1
    -3 18 1
    3 18 -1
    3 18 -1
    -3 18 1
    2 -18 -1
    -2 18 1
    2 18 -1
    2 18 -1
    -2 18 1
    2 18 -1
    1 -18 -1
    -1 18 1
    1 18 -1
    1 18 -1
    1 18 -1
    0 18 -1
    0 18 1
    0 18 -1
    0 18 1
    0 18 1
    0 18 -1
    1 -18 1
    1 18 1
    1 18 1
    1 18 1
    -1 18 -1
    -1 18 -1
    -1 18 -1
    2 -18 1
    2 18 1
    -2 18 -1
    2 18 1
    -2 18 -1
    2 18 1
    3 -18 1
    -3 18 -1
    3 18 1
    3 18 1
    3 18 1
    1 -19 -1
    -1 19 1
    -1 19 1
    1 19 -1
    1 19 -1
    0 19 -1
    0 19 -1
    0 19 1
    0 19 1
    0 19 -1
    1 -19 1
    1 19 1
    -1 19 -1
    1 19 1
    -1 19 -1
    9 0 -2
    9 0 -2
    9 0 -2
    8 0 -2
    8 0 -2
    8 0 -2
    7 0 -2
    -7 0 2
    7 0 -2
    7 0 -2
    -6 0 2
    6 0 -2
    6 0 -2
    6 0 -2
    5 0 -2
    -5 0 2
    5 0 -2
    4 0 -2
    3 0 -2
    3 0 -2
    -3 0 2
    2 0 -2
    2 0 -2
    1 0 -2
    0 0 -2
    -1 0 -2
    1 0 2
    1 0 2
    -1 0 -2
    2 0 2
    2 0 2
    -3 0 -2
    3 0 2
    3 0 2
    -3 0 -2
    3 0 2
    -4 0 -2
    4 0 2
    4 0 2
    4 0 2
    -4 0 -2
    5 0 2
    -5 0 -2
    5 0 2
    -5 0 -2
    5 0 2
    6 0 2
    6 0 2
    -6 0 -2
    6 0 2
    7 0 2
    7 0 2
    -7 0 -2
    8 0 2
    8 0 2
    8 0 2
    9 0 2
    9 0 2
    9 -1 -2
    9 -1 -2
    9 -1 -2
    9 1 -2
    9 1 -2
    9 1 -2
    8 -1 -2
    8 -1 -2
    8 -1 -2
    8 1 -2
    8 1 -2
    8 1 -2
    7 -1 -2
    7 -1 -2
    7 -1 -2
    -7 -1 2
    7 1 -2
    -7 1 2
    7 1 -2
    7 1 -2
    6 -1 -2
    6 -1 -2
    -6 -1 2
    6 -1 -2
    6 1 -2
    6 1 -2
    -6 1 2
    6 1 -2
    -5 -1 2
    5 -1 -2
    5 -1 -2
    5 -1 -2
    5 1 -2
    5 1 -2
    4 -1 -2
    4 -1 -2
    4 -1 -2
    4 1 -2
    4 1 -2
    4 1 -2
    3 -1 -2
    -3 -1 2
    3 -1 -2
    -3 1 2
    3 1 -2
    -2 -1 2
    2 -1 -2
    2 -1 -2
    -2 1 2
    -2 1 2
    2 1 -2
    1 -1 -2
    1 -1 -2
    -1 1 2
    1 1 -2
    -1 1 2
    0 -1 -2
    0 -1 2
    0 -1 -2
    0 -1 -2
    0 -1 2
    0 1 2
    0 1 2
    0 1 -2
    0 1 -2
    0 1 2
    -1 -1 -2
    1 -1 2
    1 -1 2
    1 -1 2
    -1 1 -2
    1 1 2
    -1 1 -2
    1 1 2
    -1 1 -2
    2 -1 2
    -2 -1 -2
    -2 -1 -2
    2 -1 2
    -2 1 -2
    -2 1 -2
    2 1 2
    2 1 2
    3 -1 2
    -3 -1 -2
    3 -1 2
    3 -1 2
    -3 -1 -2
    -3 1 -2
    3 1 2
    3 1 2
    -3 1 -2
    -4 -1 -2
    4 -1 2
    4 -1 2
    -4 -1 -2
    4 -1 2
    -4 1 -2
    -4 1 -2
    4 1 2
    4 1 2
    -5 -1 -2
    5 -1 2
    5 -1 2
    -5 -1 -2
    5 -1 2
    5 1 2
    -5 1 -2
    -5 1 -2
    5 1 2
    5 1 2
    6 -1 2
    6 -1 2
    6 -1 2
    -6 -1 -2
    6 1 2
    6 1 2
    -6 1 -2
    6 1 2
    7 -1 2
    7 -1 2
    7 -1 2
    -7 -1 -2
    7 1 2
    -7 1 -2
    7 1 2
    8 -1 2
    8 -1 2
    8 -1 2
    8 1 2
    8 1 2
    8 1 2
    9 -1 2
    9 1 2
    9 -2 -2
    9 -2 -2
    9 -2 -2
    9 2 -2
    9 2 -2
    9 2 -2
    8 -2 -2
    8 -2 -2
    8 -2 -2
    8 2 -2
    8 2 -2
    8 2 -2
    7 -2 -2
    -7 -2 2
    7 -2 -2
    7 -2 -2
    7 2 -2
    7 2 -2
    -7 2 2
    7 2 -2
    6 -2 -2
    -6 -2 2
    6 -2 -2
    6 -2 -2
    6 2 -2
    -6 2 2
    6 2 -2
    6 2 -2
    5 -2 -2
    5 -2 -2
    5 -2 -2
    -5 -2 2
    -5 2 2
    5 2 -2
    4 -2 -2
    4 -2 -2
    -4 -2 2
    4 -2 -2
    4 2 -2
    -4 2 2
    4 2 -2
    3 -2 -2
    3 -2 -2
    3 -2 -2
    -3 -2 2
    -3 2 2
    -3 2 2
    3 2 -2
    2 -2 -2
    -2 -2 2
    2 -2 -2
    2 -2 -2
    2 -2 -2
    2 2 -2
    -2 2 2
    -2 2 2
    1 -2 -2
    1 -2 -2
    1 -2 -2
    1 -2 -2
    1 2 -2
    -1 2 2
    -1 2 2
    0 -2 2
    0 -2 -2
    0 -2 2
    0 -2 -2
    0 2 2
    0 2 2
    -1 -2 -2
    1 -2 2
    1 -2 2
    1 -2 2
    -1 -2 -2
    1 2 2
    -1 2 -2
    -1 2 -2
    -1 2 -2
    1 2 2
    -2 -2 -2
    2 -2 2
    -2 -2 -2
    2 -2 2
    2 -2 2
    -2 2 -2
    -2 2 -2
    2 2 2
    2 2 2
    -2 2 -2
    3 -2 2
    3 -2 2
    -3 -2 -2
    3 -2 2
    -3 -2 -2
    -3 2 -2
    3 2 2
    -3 2 -2
    3 2 2
    -3 2 -2
    4 -2 2
    4 -2 2
    4 -2 2
    -4 -2 -2
    -4 -2 -2
    -4 2 -2
    4 2 2
    4 2 2
    -4 2 -2
    5 -2 2
    -5 -2 -2
    5 -2 2
    5 -2 2
    -5 -2 -2
    -5 2 -2
    -5 2 -2
    5 2 2
    5 2 2
    6 -2 2
    -6 -2 -2
    6 -2 2
    6 -2 2
    6 2 2
    6 2 2
    -6 2 -2
    6 2 2
    -7 -2 -2
    7 -2 2
    7 -2 2
    7 -2 2
    -7 2 -2
    7 2 2
    7 2 2
    7 2 2
    8 -2 2
    8 -2 2
    8 -2 2
    8 2 2
    8 2 2
    8 2 2
    9 -2 2
    9 -2 2
    9 2 2
    9 2 2
    9 -3 -2
    9 -3 -2
    9 -3 -2
    9 3 -2
    9 3 -2
    9 3 -2
    8 -3 -2
    8 -3 -2
    8 -3 -2
    8 3 -2
    8 3 -2
    8 3 -2
    7 -3 -2
    7 -3 -2
    7 -3 -2
    7 3 -2
    7 3 -2
    7 3 -2
    6 -3 -2
    -6 -3 2
    6 -3 -2
    6 -3 -2
    6 3 -2
    -6 3 2
    6 3 -2
    5 -3 -2
    5 -3 -2
    -5 -3 2
    5 -3 -2
    5 3 -2
    5 3 -2
    -5 3 2
    -4 -3 2
    4 -3 -2
    4 -3 -2
    4 3 -2
    -4 3 2
    3 -3 -2
    -3 -3 2
    3 -3 -2
    3 -3 -2
    3 3 -2
    3 3 -2
    -3 3 2
    -3 3 2
    2 -3 -2
    -2 -3 2
    1 -3 -2
    1 -3 -2
    1 -3 -2
    -1 3 2
    -1 3 2
    1 3 -2
    -1 3 2
    -1 3 2
    -1 3 2
    0 -3 -2
    0 -3 -2
    0 3 2
    0 3 2
    1 -3 2
    -1 -3 -2
    1 -3 2
    1 -3 2
    -1 -3 -2
    -1 3 -2
    -1 3 -2
    -1 3 -2
    1 3 2
    -2 -3 -2
    2 -3 2
    2 -3 2
    2 -3 2
    -2 -3 -2
    -2 3 -2
    -2 3 -2
    2 3 2
    2 3 2
    -2 3 -2
    -3 -3 -2
    -3 -3 -2
    3 -3 2
    3 -3 2
    -3 3 -2
    -3 3 -2
    3 3 2
    3 3 2
    -3 3 -2
    4 -3 2
    -4 -3 -2
    4 -3 2
    4 -3 2
    -4 -3 -2
    4 3 2
    -4 3 -2
    -4 3 -2
    4 3 2
    -4 3 -2
    5 -3 2
    -5 -3 -2
    -5 -3 -2
    5 -3 2
    5 -3 2
    -5 3 -2
    -5 3 -2
    5 3 2
    5 3 2
    6 -3 2
    6 -3 2
    6 -3 2
    -6 -3 -2
    -6 3 -2
    6 3 2
    6 3 2
    7 -3 2
    7 -3 2
    7 -3 2
    7 3 2
    7 3 2
    7 3 2
    -7 3 -2
    8 -3 2
    8 -3 2
    8 -3 2
    8 3 2
    8 3 2
    8 3 2
    9 -3 2
    9 -3 2
    9 3 2
    9 3 2
    9 3 2
    9 -4 -2
    9 4 -2
    8 -4 -2
    8 -4 -2
    8 -4 -2
    8 4 -2
    8 4 -2
    8 4 -2
    7 -4 -2
    7 -4 -2
    7 -4 -2
    7 4 -2
    7 4 -2
    7 4 -2
    -6 -4 2
    6 -4 -2
    6 -4 -2
    6 -4 -2
    6 4 -2
    -6 4 2
    6 4 -2
    5 -4 -2
    5 -4 -2
    5 -4 -2
    -5 -4 2
    -5 4 2
    -5 4 2
    5 4 -2
    5 4 -2
    4 -4 -2
    4 -4 -2
    -4 -4 2
    4 -4 -2
    -4 4 2
    4 4 -2
    4 4 -2
    -4 4 2
    -3 -4 2
    3 -4 -2
    -3 4 2
    -3 4 2
    3 4 -2
    2 -4 -2
    2 -4 -2
    2 -4 -2
    -2 -4 2
    2 -4 -2
    -2 4 2
    -2 4 2
    -2 4 2
    2 4 -2
    -2 4 2
    -1 -4 2
    1 -4 -2
    -1 4 2
    1 4 -2
    0 -4 -2
    0 -4 -2
    0 -4 2
    0 -4 -2
    0 4 2
    0 4 2
    0 4 2
    0 4 -2
    0 4 -2
    -1 -4 -2
    1 -4 2
    -1 4 -2
    1 4 2
    -2 -4 -2
    2 -4 2
    2 -4 2
    -2 -4 -2
    2 -4 2
    2 4 2
    -2 4 -2
    2 4 2
    -2 4 -2
    -2 4 -2
    3 -4 2
    3 -4 2
    3 -4 2
    -3 -4 -2
    -3 -4 -2
    -3 4 -2
    -3 4 -2
    -3 4 -2
    3 4 2
    4 -4 2
    -4 -4 -2
    4 -4 2
    4 -4 2
    -4 -4 -2
    4 4 2
    -4 4 -2
    -4 4 -2
    -4 4 -2
    4 4 2
    5 -4 2
    -5 -4 -2
    -5 -4 -2
    5 -4 2
    5 -4 2
    -5 4 -2
    5 4 2
    -5 4 -2
    5 4 2
    6 -4 2
    6 -4 2
    6 -4 2
    6 4 2
    -6 4 -2
    -6 4 -2
    6 4 2
    7 -4 2
    7 -4 2
    7 -4 2
    7 4 2
    7 4 2
    7 4 2
    8 -4 2
    8 -4 2
    8 -4 2
    8 4 2
    8 4 2
    8 4 2
    9 -4 2
    9 -4 2
    9 -4 2
    9 4 2
    9 4 2
    9 -5 -2
    9 -5 -2
    9 -5 -2
    9 5 -2
    9 5 -2
    9 5 -2
    8 -5 -2
    8 -5 -2
    8 -5 -2
    8 5 -2
    8 5 -2
    8 5 -2
    7 -5 -2
    7 -5 -2
    7 -5 -2
    7 5 -2
    7 5 -2
    6 -5 -2
    -6 -5 2
    6 -5 -2
    6 -5 -2
    -6 5 2
    -6 5 2
    6 5 -2
    6 5 -2
    -5 -5 2
    5 -5 -2
    5 -5 -2
    5 -5 -2
    5 5 -2
    -5 5 2
    5 5 -2
    -5 5 2
    4 -5 -2
    -4 -5 2
    4 -5 -2
    4 -5 -2
    -4 5 2
    -4 5 2
    4 5 -2
    3 -5 -2
    3 -5 -2
    3 -5 -2
    -3 -5 2
    -3 5 2
    -3 5 2
    3 5 -2
    3 5 -2
    -3 5 2
    -3 5 2
    2 -5 -2
    2 -5 -2
    2 -5 -2
    -2 -5 2
    -2 5 2
    -2 5 2
    2 5 -2
    -2 5 2
    -2 5 2
    2 5 -2
    1 -5 -2
    1 -5 -2
    1 -5 -2
    1 5 -2
    -1 5 2
    -1 5 2
    -1 5 2
    -1 5 2
    1 5 -2
    1 5 -2
    -1 5 2
    0 -5 -2
    0 -5 2
    0 -5 -2
    0 -5 -2
    0 -5 2
    0 5 -2
    0 5 2
    0 5 2
    0 5 -2
    0 5 2
    0 5 -2
    -1 -5 -2
    1 -5 2
    -1 -5 -2
    1 -5 2
    1 -5 2
    -1 5 -2
    -1 5 -2
    -1 5 -2
    1 5 2
    1 5 2
    1 5 2
    -2 -5 -2
    2 -5 2
    2 -5 2
    -2 -5 -2
    2 -5 2
    -2 5 -2
    2 5 2
    -2 5 -2
    2 5 2
    -2 5 -2
    3 -5 2
    -3 -5 -2
    3 -5 2
    3 -5 2
    -3 -5 -2
    3 5 2
    -3 5 -2
    -3 5 -2
    3 5 2
    -3 5 -2
    4 -5 2
    4 -5 2
    4 -5 2
    -4 -5 -2
    -4 -5 -2
    4 5 2
    4 5 2
    -4 5 -2
    -4 5 -2
    -4 5 -2
    5 -5 2
    5 -5 2
    -5 -5 -2
    -5 -5 -2
    5 -5 2
    -5 5 -2
    -5 5 -2
    5 5 2
    5 5 2
    -5 5 -2
    -6 -5 -2
    6 -5 2
    6 -5 2
    6 -5 2
    -6 5 -2
    6 5 2
    -6 5 -2
    -6 5 -2
    6 5 2
    7 -5 2
    7 -5 2
    7 -5 2
    7 5 2
    7 5 2
    8 -5 2
    8 -5 2
    8 -5 2
    8 5 2
    8 5 2
    8 5 2
    9 -6 -2
    9 -6 -2
    9 -6 -2
    9 6 -2
    9 6 -2
    9 6 -2
    8 -6 -2
    8 -6 -2
    8 -6 -2
    8 6 -2
    8 6 -2
    7 -6 -2
    7 -6 -2
    7 -6 -2
    7 6 -2
    7 6 -2
    6 -6 -2
    -6 -6 2
    6 -6 -2
    6 -6 -2
    6 6 -2
    6 6 -2
    5 -6 -2
    5 -6 -2
    5 -6 -2
    -5 -6 2
    -5 6 2
    5 6 -2
    5 6 -2
    -5 6 2
    4 -6 -2
    4 -6 -2
    -4 -6 2
    4 -6 -2
    4 6 -2
    4 6 -2
    -4 6 2
    -4 6 2
    3 -6 -2
    3 -6 -2
    3 -6 -2
    -3 -6 2
    -3 6 2
    3 6 -2
    -3 6 2
    -3 6 2
    -3 6 2
    3 6 -2
    -2 -6 2
    2 -6 -2
    2 -6 -2
    2 6 -2
    -2 6 2
    -2 6 2
    2 6 -2
    -2 6 2
    -2 6 2
    -2 6 2
    1 -6 -2
    1 -6 -2
    1 -6 -2
    1 6 -2
    -1 6 2
    -1 6 2
    -1 6 2
    -1 6 2
    1 6 -2
    1 6 -2
    -1 6 2
    0 -6 -2
    0 -6 2
    0 -6 -2
    0 -6 2
    0 -6 -2
    0 6 2
    0 6 -2
    0 6 2
    0 6 2
    0 6 -2
    0 6 -2
    -1 -6 -2
    1 -6 2
    1 -6 2
    -1 -6 -2
    1 -6 2
    -1 6 -2
    1 6 2
    1 6 2
    -1 6 -2
    1 6 2
    -1 6 -2
    2 -6 2
    -2 -6 -2
    2 -6 2
    -2 -6 -2
    2 6 2
    -2 6 -2
    2 6 2
    -2 6 -2
    2 6 2
    -2 6 -2
    -3 -6 -2
    3 -6 2
    3 -6 2
    3 -6 2
    -3 -6 -2
    -3 6 -2
    -3 6 -2
    3 6 2
    3 6 2
    -3 6 -2
    4 -6 2
    4 -6 2
    -4 -6 -2
    4 -6 2
    -4 -6 -2
    -4 6 -2
    4 6 2
    -4 6 -2
    4 6 2
    -4 6 -2
    -5 -6 -2
    5 -6 2
    -5 -6 -2
    5 -6 2
    5 -6 2
    -5 6 -2
    -5 6 -2
    5 6 2
    -5 6 -2
    5 6 2
    -6 -6 -2
    6 -6 2
    6 -6 2
    6 -6 2
    -6 6 -2
    6 6 2
    -6 6 -2
    6 6 2
    -6 6 -2
    -6 6 -2
    7 -6 2
    7 -6 2
    7 -6 2
    7 6 2
    7 6 2
    8 -6 2
    8 -6 2
    8 -6 2
    8 6 2
    8 6 2
    8 -7 -2
    8 -7 -2
    8 -7 -2
    8 7 -2
    8 7 -2
    7 -7 -2
    7 -7 -2
    7 -7 -2
    7 7 -2
    6 -7 -2
    6 -7 -2
    6 7 -2
    -5 -7 2
    5 -7 -2
    5 -7 -2
    5 -7 -2
    5 7 -2
    5 7 -2
    -5 7 2
    -5 7 2
    -4 -7 2
    4 -7 -2
    4 -7 -2
    4 -7 -2
    -4 7 2
    4 7 -2
    4 7 -2
    -4 7 2
    -4 7 2
    -3 -7 2
    3 -7 -2
    3 -7 -2
    3 -7 -2
    -3 7 2
    3 7 -2
    3 7 -2
    -3 7 2
    -3 7 2
    -3 7 2
    2 -7 -2
    2 -7 -2
    2 -7 -2
    -2 7 2
    -2 7 2
    2 7 -2
    -2 7 2
    2 7 -2
    2 7 -2
    -2 7 2
    1 -7 -2
    1 -7 -2
    1 -7 -2
    -1 7 2
    1 7 -2
    1 7 -2
    -1 7 2
    -1 7 2
    -1 7 2
    1 7 -2
    0 -7 -2
    0 -7 2
    0 -7 -2
    0 -7 -2
    0 7 2
    0 7 2
    0 7 -2
    0 7 -2
    0 7 2
    0 7 -2
    0 7 2
    0 7 -2
    1 -7 2
    -1 -7 -2
    -1 -7 -2
    1 -7 2
    1 -7 2
    1 7 2
    1 7 2
    -1 7 -2
    -1 7 -2
    1 7 2
    -1 7 -2
    -2 -7 -2
    -2 -7 -2
    2 -7 2
    2 -7 2
    2 -7 2
    2 7 2
    -2 7 -2
    -2 7 -2
    2 7 2
    2 7 2
    -2 7 -2
    3 -7 2
    3 -7 2
    3 -7 2
    -3 -7 -2
    -3 -7 -2
    -3 7 -2
    3 7 2
    -3 7 -2
    3 7 2
    -3 7 -2
    -4 -7 -2
    4 -7 2
    4 -7 2
    -4 -7 -2
    4 -7 2
    4 7 2
    4 7 2
    -4 7 -2
    -4 7 -2
    -4 7 -2
    5 -7 2
    -5 -7 -2
    5 -7 2
    5 -7 2
    -5 7 -2
    -5 7 -2
    -5 7 -2
    5 7 2
    5 7 2
    -5 7 -2
    -6 -7 -2
    6 -7 2
    6 -7 2
    6 -7 2
    -6 7 -2
    -6 7 -2
    -6 7 -2
    -6 7 -2
    6 7 2
    7 -7 2
    7 -7 2
    7 -7 2
    7 7 2
    7 7 2
    8 -7 2
    8 -7 2
    8 -7 2
    8 7 2
    8 7 2
    8 -8 -2
    8 -8 -2
    8 -8 -2
    8 8 -2
    8 8 -2
    7 -8 -2
    7 -8 -2
    7 -8 -2
    7 8 -2
    7 8 -2
    6 -8 -2
    6 -8 -2
    6 -8 -2
    6 8 -2
    6 8 -2
    -5 -8 2
    5 -8 -2
    5 -8 -2
    5 -8 -2
    -5 8 2
    -5 8 2
    5 8 -2
    5 8 -2
    4 -8 -2
    -4 -8 2
    4 -8 -2
    4 -8 -2
    -4 8 2
    -4 8 2
    4 8 -2
    -4 8 2
    -4 8 2
    4 8 -2
    3 -8 -2
    3 -8 -2
    3 -8 -2
    -3 -8 2
    -3 8 2
    -3 8 2
    3 8 -2
    3 8 -2
    -3 8 2
    3 8 -2
    2 -8 -2
    2 -8 -2
    -2 8 2
    -2 8 2
    -2 8 2
    2 8 -2
    -2 8 2
    2 8 -2
    2 8 -2
    1 -8 -2
    1 8 -2
    -1 8 2
    1 8 -2
    -1 8 2
    -1 8 2
    1 8 -2
    0 -8 2
    0 -8 -2
    0 -8 -2
    0 -8 -2
    0 8 -2
    0 8 -2
    0 8 2
    0 8 -2
    0 8 2
    0 8 2
    0 8 -2
    1 -8 2
    -1 -8 -2
    -1 -8 -2
    1 -8 2
    1 -8 2
    -1 8 -2
    -1 8 -2
    1 8 2
    1 8 2
    1 8 2
    2 -8 2
    -2 -8 -2
    2 -8 2
    2 -8 2
    -2 -8 -2
    -2 8 -2
    2 8 2
    2 8 2
    -2 8 -2
    2 8 2
    -2 8 -2
    3 -8 2
    3 -8 2
    -3 -8 -2
    3 -8 2
    -3 -8 -2
    -3 8 -2
    3 8 2
    3 8 2
    -3 8 -2
    3 8 2
    -3 8 -2
    -4 -8 -2
    4 -8 2
    4 -8 2
    -4 -8 -2
    4 -8 2
    -4 8 -2
    4 8 2
    -4 8 -2
    -4 8 -2
    -4 8 -2
    4 8 2
    5 -8 2
    -5 -8 -2
    5 -8 2
    5 -8 2
    5 8 2
    -5 8 -2
    -5 8 -2
    -5 8 -2
    5 8 2
    -5 8 -2
    -6 -8 -2
    6 -8 2
    6 -8 2
    6 -8 2
    -6 8 -2
    6 8 2
    -6 8 -2
    6 8 2
    -6 8 -2
    7 -8 2
    7 -8 2
    7 -8 2
    7 8 2
    7 8 2
    8 -8 2
    8 -8 2
    8 -8 2
    8 8 2
    8 8 2
    8 -9 -2
    8 -9 -2
    8 -9 -2
    8 9 -2
    8 9 -2
    7 -9 -2
    7 -9 -2
    7 -9 -2
    7 9 -2
    7 9 -2
    6 -9 -2
    6 -9 -2
    6 -9 -2
    6 9 -2
    6 9 -2
    5 -9 -2
    5 -9 -2
    5 -9 -2
    -5 9 2
    5 9 -2
    5 9 -2
    4 -9 -2
    4 -9 -2
    4 -9 -2
    -4 -9 2
    -4 9 2
    -4 9 2
    4 9 -2
    4 9 -2
    -4 9 2
    -4 9 2
    3 -9 -2
    3 -9 -2
    -3 -9 2
    3 -9 -2
    -3 9 2
    -3 9 2
    3 9 -2
    3 9 -2
    -3 9 2
    3 9 -2
    -3 9 2
    -3 9 2
    2 -9 -2
    2 -9 -2
    -2 9 2
    2 9 -2
    -2 9 2
    -2 9 2
    -2 9 2
    2 9 -2
    2 9 -2
    -2 9 2
    2 9 -2
    1 -9 -2
    1 9 -2
    1 9 -2
    1 9 -2
    -1 9 2
    1 9 -2
    -1 9 2
    -1 9 2
    -1 9 2
    1 9 -2
    0 -9 2
    0 -9 -2
    0 -9 -2
    0 9 -2
    0 9 -2
    0 9 -2
    0 9 2
    0 9 2
    0 9 -2
    0 9 -2
    0 9 2
    0 9 2
    -1 -9 -2
    1 -9 2
    -1 -9 -2
    1 -9 2
    1 -9 2
    -1 9 -2
    -1 9 -2
    -1 9 -2
    1 9 2
    1 9 2
    -1 9 -2
    1 9 2
    -2 -9 -2
    2 -9 2
    -2 -9 -2
    2 -9 2
    2 -9 2
    2 9 2
    -2 9 -2
    -2 9 -2
    2 9 2
    2 9 2
    -2 9 -2
    -2 9 -2
    -3 -9 -2
    3 -9 2
    3 -9 2
    -3 -9 -2
    3 -9 2
    3 9 2
    -3 9 -2
    -3 9 -2
    -3 9 -2
    3 9 2
    -3 9 -2
    3 9 2
    -4 -9 -2
    4 -9 2
    4 -9 2
    4 -9 2
    4 9 2
    -4 9 -2
    -4 9 -2
    -4 9 -2
    4 9 2
    4 9 2
    -4 9 -2
    -5 -9 -2
    5 -9 2
    5 -9 2
    5 9 2
    -5 9 -2
    5 9 2
    -5 9 -2
    -5 9 -2
    -5 9 -2
    6 -9 2
    6 -9 2
    6 -9 2
    6 9 2
    -6 9 -2
    -6 9 -2
    6 9 2
    7 -9 2
    7 -9 2
    7 -9 2
    7 9 2
    7 9 2
    8 -9 2
    8 -9 2
    8 -9 2
    8 9 2
    8 -10 -2
    8 -10 -2
    8 -10 -2
    8 10 -2
    8 10 -2
    7 -10 -2
    7 -10 -2
    7 -10 -2
    7 10 -2
    7 10 -2
    6 -10 -2
    6 -10 -2
    6 -10 -2
    6 10 -2
    6 10 -2
    5 -10 -2
    5 -10 -2
    5 -10 -2
    -5 10 2
    5 10 -2
    5 10 -2
    4 -10 -2
    4 -10 -2
    4 -10 -2
    -4 -10 2
    -4 10 2
    4 10 -2
    -4 10 2
    4 10 -2
    -4 10 2
    -4 10 2
    4 10 -2
    -4 10 2
    3 -10 -2
    3 -10 -2
    3 -10 -2
    3 10 -2
    3 10 -2
    -3 10 2
    -3 10 2
    -3 10 2
    -3 10 2
    -3 10 2
    3 10 -2
    2 -10 -2
    -2 10 2
    2 10 -2
    -2 10 2
    2 10 -2
    -2 10 2
    -2 10 2
    2 10 -2
    -2 10 2
    2 10 -2
    1 -10 -2
    1 10 -2
    -1 10 2
    1 10 -2
    1 10 -2
    1 10 -2
    -1 10 2
    -1 10 2
    1 10 -2
    -1 10 2
    -1 10 2
    0 -10 -2
    0 -10 2
    0 10 2
    0 10 2
    0 10 -2
    0 10 -2
    0 10 2
    0 10 2
    0 10 -2
    0 10 -2
    0 10 2
    0 10 -2
    1 -10 2
    -1 -10 -2
    1 -10 2
    -1 10 -2
    -1 10 -2
    -1 10 -2
    -1 10 -2
    -1 10 -2
    1 10 2
    1 10 2
    1 10 2
    -2 -10 -2
    2 -10 2
    2 -10 2
    2 -10 2
    2 10 2
    2 10 2
    -2 10 -2
    -2 10 -2
    2 10 2
    -2 10 -2
    -2 10 -2
    -3 -10 -2
    3 -10 2
    3 -10 2
    3 -10 2
    -3 10 -2
    -3 10 -2
    3 10 2
    3 10 2
    3 10 2
    -3 10 -2
    -3 10 -2
    4 -10 2
    4 -10 2
    4 -10 2
    -4 -10 -2
    -4 10 -2
    4 10 2
    -4 10 -2
    4 10 2
    4 10 2
    -4 10 -2
    -4 10 -2
    5 -10 2
    5 -10 2
    -5 -10 -2
    5 -10 2
    -5 10 -2
    -5 10 -2
    -5 10 -2
    -5 10 -2
    5 10 2
    6 -10 2
    6 -10 2
    6 -10 2
    -6 10 -2
    6 10 2
    6 10 2
    -6 10 -2
    7 -10 2
    7 -10 2
    7 -10 2
    7 10 2
    7 10 2
    7 -11 -2
    7 -11 -2
    7 -11 -2
    7 11 -2
    7 11 -2
    6 -11 -2
    6 -11 -2
    6 -11 -2
    6 11 -2
    6 11 -2
    5 -11 -2
    5 -11 -2
    5 -11 -2
    -5 11 2
    -5 11 2
    5 11 -2
    -5 11 2
    -5 11 2
    5 11 -2
    4 -11 -2
    4 -11 -2
    -4 -11 2
    4 -11 -2
    -4 11 2
    -4 11 2
    -4 11 2
    -4 11 2
    4 11 -2
    4 11 -2
    4 11 -2
    3 -11 -2
    3 -11 -2
    3 11 -2
    -3 11 2
    -3 11 2
    3 11 -2
    3 11 -2
    -3 11 2
    -3 11 2
    -3 11 2
    2 -11 -2
    2 -11 -2
    2 11 -2
    -2 11 2
    2 11 -2
    -2 11 2
    -2 11 2
    2 11 -2
    2 11 -2
    -2 11 2
    -2 11 2
    1 -11 -2
    1 11 -2
    -1 11 2
    -1 11 2
    1 11 -2
    1 11 -2
    1 11 -2
    -1 11 2
    -1 11 2
    1 11 -2
    -1 11 2
    0 -11 -2
    0 -11 2
    0 11 2
    0 11 -2
    0 11 2
    0 11 -2
    0 11 2
    0 11 2
    0 11 -2
    0 11 -2
    0 11 -2
    -1 -11 -2
    1 -11 2
    1 11 2
    1 11 2
    -1 11 -2
    1 11 2
    -1 11 -2
    -1 11 -2
    -1 11 -2
    -1 11 -2
    1 11 2
    2 -11 2
    2 -11 2
    2 -11 2
    -2 -11 -2
    -2 11 -2
    2 11 2
    2 11 2
    -2 11 -2
    -2 11 -2
    2 11 2
    -2 11 -2
    3 -11 2
    3 -11 2
    3 -11 2
    -3 -11 -2
    3 11 2
    3 11 2
    -3 11 -2
    -3 11 -2
    3 11 2
    -3 11 -2
    -3 11 -2
    4 -11 2
    -4 -11 -2
    4 -11 2
    -4 11 -2
    -4 11 -2
    4 11 2
    -4 11 -2
    4 11 2
    -4 11 -2
    5 -11 2
    5 -11 2
    5 11 2
    -5 11 -2
    -5 11 -2
    -5 11 -2
    6 -11 2
    6 -11 2
    6 -11 2
    6 11 2
    -6 11 -2
    6 11 2
    -6 11 -2
    7 -11 2
    7 -11 2
    7 -11 2
    7 11 2
    7 11 2
    7 -12 -2
    7 -12 -2
    7 -12 -2
    7 12 -2
    7 12 -2
    -7 12 2
    6 -12 -2
    6 -12 -2
    6 -12 -2
    6 12 -2
    6 12 -2
    -6 12 2
    5 -12 -2
    5 -12 -2
    5 -12 -2
    -5 12 2
    -5 12 2
    -5 12 2
    5 12 -2
    5 12 -2
    4 -12 -2
    4 -12 -2
    4 -12 -2
    4 12 -2
    -4 12 2
    -4 12 2
    -4 12 2
    -4 12 2
    4 12 -2
    3 -12 -2
    3 -12 -2
    3 12 -2
    3 12 -2
    3 12 -2
    3 12 -2
    -3 12 2
    -3 12 2
    -3 12 2
    -3 12 2
    2 -12 -2
    2 12 -2
    -2 12 2
    -2 12 2
    -2 12 2
    2 12 -2
    2 12 -2
    -2 12 2
    -2 12 2
    2 12 -2
    1 -12 -2
    -1 12 2
    1 12 -2
    -1 12 2
    1 12 -2
    -1 12 2
    1 12 -2
    1 12 -2
    -1 12 2
    -1 12 2
    1 12 -2
    0 -12 -2
    0 -12 2
    0 12 2
    0 12 -2
    0 12 2
    0 12 2
    0 12 2
    0 12 -2
    0 12 -2
    0 12 -2
    0 12 -2
    1 -12 2
    1 12 2
    -1 12 -2
    -1 12 -2
    1 12 2
    1 12 2
    1 12 2
    -1 12 -2
    1 12 2
    -1 12 -2
    -1 12 -2
    2 -12 2
    2 -12 2
    2 -12 2
    -2 -12 -2
    -2 12 -2
    2 12 2
    -2 12 -2
    -2 12 -2
    -2 12 -2
    2 12 2
    2 12 2
    -2 12 -2
    -3 -12 -2
    3 -12 2
    3 -12 2
    3 -12 2
    -3 12 -2
    -3 12 -2
    -3 12 -2
    3 12 2
    -3 12 -2
    3 12 2
    3 12 2
    4 -12 2
    -4 -12 -2
    4 -12 2
    4 -12 2
    4 12 2
    4 12 2
    -4 12 -2
    -4 12 -2
    -4 12 -2
    5 -12 2
    5 -12 2
    5 -12 2
    -5 12 -2
    -5 12 -2
    5 12 2
    5 12 2
    6 -12 2
    6 -12 2
    6 -12 2
    -6 12 -2
    6 12 2
    6 12 2
    -6 12 -2
    7 -12 2
    7 -12 2
    7 12 2
    -7 12 -2
    7 -13 -2
    7 -13 -2
    7 -13 -2
    -7 13 2
    7 13 -2
    6 -13 -2
    6 -13 -2
    6 -13 -2
    6 13 -2
    6 13 -2
    -6 13 2
    5 -13 -2
    5 -13 -2
    5 -13 -2
    -5 13 2
    -5 13 2
    5 13 -2
    5 13 -2
    -5 13 2
    4 -13 -2
    4 -13 -2
    -4 13 2
    4 13 -2
    4 13 -2
    4 13 -2
    -4 13 2
    -4 13 2
    -4 13 2
    3 -13 -2
    3 -13 -2
    3 13 -2
    3 13 -2
    -3 13 2
    3 13 -2
    3 13 -2
    -3 13 2
    -3 13 2
    2 -13 -2
    2 13 -2
    -2 13 2
    -2 13 2
    2 13 -2
    2 13 -2
    2 13 -2
    2 13 -2
    -2 13 2
    -2 13 2
    1 -13 -2
    1 13 -2
    -1 13 2
    1 13 -2
    -1 13 2
    1 13 -2
    1 13 -2
    1 13 -2
    -1 13 2
    -1 13 2
    0 -13 -2
    0 -13 2
    0 13 -2
    0 13 2
    0 13 -2
    0 13 -2
    0 13 2
    0 13 2
    0 13 2
    0 13 -2
    1 -13 2
    1 13 2
    -1 13 -2
    -1 13 -2
    -1 13 -2
    -1 13 -2
    1 13 2
    1 13 2
    1 13 2
    -2 -13 -2
    2 -13 2
    2 13 2
    -2 13 -2
    -2 13 -2
    2 13 2
    -2 13 -2
    -2 13 -2
    -2 13 -2
    3 -13 2
    3 -13 2
    3 -13 2
    -3 -13 -2
    -3 13 -2
    -3 13 -2
    3 13 2
    -3 13 -2
    3 13 2
    -3 13 -2
    4 -13 2
    4 -13 2
    4 -13 2
    4 13 2
    -4 13 -2
    -4 13 -2
    4 13 2
    5 -13 2
    5 -13 2
    5 -13 2
    -5 13 -2
    5 13 2
    5 13 2
    6 -13 2
    6 -13 2
    6 -13 2
    6 13 2
    -6 13 -2
    6 13 2
    6 -14 -2
    6 -14 -2
    6 -14 -2
    -6 14 2
    6 14 -2
    6 14 -2
    5 -14 -2
    5 -14 -2
    5 14 -2
    -5 14 2
    -5 14 2
    -5 14 2
    5 14 -2
    4 -14 -2
    4 -14 -2
    -4 14 2
    -4 14 2
    4 14 -2
    -4 14 2
    4 14 -2
    4 14 -2
    3 -14 -2
    -3 14 2
    3 14 -2
    -3 14 2
    3 14 -2
    -3 14 2
    -3 14 2
    3 14 -2
    2 -14 -2
    -2 14 2
    2 14 -2
    -2 14 2
    2 14 -2
    2 14 -2
    -2 14 2
    -2 14 2
    2 14 -2
    2 14 -2
    1 -14 -2
    1 14 -2
    1 14 -2
    -1 14 2
    1 14 -2
    -1 14 2
    1 14 -2
    -1 14 2
    1 14 -2
    -1 14 2
    0 -14 2
    0 -14 -2
    0 14 2
    0 14 -2
    0 14 -2
    0 14 -2
    0 14 -2
    0 14 2
    0 14 2
    -1 14 -2
    -1 14 -2
    -1 14 -2
    -1 14 -2
    1 14 2
    1 14 2
    2 -14 2
    -2 14 -2
    2 14 2
    -2 14 -2
    2 14 2
    2 14 2
    -2 14 -2
    2 14 2
    -2 14 -2
    3 -14 2
    -3 -14 -2
    3 -14 2
    3 -14 2
    3 14 2
    -3 14 -2
    -3 14 -2
    -3 14 -2
    4 -14 2
    4 -14 2
    4 -14 2
    4 14 2
    -4 14 -2
    4 14 2
    -4 14 -2
    5 -14 2
    5 -14 2
    5 -14 2
    5 14 2
    -5 14 -2
    5 14 2
    6 -14 2
    6 -14 2
    6 14 2
    -6 14 -2
    6 14 2
    5 -15 -2
    5 -15 -2
    -5 15 2
    5 15 -2
    -5 15 2
    5 15 -2
    5 15 -2
    -5 15 2
    4 -15 -2
    4 -15 -2
    -4 15 2
    -4 15 2
    4 15 -2
    4 15 -2
    4 15 -2
    3 -15 -2
    -3 15 2
    -3 15 2
    3 15 -2
    3 15 -2
    -3 15 2
    3 15 -2
    2 -15 -2
    -2 15 2
    -2 15 2
    2 15 -2
    -2 15 2
    2 15 -2
    2 15 -2
    1 -15 -2
    -1 15 2
    1 15 -2
    1 15 -2
    1 15 -2
    -1 15 2
    -1 15 2
    0 -15 2
    0 -15 -2
    0 15 -2
    0 15 2
    0 15 2
    0 15 -2
    0 15 2
    0 15 -2
    0 15 -2
    1 -15 2
    1 15 2
    1 15 2
    1 15 2
    -1 15 -2
    -1 15 -2
    -1 15 -2
    2 -15 2
    -2 15 -2
    2 15 2
    -2 15 -2
    2 15 2
    2 15 2
    -2 15 -2
    3 -15 2
    -3 15 -2
    -3 15 -2
    3 15 2
    -3 15 -2
    3 15 2
    4 -15 2
    4 -15 2
    4 -15 2
    -4 15 -2
    4 15 2
    4 15 2
    -4 15 -2
    5 -15 2
    5 -15 2
    5 -15 2
    5 15 2
    5 15 2
    5 -16 -2
    5 -16 -2
    -5 16 2
    -5 16 2
    5 16 -2
    4 -16 -2
    -4 16 2
    -4 16 2
    4 16 -2
    4 16 -2
    4 16 -2
    3 -16 -2
    3 16 -2
    3 16 -2
    3 16 -2
    -3 16 2
    -3 16 2
    2 -16 -2
    2 16 -2
    -2 16 2
    -2 16 2
    2 16 -2
    -2 16 2
    2 16 -2
    1 -16 -2
    -1 16 2
    -1 16 2
    1 16 -2
    1 16 -2
    -1 16 2
    1 16 -2
    0 -16 -2
    0 -16 2
    0 16 2
    0 16 2
    0 16 2
    0 16 -2
    0 16 -2
    0 16 -2
    1 -16 2
    -1 16 -2
    -1 16 -2
    1 16 2
    1 16 2
    1 16 2
    -1 16 -2
    2 -16 2
    2 16 2
    -2 16 -2
    -2 16 -2
    2 16 2
    -2 16 -2
    2 16 2
    3 -16 2
    3 16 2
    3 16 2
    -3 16 -2
    3 16 2
    -3 16 -2
    -3 16 -2
    4 -16 2
    4 -16 2
    4 16 2
    -4 16 -2
    -4 16 -2
    4 16 2
    5 -16 2
    5 -16 2
    5 -16 2
    5 16 2
    -5 16 -2
    -5 16 -2
    5 16 2
    4 -17 -2
    4 17 -2
    4 17 -2
    -4 17 2
    4 17 -2
    -4 17 2
    3 -17 -2
    3 17 -2
    -3 17 2
    -3 17 2
    3 17 -2
    3 17 -2
    2 -17 -2
    2 17 -2
    2 17 -2
    -2 17 2
    2 17 -2
    -2 17 2
    1 -17 -2
    1 17 -2
    -1 17 2
    -1 17 2
    -1 17 2
    1 17 -2
    1 17 -2
    0 -17 2
    0 -17 -2
    0 17 -2
    0 17 -2
    0 17 -2
    0 17 2
    0 17 2
    0 17 2
    1 -17 2
    -1 17 -2
    -1 17 -2
    -1 17 -2
    1 17 2
    1 17 2
    1 17 2
    2 -17 2
    2 17 2
    -2 17 -2
    2 17 2
    -2 17 -2
    -2 17 -2
    2 17 2
    3 -17 2
    3 17 2
    3 17 2
    -3 17 -2
    3 17 2
    -3 17 -2
    4 -17 2
    4 17 2
    4 17 2
    4 17 2
    -4 17 -2
    -4 17 -2
    3 -18 -2
    -3 18 2
    -3 18 2
    3 18 -2
    3 18 -2
    3 18 -2
    2 -18 -2
    2 18 -2
    2 18 -2
    -2 18 2
    2 18 -2
    -2 18 2
    1 -18 -2
    1 18 -2
    1 18 -2
    -1 18 2
    1 18 -2
    -1 18 2
    0 18 2
    0 18 -2
    0 18 2
    0 18 -2
    0 18 2
    0 18 -2
    1 -18 2
    -1 18 -2
    -1 18 -2
    1 18 2
    -1 18 -2
    1 18 2
    1 18 2
    2 -18 2
    -2 18 -2
    2 18 2
    -2 18 -2
    2 18 2
    2 18 2
    3 -18 2
    3 18 2
    -3 18 -2
    -3 18 -2
    3 18 2
    3 18 2
    1 -19 -2
    -1 19 2
    1 19 -2
    1 19 -2
    1 19 -2
    -1 19 2
    0 19 -2
    0 19 -2
    0 19 2
    0 19 2
    1 -19 2
    1 19 2
    -1 19 -2
    1 19 2
    1 19 2
    -1 19 -2
    9 0 -3
    9 0 -3
    9 0 -3
    8 0 -3
    8 0 -3
    8 0 -3
    7 0 -3
    -7 0 3
    7 0 -3
    6 0 -3
    6 0 -3
    -6 0 3
    6 0 -3
    5 0 -3
    -5 0 3
    5 0 -3
    5 0 -3
    4 0 -3
    -4 0 3
    4 0 -3
    -3 0 3
    3 0 -3
    3 0 -3
    2 0 -3
    1 0 -3
    1 0 -3
    -1 0 3
    0 0 3
    0 0 -3
    0 0 -3
    1 0 3
    1 0 3
    -1 0 -3
    -1 0 -3
    -2 0 -3
    2 0 3
    -2 0 -3
    2 0 3
    2 0 3
    3 0 3
    3 0 3
    -3 0 -3
    3 0 3
    -3 0 -3
    -4 0 -3
    4 0 3
    -4 0 -3
    4 0 3
    4 0 3
    5 0 3
    5 0 3
    -5 0 -3
    -5 0 -3
    5 0 3
    6 0 3
    6 0 3
    -6 0 -3
    6 0 3
    7 0 3
    7 0 3
    -7 0 -3
    7 0 3
    8 0 3
    8 0 3
    8 0 3
    9 0 3
    9 0 3
    9 -1 -3
    9 -1 -3
    9 -1 -3
    9 1 -3
    9 1 -3
    9 1 -3
    8 -1 -3
    8 -1 -3
    8 -1 -3
    8 1 -3
    8 1 -3
    8 1 -3
    -7 -1 3
    7 -1 -3
    7 -1 -3
    7 -1 -3
    7 1 -3
    -7 1 3
    7 1 -3
    6 -1 -3
    6 -1 -3
    -6 -1 3
    6 -1 -3
    6 1 -3
    6 1 -3
    6 1 -3
    -6 1 3
    5 -1 -3
    5 -1 -3
    5 -1 -3
    -5 -1 3
    5 1 -3
    5 1 -3
    -5 1 3
    5 1 -3
    4 -1 -3
    -4 -1 3
    4 -1 -3
    4 1 -3
    4 1 -3
    -4 1 3
    3 -1 -3
    -3 -1 3
    3 -1 -3
    -3 1 3
    3 1 -3
    2 -1 -3
    -2 -1 3
    2 -1 -3
    -2 1 3
    -2 1 3
    2 1 -3
    1 -1 -3
    -1 -1 3
    1 -1 -3
    1 1 -3
    -1 1 3
    -1 1 3
    0 -1 3
    0 -1 -3
    0 -1 3
    0 -1 -3
    0 -1 -3
    0 1 -3
    0 1 -3
    0 1 3
    0 1 -3
    0 1 3
    0 1 3
    -1 -1 -3
    1 1 3
    -1 1 -3
    -1 1 -3
    2 -1 3
    -2 -1 -3
    -2 -1 -3
    2 -1 3
    2 -1 3
    2 1 3
    2 1 3
    -2 1 -3
    3 -1 3
    3 -1 3
    3 -1 3
    -3 -1 -3
    -3 -1 -3
    3 1 3
    -3 1 -3
    3 1 3
    -3 1 -3
    4 -1 3
    -4 -1 -3
    -4 -1 -3
    4 -1 3
    4 -1 3
    4 1 3
    -4 1 -3
    4 1 3
    -4 1 -3
    4 1 3
    5 -1 3
    -5 -1 -3
    5 -1 3
    5 -1 3
    5 1 3
    -5 1 -3
    -5 1 -3
    5 1 3
    5 1 3
    6 -1 3
    6 -1 3
    -6 -1 -3
    6 -1 3
    6 1 3
    6 1 3
    -6 1 -3
    -6 1 -3
    6 1 3
    7 -1 3
    -7 -1 -3
    7 -1 3
    7 -1 3
    -7 1 -3
    7 1 3
    7 1 3
    7 1 3
    8 -1 3
    8 -1 3
    8 -1 3
    8 1 3
    8 1 3
    8 1 3
    9 -1 3
    9 -1 3
    9 -1 3
    9 1 3
    9 1 3
    9 -2 -3
    9 -2 -3
    9 -2 -3
    9 2 -3
    9 2 -3
    9 2 -3
    8 -2 -3
    8 -2 -3
    8 2 -3
    8 2 -3
    8 2 -3
    -7 -2 3
    7 -2 -3
    7 -2 -3
    7 -2 -3
    7 2 -3
    7 2 -3
    -7 2 3
    7 2 -3
    6 -2 -3
    6 -2 -3
    6 -2 -3
    -6 -2 3
    6 2 -3
    6 2 -3
    -6 2 3
    6 2 -3
    5 -2 -3
    5 -2 -3
    -5 -2 3
    5 2 -3
    5 2 -3
    -5 2 3
    4 -2 -3
    4 -2 -3
    4 -2 -3
    4 2 -3
    -4 2 3
    3 -2 -3
    -3 -2 3
    3 -2 -3
    -3 2 3
    3 2 -3
    -3 2 3
    -2 -2 3
    2 -2 -3
    2 -2 -3
    -2 2 3
    -2 2 3
    2 2 -3
    -2 2 3
    1 -2 -3
    1 -2 -3
    1 -2 -3
    1 -2 -3
    -1 2 3
    -1 2 3
    1 2 -3
    0 -2 -3
    0 -2 -3
    0 -2 3
    0 2 3
    0 2 3
    0 2 3
    1 -2 3
    -1 -2 -3
    -1 2 -3
    1 2 3
    2 -2 3
    2 -2 3
    -2 -2 -3
    2 -2 3
    -2 -2 -3
    -2 2 -3
    2 2 3
    -2 2 -3
    -2 2 -3
    2 2 3
    3 -2 3
    -3 -2 -3
    3 -2 3
    -3 -2 -3
    3 -2 3
    -3 2 -3
    -3 2 -3
    3 2 3
    4 -2 3
    -4 -2 -3
    4 -2 3
    4 -2 3
    -4 -2 -3
    4 2 3
    -4 2 -3
    4 2 3
    -4 2 -3
    5 -2 3
    5 -2 3
    5 -2 3
    -5 -2 -3
    5 2 3
    5 2 3
    -5 2 -3
    -5 2 -3
    -6 -2 -3
    6 -2 3
    6 -2 3
    6 -2 3
    -6 2 -3
    -6 2 -3
    6 2 3
    6 2 3
    6 2 3
    7 -2 3
    7 -2 3
    7 -2 3
    7 2 3
    7 2 3
    7 2 3
    8 -2 3
    8 -2 3
    8 -2 3
    8 2 3
    8 2 3
    8 2 3
    9 -2 3
    9 -2 3
    9 -2 3
    9 2 3
    9 2 3
    9 -3 -3
    9 -3 -3
    9 -3 -3
    9 3 -3
    9 3 -3
    9 3 -3
    8 -3 -3
    8 -3 -3
    8 -3 -3
    8 3 -3
    8 3 -3
    8 3 -3
    7 -3 -3
    7 -3 -3
    -7 -3 3
    7 -3 -3
    7 3 -3
    7 3 -3
    7 3 -3
    6 -3 -3
    6 -3 -3
    -6 -3 3
    6 -3 -3
    6 3 -3
    -6 3 3
    6 3 -3
    5 -3 -3
    5 -3 -3
    5 -3 -3
    -5 -3 3
    5 3 -3
    -5 3 3
    5 3 -3
    4 -3 -3
    4 -3 -3
    -4 -3 3
    4 -3 -3
    -4 3 3
    -4 3 3
    4 3 -3
    3 -3 -3
    -3 -3 3
    3 -3 -3
    3 -3 -3
    3 -3 -3
    -3 3 3
    -3 3 3
    3 3 -3
    2 -3 -3
    -2 -3 3
    2 -3 -3
    2 -3 -3
    2 -3 -3
    -2 3 3
    2 3 -3
    -2 3 3
    -2 3 3
    1 -3 -3
    1 -3 -3
    1 -3 -3
    1 -3 -3
    -1 3 3
    -1 3 3
    -1 3 3
    1 3 -3
    -1 3 3
    0 -3 -3
    0 -3 -3
    0 -3 3
    0 -3 -3
    0 3 3
    0 3 -3
    0 3 -3
    0 3 3
    0 3 3
    1 -3 3
    1 -3 3
    -1 -3 -3
    -1 -3 -3
    1 -3 3
    1 3 3
    -1 3 -3
    1 3 3
    -1 3 -3
    -1 3 -3
    -2 -3 -3
    2 -3 3
    -2 -3 -3
    2 -3 3
    2 -3 3
    -2 3 -3
    -2 3 -3
    -2 3 -3
    2 3 3
    2 3 3
    -3 -3 -3
    -3 -3 -3
    3 -3 3
    3 -3 3
    3 -3 3
    3 3 3
    3 3 3
    -3 3 -3
    -3 3 -3
    -3 3 -3
    4 -3 3
    -4 -3 -3
    4 -3 3
    4 -3 3
    -4 -3 -3
    -4 3 -3
    4 3 3
    -4 3 -3
    4 3 3
    5 -3 3
    -5 -3 -3
    5 -3 3
    5 -3 3
    -5 -3 -3
    -5 3 -3
    5 3 3
    5 3 3
    -5 3 -3
    6 -3 3
    -6 -3 -3
    6 -3 3
    6 -3 3
    6 3 3
    -6 3 -3
    -6 3 -3
    6 3 3
    7 -3 3
    7 -3 3
    7 -3 3
    7 3 3
    7 3 3
    7 3 3
    8 -3 3
    8 -3 3
    8 -3 3
    8 3 3
    8 3 3
    8 3 3
    9 -3 3
    9 -4 -3
    9 4 -3
    9 4 -3
    9 4 -3
    8 -4 -3
    8 -4 -3
    8 -4 -3
    8 4 -3
    8 4 -3
    7 -4 -3
    7 -4 -3
    7 -4 -3
    7 4 -3
    7 4 -3
    7 4 -3
    -6 -4 3
    6 -4 -3
    6 -4 -3
    6 -4 -3
    6 4 -3
    6 4 -3
    -6 4 3
    5 -4 -3
    -5 -4 3
    5 -4 -3
    5 -4 -3
    -5 4 3
    -5 4 3
    5 4 -3
    5 4 -3
    4 -4 -3
    4 -4 -3
    -4 -4 3
    4 -4 -3
    -4 4 3
    4 4 -3
    4 4 -3
    -4 4 3
    3 -4 -3
    3 -4 -3
    3 -4 -3
    -3 -4 3
    -3 4 3
    -3 4 3
    3 4 -3
    2 -4 -3
    2 -4 -3
    2 -4 -3
    -2 4 3
    2 4 -3
    -2 4 3
    1 -4 -3
    1 -4 -3
    1 -4 -3
    1 -4 -3
    1 4 -3
    -1 4 3
    -1 4 3
    -1 4 3
    1 4 -3
    -1 4 3
    -1 4 3
    0 -4 -3
    0 -4 3
    0 -4 -3
    0 -4 3
    0 -4 -3
    0 4 -3
    0 4 -3
    0 4 3
    0 4 3
    0 4 -3
    0 4 3
    1 -4 3
    -1 -4 -3
    -1 -4 -3
    1 -4 3
    1 -4 3
    1 4 3
    -1 4 -3
    -1 4 -3
    1 4 3
    -1 4 -3
    1 4 3
    2 -4 3
    2 -4 3
    -2 -4 -3
    2 -4 3
    -2 -4 -3
    -2 4 -3
    2 4 3
    2 4 3
    -2 4 -3
    3 -4 3
    3 -4 3
    -3 -4 -3
    -3 -4 -3
    3 -4 3
    3 4 3
    -3 4 -3
    -3 4 -3
    3 4 3
    -3 4 -3
    4 -4 3
    -4 -4 -3
    4 -4 3
    4 -4 3
    -4 4 -3
    4 4 3
    4 4 3
    -4 4 -3
    -4 4 -3
    5 -4 3
    5 -4 3
    -5 -4 -3
    -5 -4 -3
    5 -4 3
    5 4 3
    5 4 3
    -5 4 -3
    -5 4 -3
    -6 -4 -3
    6 -4 3
    6 -4 3
    6 -4 3
    6 4 3
    -6 4 -3
    -6 4 -3
    6 4 3
    7 -4 3
    7 -4 3
    7 -4 3
    7 4 3
    7 4 3
    7 4 3
    8 -4 3
    8 -4 3
    8 -4 3
    8 4 3
    8 4 3
    8 4 3
    9 -5 -3
    9 -5 -3
    9 -5 -3
    9 5 -3
    9 5 -3
    8 -5 -3
    8 -5 -3
    8 -5 -3
    8 5 -3
    8 5 -3
    8 5 -3
    7 -5 -3
    7 -5 -3
    7 -5 -3
    7 5 -3
    7 5 -3
    6 -5 -3
    6 -5 -3
    -6 -5 3
    6 -5 -3
    -6 5 3
    6 5 -3
    6 5 -3
    -6 5 3
    5 -5 -3
    5 -5 -3
    -5 -5 3
    5 -5 -3
    5 5 -3
    -5 5 3
    -5 5 3
    5 5 -3
    4 -5 -3
    4 -5 -3
    4 -5 -3
    -4 -5 3
    -4 5 3
    -4 5 3
    4 5 -3
    4 5 -3
    3 -5 -3
    3 -5 -3
    3 -5 -3
    3 -5 -3
    -3 -5 3
    -3 5 3
    3 5 -3
    2 -5 -3
    2 -5 -3
    2 -5 -3
    2 -5 -3
    -2 5 3
    2 5 -3
    -2 5 3
    -2 5 3
    -2 5 3
    -2 5 3
    1 -5 -3
    1 -5 -3
    1 -5 -3
    1 -5 -3
    1 5 -3
    -1 5 3
    -1 5 3
    -1 5 3
    1 5 -3
    -1 5 3
    1 5 -3
    -1 5 3
    0 -5 -3
    0 -5 3
    0 -5 -3
    0 -5 -3
    0 -5 3
    0 5 -3
    0 5 -3
    0 5 3
    0 5 3
    0 5 -3
    0 5 3
    1 -5 3
    -1 -5 -3
    1 -5 3
    1 -5 3
    -1 5 -3
    -1 5 -3
    1 5 3
    1 5 3
    1 5 3
    -1 5 -3
    -2 -5 -3
    2 -5 3
    2 -5 3
    -2 -5 -3
    2 -5 3
    -2 5 -3
    -2 5 -3
    2 5 3
    -2 5 -3
    3 -5 3
    3 -5 3
    -3 -5 -3
    3 -5 3
    -3 -5 -3
    -3 5 -3
    3 5 3
    -3 5 -3
    -3 5 -3
    3 5 3
    -4 -5 -3
    -4 -5 -3
    4 -5 3
    4 -5 3
    4 -5 3
    4 5 3
    4 5 3
    -4 5 -3
    -4 5 -3
    -4 5 -3
    -5 -5 -3
    -5 -5 -3
    5 -5 3
    5 -5 3
    5 -5 3
    -5 5 -3
    5 5 3
    -5 5 -3
    -5 5 -3
    5 5 3
    6 -5 3
    -6 -5 -3
    6 -5 3
    6 -5 3
    6 5 3
    6 5 3
    -6 5 -3
    -6 5 -3
    7 -5 3
    7 -5 3
    7 -5 3
    7 5 3
    7 5 3
    8 -5 3
    8 -5 3
    8 -5 3
    8 5 3
    8 5 3
    8 5 3
    9 -6 -3
    9 -6 -3
    9 -6 -3
    9 6 -3
    9 6 -3
    9 6 -3
    8 -6 -3
    8 -6 -3
    8 -6 -3
    8 6 -3
    8 6 -3
    7 -6 -3
    7 -6 -3
    7 -6 -3
    7 6 -3
    7 6 -3
    6 -6 -3
    6 -6 -3
    6 -6 -3
    -6 -6 3
    6 6 -3
    6 6 -3
    -6 6 3
    5 -6 -3
    5 -6 -3
    -5 -6 3
    5 -6 -3
    5 6 -3
    5 6 -3
    -5 6 3
    -5 6 3
    -4 -6 3
    4 -6 -3
    4 -6 -3
    4 -6 -3
    -4 6 3
    -4 6 3
    4 6 -3
    4 6 -3
    3 -6 -3
    3 -6 -3
    -3 -6 3
    3 -6 -3
    -3 6 3
    -3 6 3
    3 6 -3
    3 6 -3
    2 -6 -3
    2 -6 -3
    2 -6 -3
    -2 6 3
    -2 6 3
    2 6 -3
    2 6 -3
    -2 6 3
    -2 6 3
    -2 6 3
    1 -6 -3
    1 -6 -3
    1 -6 -3
    -1 6 3
    1 6 -3
    1 6 -3
    -1 6 3
    -1 6 3
    -1 6 3
    1 6 -3
    -1 6 3
    0 -6 3
    0 -6 -3
    0 -6 -3
    0 -6 3
    0 -6 -3
    0 6 3
    0 6 3
    0 6 3
    0 6 -3
    0 6 -3
    0 6 -3
    -1 -6 -3
    1 -6 3
    1 -6 3
    1 -6 3
    -1 -6 -3
    1 6 3
    -1 6 -3
    1 6 3
    -1 6 -3
    1 6 3
    -1 6 -3
    2 -6 3
    -2 -6 -3
    2 -6 3
    -2 -6 -3
    -2 6 -3
    -2 6 -3
    2 6 3
    2 6 3
    2 6 3
    -2 6 -3
    -3 -6 -3
    3 -6 3
    3 -6 3
    3 -6 3
    -3 -6 -3
    -3 6 -3
    3 6 3
    -3 6 -3
    -3 6 -3
    3 6 3
    -4 -6 -3
    -4 -6 -3
    4 -6 3
    4 -6 3
    4 -6 3
    -4 6 -3
    -4 6 -3
    4 6 3
    -4 6 -3
    4 6 3
    5 -6 3
    5 -6 3
    5 -6 3
    -5 -6 -3
    -5 -6 -3
    5 6 3
    -5 6 -3
    5 6 3
    -5 6 -3
    -5 6 -3
    6 -6 3
    -6 -6 -3
    6 -6 3
    6 -6 3
    -6 6 -3
    6 6 3
    -6 6 -3
    7 -6 3
    7 -6 3
    7 -6 3
    7 6 3
    7 6 3
    8 -6 3
    8 -6 3
    8 -6 3
    8 6 3
    8 6 3
    8 6 3
    8 -7 -3
    8 -7 -3
    8 -7 -3
    8 7 -3
    8 7 -3
    7 -7 -3
    7 -7 -3
    7 -7 -3
    7 7 -3
    7 7 -3
    6 -7 -3
    -6 -7 3
    6 7 -3
    -5 -7 3
    5 -7 -3
    5 -7 -3
    5 -7 -3
    -5 7 3
    -5 7 3
    5 7 -3
    5 7 -3
    4 -7 -3
    -4 -7 3
    4 -7 -3
    4 -7 -3
    -4 7 3
    4 7 -3
    4 7 -3
    -4 7 3
    3 -7 -3
    3 -7 -3
    3 -7 -3
    -3 -7 3
    -3 7 3
    -3 7 3
    -3 7 3
    3 7 -3
    -3 7 3
    -3 7 3
    3 7 -3
    2 -7 -3
    2 -7 -3
    2 -7 -3
    -2 7 3
    2 7 -3
    -2 7 3
    -2 7 3
    -2 7 3
    -2 7 3
    2 7 -3
    2 7 -3
    1 -7 -3
    1 -7 -3
    -1 7 3
    1 7 -3
    -1 7 3
    -1 7 3
    -1 7 3
    1 7 -3
    -1 7 3
    1 7 -3
    0 -7 -3
    0 -7 3
    0 -7 -3
    0 -7 3
    0 7 3
    0 7 -3
    0 7 3
    0 7 -3
    0 7 -3
    -1 -7 -3
    -1 -7 -3
    1 -7 3
    1 -7 3
    1 -7 3
    1 7 3
    -1 7 -3
    1 7 3
    1 7 3
    -1 7 -3
    -1 7 -3
    2 -7 3
    2 -7 3
    -2 -7 -3
    -2 -7 -3
    2 -7 3
    2 7 3
    2 7 3
    -2 7 -3
    -2 7 -3
    -2 7 -3
    3 -7 3
    -3 -7 -3
    3 -7 3
    3 -7 3
    -3 -7 -3
    -3 7 -3
    -3 7 -3
    3 7 3
    3 7 3
    -3 7 -3
    4 -7 3
    4 -7 3
    -4 -7 -3
    -4 -7 -3
    4 -7 3
    -4 7 -3
    -4 7 -3
    4 7 3
    4 7 3
    -4 7 -3
    -5 -7 -3
    5 -7 3
    5 -7 3
    -5 -7 -3
    5 -7 3
    5 7 3
    -5 7 -3
    5 7 3
    -5 7 -3
    -5 7 -3
    6 -7 3
    6 -7 3
    -6 -7 -3
    6 -7 3
    6 7 3
    -6 7 -3
    -6 7 -3
    6 7 3
    -6 7 -3
    -6 7 -3
    7 -7 3
    7 -7 3
    7 -7 3
    7 7 3
    7 7 3
    8 -7 3
    8 -7 3
    8 -7 3
    8 7 3
    8 7 3
    8 -8 -3
    8 -8 -3
    8 -8 -3
    8 8 -3
    8 8 -3
    7 -8 -3
    7 -8 -3
    7 -8 -3
    7 8 -3
    7 8 -3
    6 -8 -3
    6 -8 -3
    6 -8 -3
    6 8 -3
    6 8 -3
    5 -8 -3
    5 -8 -3
    5 -8 -3
    -5 -8 3
    5 8 -3
    -5 8 3
    5 8 -3
    -5 8 3
    -4 -8 3
    4 -8 -3
    4 -8 -3
    4 -8 -3
    4 8 -3
    4 8 -3
    -4 8 3
    -4 8 3
    3 -8 -3
    3 -8 -3
    3 -8 -3
    3 8 -3
    -3 8 3
    3 8 -3
    -3 8 3
    -3 8 3
    -3 8 3
    3 8 -3
    -3 8 3
    2 -8 -3
    2 -8 -3
    2 -8 -3
    -2 8 3
    -2 8 3
    -2 8 3
    2 8 -3
    -2 8 3
    2 8 -3
    -2 8 3
    2 8 -3
    2 8 -3
    1 -8 -3
    1 8 -3
    -1 8 3
    -1 8 3
    1 8 -3
    -1 8 3
    -1 8 3
    1 8 -3
    1 8 -3
    0 -8 -3
    0 -8 3
    0 -8 -3
    0 -8 3
    0 8 -3
    0 8 -3
    0 8 3
    0 8 3
    0 8 -3
    0 8 3
    -1 -8 -3
    1 -8 3
    1 -8 3
    -1 -8 -3
    1 -8 3
    1 8 3
    -1 8 -3
    1 8 3
    -1 8 -3
    1 8 3
    2 -8 3
    -2 -8 -3
    2 -8 3
    2 -8 3
    2 8 3
    -2 8 -3
    -2 8 -3
    -2 8 -3
    2 8 3
    2 8 3
    3 -8 3
    -3 -8 -3
    3 -8 3
    -3 -8 -3
    3 -8 3
    3 8 3
    -3 8 -3
    3 8 3
    3 8 3
    -3 8 -3
    -3 8 -3
    4 -8 3
    4 -8 3
    4 -8 3
    -4 -8 -3
    -4 -8 -3
    4 8 3
    4 8 3
    -4 8 -3
    -4 8 -3
    -4 8 -3
    5 -8 3
    -5 -8 -3
    -5 -8 -3
    5 -8 3
    5 -8 3
    -5 8 -3
    -5 8 -3
    -5 8 -3
    5 8 3
    5 8 3
    6 -8 3
    6 -8 3
    6 -8 3
    6 8 3
    6 8 3
    -6 8 -3
    -6 8 -3
    -6 8 -3
    -6 8 -3
    7 -8 3
    7 -8 3
    7 -8 3
    7 8 3
    7 8 3
    -7 8 -3
    8 -8 3
    8 -8 3
    8 -8 3
    8 8 3
    8 8 3
    8 -9 -3
    8 -9 -3
    8 -9 -3
    8 9 -3
    8 9 -3
    7 -9 -3
    7 -9 -3
    7 -9 -3
    7 9 -3
    7 9 -3
    6 -9 -3
    6 -9 -3
    6 -9 -3
    6 9 -3
    6 9 -3
    5 -9 -3
    5 -9 -3
    5 -9 -3
    5 9 -3
    -5 9 3
    5 9 -3
    -5 9 3
    4 -9 -3
    -4 -9 3
    4 -9 -3
    4 -9 -3
    -4 9 3
    -4 9 3
    -4 9 3
    4 9 -3
    -4 9 3
    4 9 -3
    -4 9 3
    3 -9 -3
    3 -9 -3
    -3 9 3
    3 9 -3
    3 9 -3
    -3 9 3
    3 9 -3
    -3 9 3
    -3 9 3
    -3 9 3
    2 -9 -3
    2 -9 -3
    2 9 -3
    2 9 -3
    -2 9 3
    -2 9 3
    -2 9 3
    -2 9 3
    -2 9 3
    2 9 -3
    2 9 -3
    1 -9 -3
    1 -9 -3
    -1 9 3
    -1 9 3
    -1 9 3
    1 9 -3
    1 9 -3
    1 9 -3
    -1 9 3
    -1 9 3
    1 9 -3
    0 -9 3
    0 -9 -3
    0 -9 -3
    0 -9 -3
    0 9 -3
    0 9 3
    0 9 -3
    0 9 -3
    0 9 3
    0 9 3
    0 9 -3
    -1 -9 -3
    1 -9 3
    1 -9 3
    1 -9 3
    -1 -9 -3
    -1 9 -3
    1 9 3
    -1 9 -3
    -1 9 -3
    1 9 3
    2 -9 3
    2 -9 3
    2 -9 3
    -2 -9 -3
    -2 -9 -3
    2 9 3
    2 9 3
    2 9 3
    -2 9 -3
    -2 9 -3
    -2 9 -3
    3 -9 3
    -3 -9 -3
    3 -9 3
    3 -9 3
    -3 -9 -3
    3 9 3
    -3 9 -3
    3 9 3
    3 9 3
    -3 9 -3
    -3 9 -3
    4 -9 3
    -4 -9 -3
    -4 -9 -3
    4 -9 3
    4 -9 3
    -4 9 -3
    -4 9 -3
    -4 9 -3
    4 9 3
    4 9 3
    4 9 3
    -5 -9 -3
    5 -9 3
    5 -9 3
    5 -9 3
    -5 9 -3
    5 9 3
    -5 9 -3
    -5 9 -3
    -5 9 -3
    6 -9 3
    6 -9 3
    6 -9 3
    6 9 3
    -6 9 -3
    6 9 3
    -6 9 -3
    7 -9 3
    7 -9 3
    7 -9 3
    7 9 3
    7 9 3
    -7 9 -3
    -7 9 -3
    8 -9 3
    8 -9 3
    8 9 3
    8 -10 -3
    8 -10 -3
    8 -10 -3
    8 10 -3
    8 10 -3
    7 -10 -3
    7 -10 -3
    7 -10 -3
    7 10 -3
    7 10 -3
    6 -10 -3
    6 -10 -3
    6 -10 -3
    6 10 -3
    6 10 -3
    5 -10 -3
    5 -10 -3
    -5 10 3
    5 10 -3
    5 10 -3
    -5 10 3
    4 -10 -3
    4 -10 -3
    4 -10 -3
    4 10 -3
    -4 10 3
    -4 10 3
    -4 10 3
    4 10 -3
    -4 10 3
    4 10 -3
    -4 10 3
    3 -10 -3
    3 -10 -3
    -3 10 3
    3 10 -3
    -3 10 3
    3 10 -3
    -3 10 3
    3 10 -3
    -3 10 3
    3 10 -3
    -3 10 3
    2 -10 -3
    2 -10 -3
    -2 10 3
    -2 10 3
    -2 10 3
    -2 10 3
    2 10 -3
    2 10 -3
    -2 10 3
    2 10 -3
    2 10 -3
    1 -10 -3
    1 10 -3
    -1 10 3
    1 10 -3
    1 10 -3
    -1 10 3
    -1 10 3
    1 10 -3
    -1 10 3
    1 10 -3
    -1 10 3
    0 -10 -3
    0 -10 -3
    0 -10 3
    0 -10 -3
    0 10 3
    0 10 -3
    0 10 3
    0 10 -3
    0 10 -3
    0 10 3
    0 10 3
    0 10 -3
    0 10 -3
    1 -10 3
    -1 -10 -3
    1 -10 3
    -1 -10 -3
    -1 10 -3
    1 10 3
    1 10 3
    -1 10 -3
    1 10 3
    -1 10 -3
    2 -10 3
    -2 -10 -3
    2 -10 3
    2 -10 3
    -2 -10 -3
    2 10 3
    2 10 3
    2 10 3
    -2 10 -3
    -2 10 -3
    -2 10 -3
    3 -10 3
    3 -10 3
    3 -10 3
    -3 -10 -3
    -3 -10 -3
    3 10 3
    3 10 3
    -3 10 -3
    -3 10 -3
    -3 10 -3
    3 10 3
    4 -10 3
    -4 -10 -3
    4 -10 3
    -4 -10 -3
    4 -10 3
    -4 10 -3
    4 10 3
    4 10 3
    -4 10 -3
    -4 10 -3
    -4 10 -3
    5 -10 3
    -5 -10 -3
    5 -10 3
    5 -10 3
    -5 10 -3
    5 10 3
    5 10 3
    -5 10 -3
    -5 10 -3
    6 -10 3
    6 -10 3
    6 -10 3
    -6 10 -3
    -6 10 -3
    6 10 3
    6 10 3
    7 -10 3
    7 -10 3
    7 -10 3
    7 10 3
    7 10 3
    -7 10 -3
    7 -11 -3
    7 -11 -3
    7 -11 -3
    -7 11 3
    7 11 -3
    7 11 -3
    6 -11 -3
    6 -11 -3
    6 -11 -3
    6 11 -3
    -6 11 3
    6 11 -3
    5 -11 -3
    5 -11 -3
    5 -11 -3
    5 11 -3
    -5 11 3
    5 11 -3
    5 11 -3
    -5 11 3
    4 -11 -3
    4 -11 -3
    4 11 -3
    -4 11 3
    -4 11 3
    4 11 -3
    -4 11 3
    4 11 -3
    3 -11 -3
    3 -11 -3
    3 11 -3
    -3 11 3
    -3 11 3
    -3 11 3
    -3 11 3
    3 11 -3
    3 11 -3
    3 11 -3
    -3 11 3
    2 -11 -3
    2 11 -3
    -2 11 3
    2 11 -3
    -2 11 3
    2 11 -3
    -2 11 3
    2 11 -3
    -2 11 3
    -2 11 3
    1 -11 -3
    1 11 -3
    -1 11 3
    -1 11 3
    1 11 -3
    1 11 -3
    1 11 -3
    -1 11 3
    -1 11 3
    -1 11 3
    1 11 -3
    0 -11 3
    0 -11 -3
    0 11 -3
    0 11 3
    0 11 3
    0 11 -3
    0 11 3
    0 11 3
    0 11 3
    0 11 -3
    0 11 -3
    0 11 -3
    1 -11 3
    -1 -11 -3
    -1 -11 -3
    1 11 3
    1 11 3
    -1 11 -3
    -1 11 -3
    -1 11 -3
    1 11 3
    -1 11 -3
    1 11 3
    2 -11 3
    2 -11 3
    -2 -11 -3
    2 -11 3
    -2 -11 -3
    -2 11 -3
    2 11 3
    -2 11 -3
    2 11 3
    -2 11 -3
    2 11 3
    -2 11 -3
    -3 -11 -3
    3 -11 3
    3 -11 3
    3 -11 3
    -3 11 -3
    -3 11 -3
    3 11 3
    3 11 3
    -3 11 -3
    -3 11 -3
    3 11 3
    4 -11 3
    4 -11 3
    -4 -11 -3
    4 -11 3
    4 11 3
    -4 11 -3
    -4 11 -3
    4 11 3
    4 11 3
    -4 11 -3
    -4 11 -3
    5 -11 3
    5 -11 3
    5 -11 3
    -5 11 -3
    -5 11 -3
    5 11 3
    -5 11 -3
    5 11 3
    6 -11 3
    6 -11 3
    6 -11 3
    6 11 3
    6 11 3
    -6 11 -3
    7 -11 3
    7 -11 3
    7 -11 3
    7 11 3
    -7 11 -3
    7 11 3
    -7 11 -3
    7 -12 -3
    7 -12 -3
    7 -12 -3
    7 12 -3
    -7 12 3
    7 12 -3
    6 -12 -3
    6 -12 -3
    6 -12 -3
    6 12 -3
    -6 12 3
    6 12 -3
    5 -12 -3
    5 -12 -3
    5 -12 -3
    5 12 -3
    5 12 -3
    4 -12 -3
    4 -12 -3
    -4 12 3
    -4 12 3
    4 12 -3
    4 12 -3
    4 12 -3
    4 12 -3
    -4 12 3
    -4 12 3
    3 -12 -3
    3 -12 -3
    -3 12 3
    3 12 -3
    -3 12 3
    -3 12 3
    -3 12 3
    3 12 -3
    3 12 -3
    -3 12 3
    2 -12 -3
    2 12 -3
    -2 12 3
    -2 12 3
    2 12 -3
    -2 12 3
    2 12 -3
    -2 12 3
    2 12 -3
    -2 12 3
    1 -12 -3
    1 12 -3
    1 12 -3
    -1 12 3
    1 12 -3
    -1 12 3
    -1 12 3
    1 12 -3
    -1 12 3
    1 12 -3
    -1 12 3
    0 -12 -3
    0 -12 3
    0 12 3
    0 12 3
    0 12 3
    0 12 3
    0 12 -3
    0 12 3
    0 12 -3
    0 12 -3
    0 12 -3
    0 12 -3
    -1 -12 -3
    1 -12 3
    -1 12 -3
    1 12 3
    -1 12 -3
    -1 12 -3
    1 12 3
    -1 12 -3
    1 12 3
    1 12 3
    -1 12 -3
    2 -12 3
    2 -12 3
    2 -12 3
    -2 -12 -3
    2 12 3
    -2 12 -3
    -2 12 -3
    2 12 3
    2 12 3
    -2 12 -3
    -2 12 -3
    3 -12 3
    3 -12 3
    3 -12 3
    -3 -12 -3
    -3 12 -3
    3 12 3
    3 12 3
    -3 12 -3
    -3 12 -3
    3 12 3
    -3 12 -3
    4 -12 3
    4 -12 3
    4 -12 3
    -4 -12 -3
    4 12 3
    -4 12 -3
    4 12 3
    -4 12 -3
    -4 12 -3
    -4 12 -3
    5 -12 3
    5 -12 3
    5 -12 3
    -5 12 -3
    5 12 3
    5 12 3
    6 -12 3
    6 -12 3
    6 12 3
    6 12 3
    -6 12 -3
    7 -12 3
    7 -12 3
    7 -12 3
    7 12 3
    7 12 3
    -7 12 -3
    7 -13 -3
    7 -13 -3
    7 -13 -3
    -7 13 3
    7 13 -3
    7 13 -3
    6 -13 -3
    6 -13 -3
    -6 13 3
    6 13 -3
    6 13 -3
    5 -13 -3
    5 -13 -3
    5 13 -3
    -5 13 3
    -5 13 3
    5 13 -3
    4 -13 -3
    4 -13 -3
    -4 13 3
    4 13 -3
    -4 13 3
    4 13 -3
    -4 13 3
    4 13 -3
    -4 13 3
    3 -13 -3
    3 -13 -3
    3 13 -3
    3 13 -3
    -3 13 3
    -3 13 3
    -3 13 3
    3 13 -3
    -3 13 3
    2 -13 -3
    2 13 -3
    -2 13 3
    2 13 -3
    2 13 -3
    2 13 -3
    -2 13 3
    2 13 -3
    -2 13 3
    -2 13 3
    -2 13 3
    1 -13 -3
    1 13 -3
    -1 13 3
    1 13 -3
    -1 13 3
    1 13 -3
    1 13 -3
    -1 13 3
    1 13 -3
    -1 13 3
    -1 13 3
    0 -13 -3
    0 -13 3
    0 13 -3
    0 13 -3
    0 13 -3
    0 13 -3
    0 13 3
    0 13 -3
    0 13 3
    0 13 3
    1 -13 3
    1 13 3
    1 13 3
    1 13 3
    -1 13 -3
    -1 13 -3
    -1 13 -3
    1 13 3
    -1 13 -3
    -2 -13 -3
    2 -13 3
    2 -13 3
    -2 13 -3
    2 13 3
    2 13 3
    2 13 3
    -2 13 -3
    -2 13 -3
    -2 13 -3
    3 -13 3
    3 -13 3
    -3 -13 -3
    3 -13 3
    -3 13 -3
    -3 13 -3
    3 13 3
    3 13 3
    -3 13 -3
    4 -13 3
    4 -13 3
    4 -13 3
    -4 13 -3
    4 13 3
    -4 13 -3
    4 13 3
    5 -13 3
    5 -13 3
    5 -13 3
    -5 13 -3
    5 13 3
    5 13 3
    6 -13 3
    6 -13 3
    6 -13 3
    -6 13 -3
    6 13 3
    6 13 3
    6 -14 -3
    6 -14 -3
    6 14 -3
    6 14 -3
    -6 14 3
    5 -14 -3
    5 -14 -3
    5 14 -3
    -5 14 3
    5 14 -3
    5 14 -3
    -5 14 3
    4 -14 -3
    4 -14 -3
    -4 14 3
    4 14 -3
    -4 14 3
    4 14 -3
    -4 14 3
    4 14 -3
    3 -14 -3
    3 14 -3
    3 14 -3
    -3 14 3
    -3 14 3
    -3 14 3
    3 14 -3
    -3 14 3
    2 -14 -3
    -2 14 3
    -2 14 3
    -2 14 3
    2 14 -3
    2 14 -3
    2 14 -3
    -2 14 3
    2 14 -3
    2 14 -3
    1 -14 -3
    -1 14 3
    1 14 -3
    1 14 -3
    1 14 -3
    -1 14 3
    1 14 -3
    -1 14 3
    -1 14 3
    1 14 -3
    0 -14 -3
    0 -14 3
    0 14 3
    0 14 -3
    0 14 -3
    0 14 -3
    0 14 -3
    0 14 3
    0 14 3
    0 14 3
    0 14 -3
    0 14 3
    -1 14 -3
    -1 14 -3
    1 14 3
    1 14 3
    -1 14 -3
    -1 14 -3
    2 -14 3
    -2 -14 -3
    -2 14 -3
    -2 14 -3
    -2 14 -3
    2 14 3
    -2 14 -3
    2 14 3
    3 -14 3
    3 -14 3
    3 -14 3
    -3 -14 -3
    -3 14 -3
    3 14 3
    -3 14 -3
    4 -14 3
    4 -14 3
    4 -14 3
    -4 14 -3
    4 14 3
    -4 14 -3
    4 14 3
    5 -14 3
    5 -14 3
    5 -14 3
    5 14 3
    5 14 3
    6 -14 3
    6 -14 3
    -6 14 -3
    6 14 3
    6 14 3
    5 -15 -3
    5 -15 -3
    5 15 -3
    5 15 -3
    -5 15 3
    -5 15 3
    -5 15 3
    5 15 -3
    4 -15 -3
    4 -15 -3
    4 15 -3
    4 15 -3
    4 15 -3
    -4 15 3
    -4 15 3
    -4 15 3
    3 -15 -3
    3 15 -3
    -3 15 3
    -3 15 3
    3 15 -3
    3 15 -3
    2 -15 -3
    2 15 -3
    2 15 -3
    -2 15 3
    -2 15 3
    2 15 -3
    -2 15 3
    1 -15 -3
    -1 15 3
    -1 15 3
    -1 15 3
    1 15 -3
    1 15 -3
    0 -15 -3
    0 -15 3
    0 15 -3
    0 15 3
    0 15 -3
    0 15 3
    0 15 -3
    0 15 -3
    0 15 3
    1 -15 3
    1 15 3
    -1 15 -3
    -1 15 -3
    1 15 3
    -1 15 -3
    1 15 3
    2 -15 3
    -2 15 -3
    -2 15 -3
    2 15 3
    2 15 3
    -2 15 -3
    2 15 3
    3 -15 3
    3 -15 3
    -3 15 -3
    3 15 3
    -3 15 -3
    3 15 3
    -3 15 -3
    4 -15 3
    4 -15 3
    4 -15 3
    4 15 3
    -4 15 -3
    4 15 3
    5 -15 3
    5 -15 3
    5 -15 3
    -5 15 -3
    5 15 3
    5 -16 -3
    5 -16 -3
    -5 16 3
    -5 16 3
    5 16 -3
    -5 16 3
    4 -16 -3
    -4 16 3
    -4 16 3
    4 16 -3
    4 16 -3
    4 16 -3
    3 -16 -3
    -3 16 3
    3 16 -3
    3 16 -3
    3 16 -3
    -3 16 3
    2 -16 -3
    -2 16 3
    2 16 -3
    2 16 -3
    -2 16 3
    -2 16 3
    2 16 -3
    1 -16 -3
    -1 16 3
    1 16 -3
    -1 16 3
    -1 16 3
    1 16 -3
    1 16 -3
    0 -16 3
    0 -16 -3
    0 16 -3
    0 16 -3
    0 16 -3
    0 16 3
    0 16 3
    0 16 3
    1 -16 3
    -1 16 -3
    1 16 3
    1 16 3
    -1 16 -3
    1 16 3
    -1 16 -3
    2 -16 3
    -2 16 -3
    -2 16 -3
    -2 16 -3
    2 16 3
    2 16 3
    2 16 3
    3 -16 3
    3 16 3
    3 16 3
    -3 16 -3
    -3 16 -3
    -3 16 -3
    3 16 3
    4 -16 3
    4 -16 3
    4 -16 3
    -4 16 -3
    4 16 3
    4 16 3
    -4 16 -3
    4 -17 -3
    -4 17 3
    4 17 -3
    -4 17 3
    4 17 -3
    4 17 -3
    3 -17 -3
    -3 17 3
    3 17 -3
    3 17 -3
    3 17 -3
    -3 17 3
    2 -17 -3
    -2 17 3
    -2 17 3
    2 17 -3
    2 17 -3
    2 17 -3
    1 -17 -3
    1 17 -3
    -1 17 3
    -1 17 3
    1 17 -3
    -1 17 3
    1 17 -3
    0 -17 -3
    0 -17 3
    0 17 3
    0 17 -3
    0 17 3
    0 17 -3
    0 17 -3
    0 17 3
    1 -17 3
    1 17 3
    1 17 3
    -1 17 -3
    -1 17 -3
    -1 17 -3
    2 -17 3
    2 17 3
    -2 17 -3
    2 17 3
    -2 17 -3
    -2 17 -3
    2 17 3
    3 -17 3
    3 17 3
    3 17 3
    3 17 3
    -3 17 -3
    4 17 3
    3 -18 -3
    3 18 -3
    -3 18 3
    -3 18 3
    3 18 -3
    3 18 -3
    2 -18 -3
    2 18 -3
    -2 18 3
    -2 18 3
    2 18 -3
    2 18 -3
    1 -18 -3
    1 18 -3
    1 18 -3
    -1 18 3
    -1 18 3
    1 18 -3
    0 18 3
    0 18 -3
    0 18 -3
    0 18 3
    0 18 3
    0 18 -3
    1 -18 3
    1 18 3
    1 18 3
    -1 18 -3
    1 18 3
    -1 18 -3
    -1 18 -3
    2 -18 3
    2 18 3
    -2 18 -3
    -2 18 -3
    2 18 3
    2 18 3
    1 19 -3
    0 19 -3
    0 19 -3
    0 19 3
    0 19 -3
    0 19 3
    9 0 -4
    9 0 -4
    9 0 -4
    8 0 -4
    8 0 -4
    8 0 -4
    7 0 -4
    -7 0 4
    -6 0 4
    6 0 -4
    6 0 -4
    6 0 -4
    -5 0 4
    5 0 -4
    5 0 -4
    4 0 -4
    -4 0 4
    4 0 -4
    3 0 -4
    -3 0 4
    3 0 -4
    2 0 -4
    2 0 -4
    1 0 -4
    1 0 -4
    -1 0 4
    -1 0 -4
    1 0 4
    -1 0 -4
    1 0 4
    2 0 4
    2 0 4
    -2 0 -4
    2 0 4
    -3 0 -4
    -3 0 -4
    3 0 4
    3 0 4
    4 0 4
    -4 0 -4
    -4 0 -4
    4 0 4
    4 0 4
    -5 0 -4
    5 0 4
    5 0 4
    -5 0 -4
    5 0 4
    6 0 4
    6 0 4
    6 0 4
    -6 0 -4
    -6 0 -4
    7 0 4
    7 0 4
    7 0 4
    8 0 4
    8 0 4
    8 0 4
    9 -1 -4
    9 -1 -4
    9 -1 -4
    9 1 -4
    9 1 -4
    9 1 -4
    8 -1 -4
    8 -1 -4
    8 -1 -4
    8 1 -4
    8 1 -4
    8 1 -4
    -7 -1 4
    7 -1 -4
    7 -1 -4
    7 1 -4
    -7 1 4
    -6 -1 4
    6 -1 -4
    6 -1 -4
    6 -1 -4
    6 1 -4
    6 1 -4
    -6 1 4
    6 1 -4
    5 -1 -4
    -5 -1 4
    5 -1 -4
    5 1 -4
    5 1 -4
    -5 1 4
    -4 -1 4
    4 -1 -4
    4 -1 -4
    -4 1 4
    4 1 -4
    4 1 -4
    3 -1 -4
    3 -1 -4
    -3 -1 4
    -3 1 4
    3 1 -4
    2 -1 -4
    2 -1 -4
    -2 1 4
    -2 1 4
    -2 1 4
    2 1 -4
    1 -1 -4
    1 -1 -4
    -1 -1 4
    -1 1 4
    -1 1 4
    1 1 -4
    0 -1 -4
    -1 -1 -4
    1 -1 4
    1 -1 4
    -1 -1 -4
    1 -1 4
    -1 1 -4
    1 1 4
    1 1 4
    -1 1 -4
    -2 -1 -4
    -2 -1 -4
    2 -1 4
    2 -1 4
    2 -1 4
    -2 1 -4
    2 1 4
    -2 1 -4
    2 1 4
    -3 -1 -4
    -3 -1 -4
    3 -1 4
    3 -1 4
    3 -1 4
    3 1 4
    3 1 4
    -3 1 -4
    -3 1 -4
    -4 -1 -4
    -4 -1 -4
    4 -1 4
    4 -1 4
    4 -1 4
    -4 1 -4
    4 1 4
    -4 1 -4
    4 1 4
    4 1 4
    5 -1 4
    5 -1 4
    -5 -1 -4
    5 -1 4
    -5 -1 -4
    -5 1 -4
    5 1 4
    -5 1 -4
    5 1 4
    5 1 4
    6 -1 4
    6 -1 4
    -6 -1 -4
    -6 -1 -4
    6 -1 4
    6 1 4
    6 1 4
    -6 1 -4
    6 1 4
    -6 1 -4
    7 -1 4
    7 -1 4
    7 -1 4
    7 1 4
    7 1 4
    7 1 4
    8 -1 4
    8 -1 4
    8 -1 4
    8 1 4
    8 1 4
    8 1 4
    9 -2 -4
    9 -2 -4
    9 -2 -4
    9 2 -4
    9 2 -4
    9 2 -4
    8 -2 -4
    8 -2 -4
    8 -2 -4
    8 2 -4
    8 2 -4
    8 2 -4
    -7 -2 4
    7 -2 -4
    7 -2 -4
    7 -2 -4
    7 2 -4
    7 2 -4
    -7 2 4
    7 2 -4
    -6 -2 4
    6 -2 -4
    6 -2 -4
    6 -2 -4
    6 2 -4
    6 2 -4
    -6 2 4
    6 2 -4
    -5 -2 4
    5 -2 -4
    5 -2 -4
    5 -2 -4
    -5 2 4
    5 2 -4
    5 2 -4
    4 -2 -4
    -4 -2 4
    4 -2 -4
    4 2 -4
    -4 2 4
    3 -2 -4
    -3 -2 4
    3 -2 -4
    -3 2 4
    -3 2 4
    3 2 -4
    2 -2 -4
    -2 2 4
    -2 2 4
    -2 2 4
    2 2 -4
    1 -2 -4
    -1 -2 4
    -1 2 4
    1 2 -4
    -1 2 4
    0 -2 -4
    0 -2 -4
    0 -2 4
    0 -2 -4
    0 -2 4
    0 -2 4
    0 2 4
    0 2 4
    0 2 -4
    0 2 -4
    0 2 4
    0 2 -4
    1 -2 4
    1 -2 4
    -1 -2 -4
    -1 -2 -4
    1 -2 4
    1 2 4
    -1 2 -4
    -1 2 -4
    1 2 4
    -1 2 -4
    2 -2 4
    2 -2 4
    -2 -2 -4
    2 -2 4
    -2 -2 -4
    -2 2 -4
    -2 2 -4
    2 2 4
    -2 2 -4
    2 2 4
    3 -2 4
    3 -2 4
    -3 -2 -4
    -3 -2 -4
    3 -2 4
    -3 2 -4
    -3 2 -4
    3 2 4
    3 2 4
    4 -2 4
    -4 -2 -4
    4 -2 4
    4 -2 4
    -4 -2 -4
    -4 2 -4
    4 2 4
    4 2 4
    -4 2 -4
    -5 -2 -4
    5 -2 4
    5 -2 4
    5 -2 4
    -5 -2 -4
    5 2 4
    -5 2 -4
    5 2 4
    -5 2 -4
    -6 -2 -4
    6 -2 4
    -6 -2 -4
    6 -2 4
    6 -2 4
    6 2 4
    -6 2 -4
    -6 2 -4
    6 2 4
    6 2 4
    7 -2 4
    7 -2 4
    7 -2 4
    7 2 4
    7 2 4
    -7 2 -4
    7 2 4
    8 -2 4
    8 -2 4
    8 -2 4
    8 2 4
    8 2 4
    8 2 4
    9 -3 -4
    9 -3 -4
    9 -3 -4
    9 3 -4
    9 3 -4
    9 3 -4
    8 -3 -4
    8 -3 -4
    8 3 -4
    8 3 -4
    8 3 -4
    7 -3 -4
    -7 -3 4
    7 -3 -4
    7 -3 -4
    7 3 -4
    7 3 -4
    -7 3 4
    7 3 -4
    6 -3 -4
    6 -3 -4
    6 -3 -4
    -6 -3 4
    6 3 -4
    6 3 -4
    -6 3 4
    6 3 -4
    -5 -3 4
    5 -3 -4
    5 -3 -4
    5 3 -4
    -5 3 4
    4 -3 -4
    4 -3 -4
    -4 -3 4
    4 -3 -4
    4 -3 -4
    4 3 -4
    -4 3 4
    -4 3 4
    3 -3 -4
    -3 -3 4
    3 -3 -4
    -3 3 4
    -3 3 4
    3 3 -4
    -3 3 4
    2 -3 -4
    2 -3 -4
    -2 3 4
    2 3 -4
    -2 3 4
    -2 3 4
    2 3 -4
    1 -3 -4
    1 -3 -4
    1 -3 -4
    -1 -3 4
    1 -3 -4
    -1 3 4
    1 3 -4
    1 3 -4
    0 -3 -4
    0 -3 -4
    0 -3 4
    0 -3 4
    0 -3 -4
    0 -3 4
    0 3 -4
    0 3 4
    0 3 4
    0 3 4
    0 3 -4
    -1 -3 -4
    1 -3 4
    1 -3 4
    1 -3 4
    -1 -3 -4
    -1 3 -4
    -1 3 -4
    -1 3 -4
    1 3 4
    1 3 4
    -2 -3 -4
    2 -3 4
    2 -3 4
    -2 -3 -4
    2 3 4
    -2 3 -4
    -2 3 -4
    2 3 4
    -2 3 -4
    3 -3 4
    -3 -3 -4
    -3 -3 -4
    3 -3 4
    3 -3 4
    -3 3 -4
    3 3 4
    -3 3 -4
    3 3 4
    -3 3 -4
    -4 -3 -4
    4 -3 4
    4 -3 4
    -4 -3 -4
    4 -3 4
    -4 3 -4
    4 3 4
    -4 3 -4
    4 3 4
    -5 -3 -4
    5 -3 4
    -5 -3 -4
    5 -3 4
    5 -3 4
    5 3 4
    -5 3 -4
    -5 3 -4
    5 3 4
    6 -3 4
    -6 -3 -4
    6 -3 4
    6 -3 4
    6 3 4
    -6 3 -4
    6 3 4
    6 3 4
    -6 3 -4
    7 -3 4
    7 -3 4
    7 -3 4
    7 3 4
    -7 3 -4
    7 3 4
    7 3 4
    8 -3 4
    8 -3 4
    8 -3 4
    8 3 4
    8 3 4
    8 3 4
    9 -4 -4
    9 -4 -4
    9 -4 -4
    9 4 -4
    9 4 -4
    9 4 -4
    8 -4 -4
    8 -4 -4
    8 -4 -4
    8 4 -4
    8 4 -4
    8 4 -4
    7 -4 -4
    7 -4 -4
    7 -4 -4
    -7 -4 4
    7 4 -4
    7 4 -4
    7 4 -4
    -6 -4 4
    6 -4 -4
    6 -4 -4
    6 -4 -4
    6 4 -4
    6 4 -4
    -6 4 4
    5 -4 -4
    5 -4 -4
    5 -4 -4
    -5 -4 4
    -5 4 4
    5 4 -4
    5 4 -4
    -5 4 4
    4 -4 -4
    4 -4 -4
    -4 -4 4
    4 -4 -4
    4 -4 -4
    -4 4 4
    4 4 -4
    -4 4 4
    -3 -4 4
    3 -4 -4
    3 -4 -4
    3 -4 -4
    -3 4 4
    -3 4 4
    -3 4 4
    3 4 -4
    2 -4 -4
    2 -4 -4
    2 -4 -4
    -2 4 4
    -2 4 4
    2 4 -4
    -2 4 4
    2 4 -4
    1 -4 -4
    -1 4 4
    0 -4 -4
    0 -4 4
    0 -4 4
    0 -4 4
    0 -4 -4
    0 -4 -4
    0 4 -4
    0 4 4
    0 4 4
    0 4 -4
    0 4 -4
    0 4 4
    1 -4 4
    -1 -4 -4
    -1 -4 -4
    1 -4 4
    1 -4 4
    -1 4 -4
    1 4 4
    -1 4 -4
    -1 4 -4
    1 4 4
    1 4 4
    -2 -4 -4
    2 -4 4
    -2 -4 -4
    2 -4 4
    2 -4 4
    -2 4 -4
    -2 4 -4
    2 4 4
    2 4 4
    -2 4 -4
    3 -4 4
    3 -4 4
    -3 -4 -4
    3 -4 4
    -3 4 -4
    3 4 4
    -3 4 -4
    3 4 4
    -3 4 -4
    4 -4 4
    4 -4 4
    -4 -4 -4
    -4 -4 -4
    4 -4 4
    4 4 4
    -4 4 -4
    -4 4 -4
    -4 4 -4
    4 4 4
    -5 -4 -4
    5 -4 4
    5 -4 4
    -5 -4 -4
    5 -4 4
    -5 4 -4
    5 4 4
    5 4 4
    -5 4 -4
    -6 -4 -4
    -6 -4 -4
    6 -4 4
    6 -4 4
    6 -4 4
    6 4 4
    6 4 4
    -6 4 -4
    7 -4 4
    7 -4 4
    7 -4 4
    -7 4 -4
    7 4 4
    7 4 4
    7 4 4
    8 -4 4
    8 -4 4
    8 -4 4
    8 4 4
    8 4 4
    8 4 4
    9 -5 -4
    9 -5 -4
    9 -5 -4
    9 5 -4
    9 5 -4
    8 -5 -4
    8 -5 -4
    8 -5 -4
    8 5 -4
    8 5 -4
    7 -5 -4
    7 -5 -4
    7 -5 -4
    7 5 -4
    7 5 -4
    6 -5 -4
    6 -5 -4
    6 -5 -4
    -6 -5 4
    6 5 -4
    6 5 -4
    -6 5 4
    -6 5 4
    5 -5 -4
    -5 -5 4
    5 -5 -4
    5 -5 -4
    5 5 -4
    -5 5 4
    -5 5 4
    5 5 -4
    4 -5 -4
    4 -5 -4
    4 -5 -4
    -4 -5 4
    4 5 -4
    -4 5 4
    -4 5 4
    4 5 -4
    3 -5 -4
    3 -5 -4
    3 -5 -4
    3 -5 -4
    -3 5 4
    -3 5 4
    3 5 -4
    -3 5 4
    2 -5 -4
    2 -5 -4
    2 -5 -4
    -2 5 4
    2 5 -4
    2 5 -4
    -2 5 4
    1 -5 -4
    1 -5 -4
    1 -5 -4
    1 -5 -4
    1 5 -4
    -1 5 4
    -1 5 4
    -1 5 4
    1 5 -4
    -1 5 4
    0 -5 -4
    0 -5 4
    0 -5 4
    0 -5 -4
    0 -5 -4
    0 5 -4
    0 5 -4
    0 5 4
    0 5 4
    0 5 4
    0 5 -4
    -1 -5 -4
    1 -5 4
    1 -5 4
    1 -5 4
    -1 -5 -4
    -1 5 -4
    -1 5 -4
    -1 5 -4
    1 5 4
    1 5 4
    1 5 4
    2 -5 4
    -2 -5 -4
    2 -5 4
    2 -5 4
    -2 -5 -4
    2 5 4
    -2 5 -4
    -2 5 -4
    2 5 4
    -2 5 -4
    -3 -5 -4
    3 -5 4
    -3 -5 -4
    3 -5 4
    -3 5 -4
    -3 5 -4
    -3 5 -4
    3 5 4
    3 5 4
    4 -5 4
    4 -5 4
    -4 -5 -4
    -4 -5 -4
    4 -5 4
    -4 5 -4
    -4 5 -4
    4 5 4
    -4 5 -4
    4 5 4
    5 -5 4
    5 -5 4
    -5 -5 -4
    -5 -5 -4
    5 -5 4
    -5 5 -4
    -5 5 -4
    -5 5 -4
    5 5 4
    5 5 4
    6 -5 4
    6 -5 4
    -6 -5 -4
    -6 -5 -4
    6 -5 4
    -6 5 -4
    -6 5 -4
    6 5 4
    7 -5 4
    7 -5 4
    7 -5 4
    7 5 4
    -7 5 -4
    7 5 4
    8 -5 4
    8 -5 4
    8 -5 4
    8 5 4
    8 5 4
    8 5 4
    9 -6 -4
    9 -6 -4
    9 -6 -4
    9 6 -4
    9 6 -4
    9 6 -4
    8 -6 -4
    8 -6 -4
    8 -6 -4
    8 6 -4
    8 6 -4
    7 -6 -4
    7 -6 -4
    7 -6 -4
    7 6 -4
    7 6 -4
    6 -6 -4
    6 -6 -4
    6 -6 -4
    -6 6 4
    6 6 -4
    -6 6 4
    6 6 -4
    5 -6 -4
    5 -6 -4
    -5 -6 4
    5 -6 -4
    -5 6 4
    5 6 -4
    5 6 -4
    -5 6 4
    4 -6 -4
    -4 -6 4
    4 -6 -4
    4 -6 -4
    -4 6 4
    4 6 -4
    -4 6 4
    -4 6 4
    4 6 -4
    3 -6 -4
    3 -6 -4
    3 -6 -4
    3 -6 -4
    3 6 -4
    -3 6 4
    -3 6 4
    2 -6 -4
    2 -6 -4
    2 -6 -4
    -2 6 4
    -2 6 4
    2 6 -4
    2 6 -4
    2 6 -4
    -2 6 4
    -2 6 4
    -2 6 4
    1 -6 -4
    1 -6 -4
    1 -6 -4
    -1 6 4
    1 6 -4
    1 6 -4
    -1 6 4
    -1 6 4
    -1 6 4
    -1 6 4
    0 -6 -4
    0 -6 4
    0 -6 -4
    0 -6 4
    0 -6 -4
    0 6 4
    0 6 -4
    0 6 4
    0 6 -4
    0 6 -4
    0 6 4
    0 6 4
    1 -6 4
    1 -6 4
    -1 -6 -4
    -1 -6 -4
    1 -6 4
    1 6 4
    -1 6 -4
    -1 6 -4
    -1 6 -4
    1 6 4
    1 6 4
    -2 -6 -4
    2 -6 4
    -2 -6 -4
    2 -6 4
    -2 6 -4
    2 6 4
    2 6 4
    2 6 4
    -2 6 -4
    -2 6 -4
    3 -6 4
    3 -6 4
    -3 -6 -4
    3 -6 4
    -3 -6 -4
    -3 6 -4
    -3 6 -4
    3 6 4
    -3 6 -4
    3 6 4
    -4 -6 -4
    4 -6 4
    4 -6 4
    4 -6 4
    -4 -6 -4
    -4 6 -4
    -4 6 -4
    4 6 4
    -4 6 -4
    4 6 4
    5 -6 4
    -5 -6 -4
    -5 -6 -4
    5 -6 4
    5 -6 4
    -5 6 -4
    5 6 4
    5 6 4
    -5 6 -4
    -5 6 -4
    6 -6 4
    -6 -6 -4
    6 -6 4
    6 -6 4
    -6 -6 -4
    -6 6 -4
    -6 6 -4
    6 6 4
    7 -6 4
    7 -6 4
    7 -6 4
    7 6 4
    7 6 4
    -7 6 -4
    -7 6 -4
    8 -6 4
    8 -6 4
    8 -6 4
    8 6 4
    8 6 4
    8 6 4
    8 -7 -4
    8 -7 -4
    8 -7 -4
    8 7 -4
    8 7 -4
    7 -7 -4
    7 -7 -4
    7 -7 -4
    7 7 -4
    7 7 -4
    6 -7 -4
    6 -7 -4
    -6 -7 4
    -6 7 4
    6 7 -4
    5 -7 -4
    5 -7 -4
    5 -7 -4
    -5 -7 4
    5 7 -4
    -5 7 4
    -5 7 4
    5 7 -4
    4 -7 -4
    4 -7 -4
    4 -7 -4
    -4 -7 4
    -4 7 4
    4 7 -4
    4 7 -4
    -4 7 4
    3 -7 -4
    3 -7 -4
    3 -7 -4
    -3 7 4
    -3 7 4
    -3 7 4
    3 7 -4
    2 -7 -4
    2 -7 -4
    2 -7 -4
    -2 7 4
    -2 7 4
    -2 7 4
    2 7 -4
    -2 7 4
    2 7 -4
    -2 7 4
    2 7 -4
    1 -7 -4
    1 -7 -4
    1 -7 -4
    -1 7 4
    1 7 -4
    -1 7 4
    1 7 -4
    1 7 -4
    -1 7 4
    -1 7 4
    -1 7 4
    1 7 -4
    0 -7 4
    0 -7 -4
    0 -7 -4
    0 -7 -4
    0 -7 4
    0 7 -4
    0 7 -4
    0 7 -4
    0 7 4
    0 7 4
    0 7 4
    0 7 4
    -1 -7 -4
    1 -7 4
    1 -7 4
    1 -7 4
    -1 -7 -4
    1 7 4
    1 7 4
    -1 7 -4
    -1 7 -4
    1 7 4
    -2 -7 -4
    2 -7 4
    -2 -7 -4
    2 -7 4
    2 -7 4
    2 7 4
    -2 7 -4
    -2 7 -4
    -2 7 -4
    2 7 4
    3 -7 4
    3 -7 4
    -3 -7 -4
    3 -7 4
    -3 -7 -4
    3 7 4
    -3 7 -4
    -3 7 -4
    3 7 4
    -3 7 -4
    -4 -7 -4
    4 -7 4
    4 -7 4
    -4 -7 -4
    4 -7 4
    4 7 4
    -4 7 -4
    -4 7 -4
    4 7 4
    -4 7 -4
    5 -7 4
    -5 -7 -4
    5 -7 4
    -5 -7 -4
    5 -7 4
    5 7 4
    -5 7 -4
    -5 7 -4
    -5 7 -4
    5 7 4
    6 -7 4
    -6 -7 -4
    6 -7 4
    -6 -7 -4
    6 7 4
    -6 7 -4
    6 7 4
    -6 7 -4
    -6 7 -4
    7 -7 4
    7 -7 4
    7 -7 4
    7 7 4
    -7 7 -4
    -7 7 -4
    7 7 4
    8 -7 4
    8 -7 4
    8 7 4
    8 7 4
    8 -8 -4
    8 -8 -4
    8 -8 -4
    8 8 -4
    8 8 -4
    7 -8 -4
    7 -8 -4
    7 -8 -4
    7 8 -4
    7 8 -4
    6 -8 -4
    6 -8 -4
    6 -8 -4
    6 8 -4
    6 8 -4
    5 -8 -4
    5 -8 -4
    5 -8 -4
    -5 -8 4
    -5 8 4
    -5 8 4
    5 8 -4
    5 8 -4
    4 -8 -4
    4 -8 -4
    4 -8 -4
    -4 8 4
    4 8 -4
    -4 8 4
    -4 8 4
    4 8 -4
    3 -8 -4
    3 -8 -4
    3 -8 -4
    3 8 -4
    3 8 -4
    -3 8 4
    -3 8 4
    -3 8 4
    3 8 -4
    -3 8 4
    3 8 -4
    -3 8 4
    2 -8 -4
    2 -8 -4
    2 8 -4
    -2 8 4
    2 8 -4
    -2 8 4
    -2 8 4
    -2 8 4
    -2 8 4
    2 8 -4
    1 -8 -4
    1 -8 -4
    1 -8 -4
    1 8 -4
    -1 8 4
    1 8 -4
    -1 8 4
    1 8 -4
    -1 8 4
    1 8 -4
    0 -8 4
    0 -8 -4
    0 -8 -4
    0 -8 -4
    0 -8 4
    0 8 -4
    0 8 4
    0 8 4
    0 8 -4
    0 8 4
    0 8 4
    -1 -8 -4
    -1 -8 -4
    1 -8 4
    1 -8 4
    1 -8 4
    1 8 4
    1 8 4
    1 8 4
    -1 8 -4
    -1 8 -4
    2 -8 4
    2 -8 4
    2 -8 4
    -2 -8 -4
    -2 8 -4
    2 8 4
    2 8 4
    -2 8 -4
    2 8 4
    -2 8 -4
    3 -8 4
    -3 -8 -4
    3 -8 4
    3 -8 4
    -3 -8 -4
    -3 8 -4
    -3 8 -4
    3 8 4
    3 8 4
    3 8 4
    -3 8 -4
    4 -8 4
    4 -8 4
    -4 -8 -4
    4 -8 4
    -4 -8 -4
    -4 8 -4
    4 8 4
    4 8 4
    -4 8 -4
    -4 8 -4
    -5 -8 -4
    5 -8 4
    5 -8 4
    5 -8 4
    -5 8 -4
    -5 8 -4
    5 8 4
    -5 8 -4
    5 8 4
    -6 -8 -4
    6 -8 4
    6 -8 4
    6 -8 4
    -6 8 -4
    -6 8 -4
    6 8 4
    6 8 4
    -6 8 -4
    7 -8 4
    7 -8 4
    7 -8 4
    7 8 4
    -7 8 -4
    -7 8 -4
    7 8 4
    8 -8 4
    8 -8 4
    8 -8 4
    8 8 4
    8 -9 -4
    8 -9 -4
    8 -9 -4
    8 9 -4
    8 9 -4
    7 -9 -4
    7 -9 -4
    7 -9 -4
    7 9 -4
    7 9 -4
    6 -9 -4
    6 -9 -4
    6 -9 -4
    6 9 -4
    6 9 -4
    5 -9 -4
    -5 -9 4
    5 -9 -4
    5 -9 -4
    -5 9 4
    5 9 -4
    -5 9 4
    -5 9 4
    5 9 -4
    4 -9 -4
    4 -9 -4
    4 -9 -4
    4 9 -4
    -4 9 4
    -4 9 4
    -4 9 4
    4 9 -4
    4 9 -4
    3 -9 -4
    3 -9 -4
    -3 9 4
    3 9 -4
    3 9 -4
    3 9 -4
    -3 9 4
    -3 9 4
    -3 9 4
    3 9 -4
    -3 9 4
    2 -9 -4
    2 -9 -4
    2 -9 -4
    2 9 -4
    -2 9 4
    2 9 -4
    2 9 -4
    -2 9 4
    -2 9 4
    -2 9 4
    -2 9 4
    1 -9 -4
    1 -9 -4
    1 9 -4
    1 9 -4
    -1 9 4
    -1 9 4
    -1 9 4
    -1 9 4
    1 9 -4
    -1 9 4
    1 9 -4
    0 -9 4
    0 -9 -4
    0 -9 -4
    0 -9 -4
    0 -9 4
    0 9 -4
    0 9 4
    0 9 4
    0 9 -4
    0 9 -4
    0 9 4
    0 9 4
    1 -9 4
    1 -9 4
    1 -9 4
    -1 -9 -4
    -1 -9 -4
    1 9 4
    -1 9 -4
    -1 9 -4
    1 9 4
    -1 9 -4
    1 9 4
    -2 -9 -4
    2 -9 4
    2 -9 4
    2 -9 4
    -2 -9 -4
    -2 9 -4
    -2 9 -4
    2 9 4
    2 9 4
    2 9 4
    -2 9 -4
    -3 -9 -4
    3 -9 4
    3 -9 4
    -3 -9 -4
    3 -9 4
    -3 9 -4
    3 9 4
    3 9 4
    -3 9 -4
    3 9 4
    -3 9 -4
    4 -9 4
    -4 -9 -4
    4 -9 4
    4 -9 4
    -4 -9 -4
    -4 9 -4
    4 9 4
    -4 9 -4
    -4 9 -4
    4 9 4
    4 9 4
    -5 -9 -4
    5 -9 4
    -5 -9 -4
    5 -9 4
    5 -9 4
    5 9 4
    -5 9 -4
    5 9 4
    6 -9 4
    6 -9 4
    6 -9 4
    6 9 4
    -6 9 -4
    6 9 4
    -6 9 -4
    7 -9 4
    7 -9 4
    7 -9 4
    7 9 4
    -7 9 -4
    -7 9 -4
    7 9 4
    8 -10 -4
    8 -10 -4
    8 -10 -4
    8 10 -4
    8 10 -4
    -8 10 4
    7 -10 -4
    7 -10 -4
    7 -10 -4
    -7 10 4
    7 10 -4
    7 10 -4
    6 -10 -4
    6 -10 -4
    6 -10 -4
    -6 10 4
    6 10 -4
    5 -10 -4
    5 -10 -4
    5 -10 -4
    -5 10 4
    -5 10 4
    5 10 -4
    5 10 -4
    -5 10 4
    4 -10 -4
    4 -10 -4
    4 10 -4
    -4 10 4
    -4 10 4
    -4 10 4
    4 10 -4
    4 10 -4
    3 -10 -4
    3 -10 -4
    -3 10 4
    -3 10 4
    3 10 -4
    -3 10 4
    3 10 -4
    -3 10 4
    3 10 -4
    -3 10 4
    3 10 -4
    2 -10 -4
    2 -10 -4
    -2 10 4
    -2 10 4
    -2 10 4
    -2 10 4
    2 10 -4
    2 10 -4
    2 10 -4
    -2 10 4
    2 10 -4
    1 -10 -4
    1 -10 -4
    -1 10 4
    1 10 -4
    1 10 -4
    1 10 -4
    -1 10 4
    -1 10 4
    -1 10 4
    -1 10 4
    1 10 -4
    0 -10 4
    0 -10 -4
    0 -10 -4
    0 -10 -4
    0 10 4
    0 10 4
    0 10 4
    0 10 -4
    0 10 -4
    0 10 4
    0 10 -4
    0 10 -4
    -1 -10 -4
    -1 -10 -4
    1 -10 4
    1 -10 4
    -1 10 -4
    1 10 4
    1 10 4
    -1 10 -4
    1 10 4
    -1 10 -4
    2 -10 4
    -2 -10 -4
    -2 -10 -4
    2 -10 4
    2 -10 4
    -2 10 -4
    2 10 4
    -2 10 -4
    2 10 4
    -2 10 -4
    2 10 4
    3 -10 4
    3 -10 4
    -3 -10 -4
    3 -10 4
    -3 -10 -4
    3 10 4
    -3 10 -4
    3 10 4
    -3 10 -4
    -3 10 -4
    3 10 4
    4 -10 4
    4 -10 4
    -4 -10 -4
    4 -10 4
    -4 -10 -4
    4 10 4
    -4 10 -4
    4 10 4
    -4 10 -4
    4 10 4
    5 -10 4
    -5 -10 -4
    5 -10 4
    5 -10 4
    -5 -10 -4
    -5 10 -4
    -5 10 -4
    5 10 4
    -5 10 -4
    -5 10 -4
    5 10 4
    6 -10 4
    6 -10 4
    6 -10 4
    6 10 4
    6 10 4
    -6 10 -4
    7 -10 4
    7 -10 4
    7 -10 4
    -7 10 -4
    7 10 4
    7 10 4
    7 -11 -4
    7 -11 -4
    7 -11 -4
    7 11 -4
    7 11 -4
    6 -11 -4
    6 -11 -4
    6 -11 -4
    6 11 -4
    6 11 -4
    -6 11 4
    5 -11 -4
    5 -11 -4
    5 -11 -4
    5 11 -4
    -5 11 4
    5 11 -4
    5 11 -4
    4 -11 -4
    4 -11 -4
    4 11 -4
    -4 11 4
    -4 11 4
    -4 11 4
    -4 11 4
    -4 11 4
    4 11 -4
    4 11 -4
    4 11 -4
    3 -11 -4
    3 -11 -4
    -3 11 4
    3 11 -4
    3 11 -4
    -3 11 4
    3 11 -4
    -3 11 4
    -3 11 4
    3 11 -4
    2 -11 -4
    2 11 -4
    -2 11 4
    -2 11 4
    2 11 -4
    -2 11 4
    2 11 -4
    2 11 -4
    -2 11 4
    -2 11 4
    1 -11 -4
    1 -11 -4
    -1 11 4
    1 11 -4
    -1 11 4
    -1 11 4
    1 11 -4
    -1 11 4
    1 11 -4
    -1 11 4
    1 11 -4
    1 11 -4
    0 -11 4
    0 -11 -4
    0 -11 -4
    0 -11 -4
    0 11 -4
    0 11 4
    0 11 4
    0 11 -4
    0 11 -4
    0 11 -4
    0 11 4
    0 11 4
    0 11 4
    -1 -11 -4
    -1 -11 -4
    1 -11 4
    1 -11 4
    -1 11 -4
    1 11 4
    1 11 4
    -1 11 -4
    1 11 4
    -1 11 -4
    1 11 4
    2 -11 4
    -2 -11 -4
    -2 -11 -4
    2 -11 4
    2 -11 4
    -2 11 -4
    2 11 4
    2 11 4
    -2 11 -4
    -2 11 -4
    2 11 4
    3 -11 4
    -3 -11 -4
    3 -11 4
    -3 -11 -4
    3 -11 4
    3 11 4
    -3 11 -4
    3 11 4
    3 11 4
    -3 11 -4
    -4 -11 -4
    4 -11 4
    4 -11 4
    -4 -11 -4
    4 -11 4
    -4 11 -4
    4 11 4
    4 11 4
    -4 11 -4
    4 11 4
    -4 11 -4
    -4 11 -4
    5 -11 4
    5 -11 4
    5 -11 4
    -5 11 -4
    -5 11 -4
    5 11 4
    5 11 4
    6 -11 4
    6 -11 4
    6 -11 4
    -6 11 -4
    6 11 4
    6 11 4
    7 -11 4
    7 -11 4
    7 -11 4
    7 11 4
    -7 11 -4
    7 11 4
    7 -12 -4
    7 -12 -4
    7 -12 -4
    7 12 -4
    7 12 -4
    -7 12 4
    6 -12 -4
    6 -12 -4
    6 -12 -4
    -6 12 4
    6 12 -4
    6 12 -4
    5 -12 -4
    5 -12 -4
    5 12 -4
    5 12 -4
    -5 12 4
    5 12 -4
    4 -12 -4
    4 -12 -4
    -4 12 4
    4 12 -4
    -4 12 4
    4 12 -4
    4 12 -4
    -4 12 4
    4 12 -4
    -4 12 4
    3 -12 -4
    3 -12 -4
    -3 12 4
    -3 12 4
    3 12 -4
    -3 12 4
    3 12 -4
    3 12 -4
    -3 12 4
    2 -12 -4
    2 12 -4
    -2 12 4
    -2 12 4
    2 12 -4
    2 12 -4
    -2 12 4
    2 12 -4
    -2 12 4
    -2 12 4
    2 12 -4
    1 -12 -4
    1 12 -4
    1 12 -4
    -1 12 4
    1 12 -4
    -1 12 4
    1 12 -4
    -1 12 4
    -1 12 4
    -1 12 4
    1 12 -4
    0 -12 4
    0 -12 -4
    0 -12 -4
    0 12 -4
    0 12 4
    0 12 4
    0 12 4
    0 12 -4
    0 12 4
    0 12 -4
    0 12 -4
    0 12 -4
    0 12 4
    1 -12 4
    1 -12 4
    -1 -12 -4
    -1 -12 -4
    -1 12 -4
    1 12 4
    -1 12 -4
    1 12 4
    1 12 4
    -1 12 -4
    1 12 4
    -2 -12 -4
    2 -12 4
    -2 -12 -4
    2 -12 4
    2 -12 4
    -2 12 -4
    2 12 4
    2 12 4
    2 12 4
    -2 12 -4
    -2 12 -4
    3 -12 4
    -3 -12 -4
    3 -12 4
    3 -12 4
    -3 12 -4
    3 12 4
    3 12 4
    -3 12 -4
    -3 12 -4
    -3 12 -4
    3 12 4
    4 -12 4
    4 -12 4
    -4 -12 -4
    4 -12 4
    4 12 4
    -4 12 -4
    -4 12 -4
    4 12 4
    -4 12 -4
    5 -12 4
    5 -12 4
    5 -12 4
    5 12 4
    5 12 4
    -5 12 -4
    6 -12 4
    6 -12 4
    6 -12 4
    6 12 4
    -6 12 -4
    6 12 4
    7 13 -4
    6 -13 -4
    6 -13 -4
    -6 13 4
    6 13 -4
    6 13 -4
    5 -13 -4
    5 -13 -4
    -5 13 4
    5 13 -4
    5 13 -4
    5 13 -4
    4 -13 -4
    4 -13 -4
    4 13 -4
    4 13 -4
    -4 13 4
    4 13 -4
    -4 13 4
    -4 13 4
    3 -13 -4
    3 13 -4
    3 13 -4
    -3 13 4
    3 13 -4
    -3 13 4
    -3 13 4
    3 13 -4
    -3 13 4
    2 -13 -4
    -2 13 4
    2 13 -4
    -2 13 4
    -2 13 4
    2 13 -4
    2 13 -4
    2 13 -4
    -2 13 4
    2 13 -4
    -2 13 4
    1 -13 -4
    -1 13 4
    1 13 -4
    1 13 -4
    -1 13 4
    -1 13 4
    1 13 -4
    -1 13 4
    -1 13 4
    1 13 -4
    1 13 -4
    0 -13 4
    0 -13 -4
    0 13 -4
    0 13 4
    0 13 4
    0 13 -4
    0 13 4
    0 13 -4
    0 13 4
    0 13 -4
    0 13 4
    -1 -13 -4
    1 -13 4
    -1 13 -4
    -1 13 -4
    1 13 4
    1 13 4
    -1 13 -4
    1 13 4
    -1 13 -4
    -1 13 -4
    -2 -13 -4
    2 -13 4
    2 -13 4
    -2 13 -4
    -2 13 -4
    2 13 4
    -2 13 -4
    2 13 4
    3 -13 4
    3 -13 4
    -3 -13 -4
    3 -13 4
    -3 13 -4
    -3 13 -4
    3 13 4
    3 13 4
    -3 13 -4
    4 -13 4
    4 -13 4
    4 -13 4
    4 13 4
    -4 13 -4
    4 13 4
    5 -13 4
    5 -13 4
    5 -13 4
    5 13 4
    5 13 4
    6 -13 4
    6 -13 4
    6 -13 4
    -6 13 -4
    6 13 4
    6 -14 -4
    6 -14 -4
    6 14 -4
    -6 14 4
    6 14 -4
    5 -14 -4
    5 -14 -4
    5 14 -4
    5 14 -4
    -5 14 4
    5 14 -4
    4 -14 -4
    4 -14 -4
    -4 14 4
    4 14 -4
    -4 14 4
    -4 14 4
    4 14 -4
    4 14 -4
    3 -14 -4
    -3 14 4
    -3 14 4
    3 14 -4
    3 14 -4
    3 14 -4
    -3 14 4
    2 -14 -4
    2 14 -4
    -2 14 4
    -2 14 4
    -2 14 4
    2 14 -4
    2 14 -4
    2 14 -4
    2 14 -4
    -2 14 4
    1 -14 -4
    -1 14 4
    -1 14 4
    1 14 -4
    -1 14 4
    1 14 -4
    1 14 -4
    -1 14 4
    1 14 -4
    1 14 -4
    0 -14 -4
    0 -14 4
    0 14 -4
    0 14 4
    0 14 4
    0 14 -4
    0 14 -4
    0 14 -4
    0 14 4
    0 14 4
    0 14 -4
    1 14 4
    1 14 4
    -1 14 -4
    -1 14 -4
    -1 14 -4
    -1 14 -4
    2 -14 4
    2 -14 4
    -2 -14 -4
    -2 14 -4
    -2 14 -4
    2 14 4
    2 14 4
    -2 14 -4
    -2 14 -4
    3 -14 4
    3 -14 4
    3 -14 4
    -3 -14 -4
    3 14 4
    -3 14 -4
    3 14 4
    -3 14 -4
    4 -14 4
    4 -14 4
    4 14 4
    -4 14 -4
    4 14 4
    -4 14 -4
    5 -14 4
    5 -14 4
    5 -14 4
    5 14 4
    -5 14 -4
    5 14 4
    5 -15 -4
    5 -15 -4
    -5 15 4
    5 15 -4
    5 15 -4
    5 15 -4
    4 -15 -4
    4 15 -4
    4 15 -4
    -4 15 4
    -4 15 4
    4 15 -4
    -4 15 4
    3 -15 -4
    -3 15 4
    3 15 -4
    3 15 -4
    -3 15 4
    -3 15 4
    3 15 -4
    2 -15 -4
    2 15 -4
    2 15 -4
    -2 15 4
    -2 15 4
    -2 15 4
    2 15 -4
    1 -15 -4
    1 15 -4
    -1 15 4
    1 15 -4
    -1 15 4
    1 15 -4
    -1 15 4
    0 -15 -4
    0 -15 4
    0 15 -4
    0 15 -4
    0 15 -4
    0 15 4
    0 15 4
    0 15 -4
    1 -15 4
    -1 15 -4
    1 15 4
    -1 15 -4
    1 15 4
    1 15 4
    -1 15 -4
    -2 -15 -4
    2 -15 4
    -2 15 -4
    -2 15 -4
    2 15 4
    2 15 4
    -2 15 -4
    3 -15 4
    3 -15 4
    3 15 4
    3 15 4
    -3 15 -4
    -3 15 -4
    -3 15 -4
    4 -15 4
    4 -15 4
    4 -15 4
    4 15 4
    -4 15 -4
    4 15 4
    5 -15 4
    5 -15 4
    5 -15 4
    5 15 4
    -5 15 -4
    5 15 4
    5 -16 -4
    5 -16 -4
    5 16 -4
    5 16 -4
    4 -16 -4
    4 16 -4
    -4 16 4
    -4 16 4
    4 16 -4
    4 16 -4
    3 -16 -4
    3 16 -4
    3 16 -4
    -3 16 4
    3 16 -4
    -3 16 4
    2 -16 -4
    2 16 -4
    2 16 -4
    -2 16 4
    -2 16 4
    2 16 -4
    1 -16 -4
    1 16 -4
    -1 16 4
    -1 16 4
    1 16 -4
    1 16 -4
    -1 16 4
    0 -16 -4
    0 -16 4
    0 16 -4
    0 16 4
    0 16 -4
    0 16 4
    0 16 4
    0 16 -4
    1 -16 4
    -1 16 -4
    -1 16 -4
    1 16 4
    1 16 4
    -1 16 -4
    1 16 4
    2 -16 4
    -2 16 -4
    2 16 4
    -2 16 -4
    2 16 4
    2 16 4
    -2 16 -4
    3 -16 4
    -3 16 -4
    -3 16 -4
    -3 16 -4
    3 16 4
    3 16 4
    4 -16 4
    4 -16 4
    4 -16 4
    -4 16 -4
    4 16 4
    -4 16 -4
    4 16 4
    4 -17 -4
    -4 17 4
    4 17 -4
    4 17 -4
    -4 17 4
    3 -17 -4
    3 17 -4
    -3 17 4
    3 17 -4
    -3 17 4
    3 17 -4
    2 -17 -4
    2 17 -4
    -2 17 4
    2 17 -4
    2 17 -4
    -2 17 4
    1 -17 -4
    -1 17 4
    1 17 -4
    -1 17 4
    1 17 -4
    1 17 -4
    0 -17 4
    0 17 4
    0 17 4
    0 17 -4
    0 17 -4
    0 17 4
    0 17 -4
    1 -17 4
    -1 17 -4
    -1 17 -4
    1 17 4
    -1 17 -4
    1 17 4
    1 17 4
    2 -17 4
    2 17 4
    -2 17 -4
    -2 17 -4
    -2 17 -4
    2 17 4
    3 -17 4
    -3 17 -4
    3 17 4
    3 17 4
    3 17 4
    -3 17 -4
    3 -18 -4
    3 18 -4
    3 18 -4
    -3 18 4
    2 18 -4
    2 18 -4
    -2 18 4
    -2 18 4
    1 -18 -4
    -1 18 4
    1 18 -4
    1 18 -4
    -1 18 4
    1 18 -4
    0 18 -4
    0 18 -4
    0 18 -4
    0 18 4
    1 -18 4
    1 18 4
    1 18 4
    -1 18 -4
    -1 18 -4
    1 18 4
    -1 18 -4
    2 -18 4
    -2 18 -4
    2 18 4
    -2 18 -4
    2 18 4
    2 18 4
    9 0 -5
    9 0 -5
    9 0 -5
    8 0 -5
    8 0 -5
    8 0 -5
    7 0 -5
    7 0 -5
    -7 0 5
    -6 0 5
    6 0 -5
    6 0 -5
    5 0 -5
    4 0 -5
    4 0 -5
    -4 0 5
    3 0 -5
    3 0 -5
    2 0 -5
    2 0 -5
    1 0 -5
    -1 0 5
    1 0 -5
    0 0 5
    0 0 -5
    0 0 -5
    1 0 5
    1 0 5
    1 0 5
    -1 0 -5
    -1 0 -5
    -2 0 -5
    2 0 5
    -2 0 -5
    2 0 5
    2 0 5
    -3 0 -5
    -3 0 -5
    3 0 5
    3 0 5
    3 0 5
    -4 0 -5
    4 0 5
    4 0 5
    4 0 5
    -4 0 -5
    5 0 5
    5 0 5
    -5 0 -5
    5 0 5
    -5 0 -5
    -6 0 -5
    6 0 5
    -6 0 -5
    6 0 5
    6 0 5
    -7 0 -5
    7 0 5
    7 0 5
    7 0 5
    8 0 5
    8 0 5
    8 0 5
    9 -1 -5
    9 -1 -5
    9 -1 -5
    9 1 -5
    9 1 -5
    9 1 -5
    8 -1 -5
    8 -1 -5
    8 -1 -5
    8 1 -5
    8 1 -5
    -7 -1 5
    7 -1 -5
    -7 1 5
    7 1 -5
    7 1 -5
    6 -1 -5
    6 -1 -5
    -6 -1 5
    6 1 -5
    -6 1 5
    6 1 -5
    5 -1 -5
    5 -1 -5
    -5 -1 5
    -5 1 5
    5 1 -5
    5 1 -5
    4 -1 -5
    -4 -1 5
    4 -1 -5
    4 1 -5
    4 1 -5
    -4 1 5
    3 -1 -5
    3 -1 -5
    -3 1 5
    3 1 -5
    -3 1 5
    3 1 -5
    2 -1 -5
    2 -1 -5
    -2 1 5
    -2 1 5
    -2 1 5
    -1 -1 5
    1 -1 -5
    1 -1 -5
    -1 1 5
    -1 1 5
    1 1 -5
    0 -1 -5
    0 -1 5
    0 -1 -5
    0 -1 5
    0 1 5
    0 1 5
    0 1 5
    0 1 -5
    0 1 -5
    0 1 -5
    -1 -1 -5
    1 -1 5
    1 -1 5
    -1 -1 -5
    1 -1 5
    -1 1 -5
    1 1 5
    -1 1 -5
    1 1 5
    2 -1 5
    -2 -1 -5
    2 -1 5
    2 -1 5
    2 1 5
    -2 1 -5
    -2 1 -5
    3 -1 5
    -3 -1 -5
    3 -1 5
    3 -1 5
    3 1 5
    -3 1 -5
    3 1 5
    4 -1 5
    4 -1 5
    -4 -1 -5
    4 -1 5
    -4 -1 -5
    -4 1 -5
    -4 1 -5
    4 1 5
    4 1 5
    4 1 5
    5 -1 5
    -5 -1 -5
    -5 -1 -5
    5 -1 5
    5 -1 5
    -5 1 -5
    -5 1 -5
    5 1 5
    5 1 5
    5 1 5
    -6 -1 -5
    6 -1 5
    -6 -1 -5
    6 -1 5
    6 -1 5
    6 1 5
    -6 1 -5
    6 1 5
    -6 1 -5
    6 1 5
    7 -1 5
    7 -1 5
    -7 -1 -5
    7 -1 5
    -7 1 -5
    7 1 5
    7 1 5
    7 1 5
    8 -1 5
    8 -1 5
    8 -1 5
    8 1 5
    8 1 5
    8 1 5
    9 -2 -5
    9 -2 -5
    9 -2 -5
    9 2 -5
    9 2 -5
    9 2 -5
    8 -2 -5
    8 -2 -5
    8 -2 -5
    8 2 -5
    8 2 -5
    8 2 -5
    7 -2 -5
    -7 -2 5
    7 -2 -5
    7 -2 -5
    7 2 -5
    -7 2 5
    7 2 -5
    -6 -2 5
    6 -2 -5
    6 -2 -5
    6 -2 -5
    -6 2 5
    6 2 -5
    6 2 -5
    5 -2 -5
    -5 -2 5
    5 -2 -5
    -5 2 5
    5 2 -5
    5 2 -5
    4 -2 -5
    4 -2 -5
    -4 -2 5
    4 2 -5
    -4 2 5
    3 -2 -5
    3 -2 -5
    -3 2 5
    3 2 -5
    -3 2 5
    -3 2 5
    2 -2 -5
    2 -2 -5
    2 2 -5
    -2 2 5
    -2 2 5
    -2 2 5
    1 -2 -5
    -1 -2 5
    1 -2 -5
    1 -2 -5
    1 2 -5
    -1 2 5
    0 -2 5
    0 -2 -5
    0 -2 5
    0 -2 -5
    0 -2 -5
    0 -2 5
    0 2 5
    0 2 -5
    0 2 -5
    0 2 5
    0 2 -5
    1 -2 5
    1 -2 5
    -1 -2 -5
    -1 -2 -5
    1 -2 5
    -1 2 -5
    -1 2 -5
    1 2 5
    -1 2 -5
    1 2 5
    -2 -2 -5
    -2 -2 -5
    2 -2 5
    2 -2 5
    2 -2 5
    -2 2 -5
    -2 2 -5
    -2 2 -5
    2 2 5
    2 2 5
    -3 -2 -5
    3 -2 5
    -3 -2 -5
    3 -2 5
    3 2 5
    3 2 5
    -3 2 -5
    -3 2 -5
    4 -2 5
    -4 -2 -5
    4 -2 5
    4 -2 5
    -4 -2 -5
    4 2 5
    4 2 5
    -4 2 -5
    -4 2 -5
    -5 -2 -5
    5 -2 5
    5 -2 5
    -5 -2 -5
    5 -2 5
    -5 2 -5
    5 2 5
    5 2 5
    -5 2 -5
    5 2 5
    -6 -2 -5
    6 -2 5
    6 -2 5
    6 -2 5
    6 2 5
    6 2 5
    -6 2 -5
    6 2 5
    -6 2 -5
    -7 -2 -5
    7 -2 5
    7 -2 5
    7 -2 5
    7 2 5
    -7 2 -5
    7 2 5
    7 2 5
    8 -2 5
    8 -2 5
    8 -2 5
    8 2 5
    8 2 5
    8 2 5
    9 -3 -5
    9 -3 -5
    9 -3 -5
    9 3 -5
    9 3 -5
    9 3 -5
    8 -3 -5
    8 -3 -5
    8 -3 -5
    8 3 -5
    8 3 -5
    8 3 -5
    7 -3 -5
    7 -3 -5
    7 -3 -5
    -7 -3 5
    7 3 -5
    -7 3 5
    7 3 -5
    7 3 -5
    6 -3 -5
    6 -3 -5
    -6 -3 5
    6 -3 -5
    6 3 -5
    6 3 -5
    -6 3 5
    5 -3 -5
    -5 -3 5
    5 -3 -5
    -5 3 5
    5 3 -5
    4 -3 -5
    4 -3 -5
    -4 3 5
    -4 3 5
    4 3 -5
    -4 3 5
    3 -3 -5
    3 -3 -5
    -3 3 5
    3 3 -5
    -3 3 5
    -3 3 5
    2 -3 -5
    2 -3 -5
    -2 3 5
    -2 3 5
    -2 3 5
    2 3 -5
    2 3 -5
    1 -3 -5
    1 -3 -5
    1 -3 -5
    -1 -3 5
    1 -3 -5
    1 3 -5
    -1 3 5
    1 3 -5
    0 -3 -5
    0 -3 -5
    0 -3 5
    0 -3 -5
    0 -3 5
    0 -3 5
    0 3 5
    0 3 5
    0 3 -5
    0 3 -5
    0 3 5
    -1 -3 -5
    -1 -3 -5
    1 -3 5
    1 -3 5
    1 -3 5
    1 3 5
    -1 3 -5
    1 3 5
    1 3 5
    -1 3 -5
    -1 3 -5
    2 -3 5
    -2 -3 -5
    2 -3 5
    2 -3 5
    -2 -3 -5
    -2 3 -5
    -2 3 -5
    2 3 5
    2 3 5
    -2 3 -5
    -3 -3 -5
    3 -3 5
    3 -3 5
    -3 -3 -5
    3 -3 5
    -3 3 -5
    -3 3 -5
    3 3 5
    -3 3 -5
    3 3 5
    -4 -3 -5
    4 -3 5
    -4 -3 -5
    4 -3 5
    4 -3 5
    -4 3 -5
    4 3 5
    4 3 5
    -4 3 -5
    5 -3 5
    5 -3 5
    -5 -3 -5
    5 -3 5
    -5 -3 -5
    5 3 5
    5 3 5
    -5 3 -5
    -5 3 -5
    -6 -3 -5
    6 -3 5
    6 -3 5
    -6 -3 -5
    -6 3 -5
    6 3 5
    6 3 5
    7 -3 5
    7 -3 5
    -7 -3 -5
    7 -3 5
    7 3 5
    7 3 5
    7 3 5
    -7 3 -5
    8 -3 5
    8 -3 5
    8 -3 5
    8 3 5
    8 3 5
    8 3 5
    9 -4 -5
    9 -4 -5
    9 -4 -5
    9 4 -5
    9 4 -5
    9 4 -5
    8 -4 -5
    8 -4 -5
    8 4 -5
    8 4 -5
    8 4 -5
    -7 -4 5
    7 -4 -5
    7 -4 -5
    7 -4 -5
    7 4 -5
    7 4 -5
    7 4 -5
    -6 -4 5
    6 -4 -5
    6 -4 -5
    6 -4 -5
    6 4 -5
    -6 4 5
    5 -4 -5
    5 -4 -5
    5 -4 -5
    -5 -4 5
    -5 4 5
    5 4 -5
    -5 4 5
    4 -4 -5
    4 -4 -5
    4 -4 -5
    4 -4 -5
    4 4 -5
    -4 4 5
    -4 4 5
    -4 4 5
    3 -4 -5
    3 -4 -5
    3 -4 -5
    -3 4 5
    3 4 -5
    -3 4 5
    -3 4 5
    2 -4 -5
    2 -4 -5
    2 -4 -5
    2 4 -5
    -2 4 5
    -2 4 5
    2 4 -5
    1 -4 -5
    -1 -4 5
    1 -4 -5
    1 4 -5
    -1 4 5
    1 4 -5
    -1 4 5
    -1 4 5
    -1 4 5
    0 -4 -5
    0 -4 -5
    0 -4 -5
    0 -4 5
    0 -4 5
    0 -4 5
    0 4 5
    0 4 -5
    0 4 -5
    0 4 5
    0 4 5
    0 4 -5
    -1 -4 -5
    -1 -4 -5
    1 -4 5
    1 -4 5
    1 -4 5
    1 4 5
    -1 4 -5
    -1 4 -5
    1 4 5
    -1 4 -5
    1 4 5
    2 -4 5
    2 -4 5
    -2 -4 -5
    -2 -4 -5
    2 4 5
    -2 4 -5
    -2 4 -5
    -2 4 -5
    2 4 5
    3 -4 5
    3 -4 5
    -3 -4 -5
    -3 -4 -5
    3 -4 5
    3 4 5
    3 4 5
    -3 4 -5
    -3 4 -5
    -3 4 -5
    4 -4 5
    -4 -4 -5
    -4 -4 -5
    4 -4 5
    4 -4 5
    4 4 5
    4 4 5
    -4 4 -5
    -4 4 -5
    -4 4 -5
    -5 -4 -5
    5 -4 5
    5 -4 5
    5 -4 5
    -5 -4 -5
    5 4 5
    -5 4 -5
    -5 4 -5
    5 4 5
    -6 -4 -5
    -6 -4 -5
    6 -4 5
    6 -4 5
    6 -4 5
    6 4 5
    -6 4 -5
    6 4 5
    -6 4 -5
    7 -4 5
    7 -4 5
    7 -4 5
    7 4 5
    -7 4 -5
    7 4 5
    7 4 5
    8 -4 5
    8 -4 5
    8 -4 5
    8 4 5
    8 4 5
    8 4 5
    9 -5 -5
    9 -5 -5
    9 -5 -5
    9 5 -5
    9 5 -5
    8 -5 -5
    8 -5 -5
    8 -5 -5
    8 5 -5
    8 5 -5
    8 5 -5
    7 -5 -5
    7 -5 -5
    7 -5 -5
    7 5 -5
    7 5 -5
    6 -5 -5
    6 -5 -5
    6 -5 -5
    -6 -5 5
    6 5 -5
    -6 5 5
    6 5 -5
    -6 5 5
    -5 -5 5
    5 -5 -5
    5 -5 -5
    5 -5 -5
    5 5 -5
    -5 5 5
    -5 5 5
    4 -5 -5
    4 -5 -5
    4 -5 -5
    4 5 -5
    -4 5 5
    -4 5 5
    -4 5 5
    3 -5 -5
    3 -5 -5
    -3 5 5
    -3 5 5
    3 5 -5
    -3 5 5
    2 -5 -5
    2 -5 -5
    2 -5 -5
    -2 5 5
    2 5 -5
    2 5 -5
    -2 5 5
    1 -5 -5
    1 -5 -5
    1 -5 -5
    -1 5 5
    -1 5 5
    1 5 -5
    1 5 -5
    -1 5 5
    0 -5 5
    0 -5 -5
    0 -5 -5
    0 -5 5
    0 -5 -5
    0 5 -5
    0 5 5
    0 5 -5
    0 5 5
    0 5 5
    0 5 -5
    -1 -5 -5
    1 -5 5
    1 -5 5
    -1 -5 -5
    1 -5 5
    -1 5 -5
    1 5 5
    -1 5 -5
    1 5 5
    1 5 5
    -1 5 -5
    -2 -5 -5
    2 -5 5
    -2 -5 -5
    2 -5 5
    2 -5 5
    2 5 5
    -2 5 -5
    -2 5 -5
    2 5 5
    3 -5 5
    -3 -5 -5
    3 -5 5
    3 5 5
    -3 5 -5
    3 5 5
    -3 5 -5
    -3 5 -5
    4 -5 5
    4 -5 5
    -4 -5 -5
    -4 -5 -5
    4 -5 5
    4 5 5
    -4 5 -5
    -4 5 -5
    4 5 5
    -4 5 -5
    5 -5 5
    5 -5 5
    -5 -5 -5
    -5 -5 -5
    5 -5 5
    5 5 5
    -5 5 -5
    -5 5 -5
    5 5 5
    -6 -5 -5
    6 -5 5
    6 -5 5
    6 -5 5
    -6 -5 -5
    -6 5 -5
    6 5 5
    -6 5 -5
    6 5 5
    7 -5 5
    7 -5 5
    7 -5 5
    -7 5 -5
    7 5 5
    7 5 5
    8 -5 5
    8 -5 5
    8 -5 5
    8 5 5
    8 5 5
    8 5 5
    9 -6 -5
    9 -6 -5
    9 -6 -5
    9 6 -5
    9 6 -5
    9 6 -5
    8 -6 -5
    8 -6 -5
    8 -6 -5
    8 6 -5
    8 6 -5
    7 -6 -5
    7 -6 -5
    7 -6 -5
    7 6 -5
    7 6 -5
    6 -6 -5
    6 -6 -5
    6 -6 -5
    -6 6 5
    6 6 -5
    -6 6 5
    6 6 -5
    5 -6 -5
    -5 -6 5
    5 -6 -5
    5 -6 -5
    5 6 -5
    -5 6 5
    -5 6 5
    -5 6 5
    5 6 -5
    4 -6 -5
    4 -6 -5
    4 -6 -5
    4 -6 -5
    -4 6 5
    -4 6 5
    4 6 -5
    -4 6 5
    3 -6 -5
    3 -6 -5
    3 -6 -5
    3 6 -5
    -3 6 5
    3 6 -5
    -3 6 5
    2 -6 -5
    2 -6 -5
    -2 6 5
    2 6 -5
    -2 6 5
    2 6 -5
    2 6 -5
    1 -6 -5
    1 -6 -5
    1 -6 -5
    -1 6 5
    1 6 -5
    -1 6 5
    1 6 -5
    1 6 -5
    -1 6 5
    -1 6 5
    0 -6 -5
    0 -6 5
    0 -6 5
    0 -6 -5
    0 -6 -5
    0 6 5
    0 6 -5
    0 6 5
    0 6 5
    0 6 -5
    0 6 -5
    0 6 5
    -1 -6 -5
    2 -6 5
    2 -6 5
    -2 -6 -5
    -2 -6 -5
    2 6 5
    -2 6 -5
    2 6 5
    -2 6 -5
    -2 6 -5
    3 -6 5
    -3 -6 -5
    3 -6 5
    -3 -6 -5
    3 -6 5
    -3 6 -5
    3 6 5
    -3 6 -5
    3 6 5
    -3 6 -5
    -4 -6 -5
    4 -6 5
    4 -6 5
    4 -6 5
    -4 -6 -5
    4 6 5
    -4 6 -5
    -4 6 -5
    4 6 5
    -4 6 -5
    -5 -6 -5
    5 -6 5
    -5 -6 -5
    5 -6 5
    5 -6 5
    -5 6 -5
    -5 6 -5
    5 6 5
    5 6 5
    -5 6 -5
    6 -6 5
    -6 -6 -5
    -6 -6 -5
    6 -6 5
    -6 6 -5
    6 6 5
    -6 6 -5
    6 6 5
    7 -6 5
    7 -6 5
    7 -6 5
    7 6 5
    7 6 5
    8 -6 5
    8 -6 5
    8 6 5
    8 6 5
    8 6 5
    8 -7 -5
    8 -7 -5
    8 -7 -5
    8 7 -5
    8 7 -5
    7 -7 -5
    7 -7 -5
    7 7 -5
    7 7 -5
    6 -7 -5
    6 -7 -5
    -6 -7 5
    -6 7 5
    6 7 -5
    -6 7 5
    -6 7 5
    5 -7 -5
    5 -7 -5
    5 -7 -5
    -5 7 5
    -5 7 5
    -5 7 5
    5 7 -5
    5 7 -5
    4 -7 -5
    4 -7 -5
    4 -7 -5
    4 -7 -5
    -4 7 5
    4 7 -5
    -4 7 5
    -4 7 5
    3 -7 -5
    3 -7 -5
    3 -7 -5
    3 7 -5
    -3 7 5
    3 7 -5
    -3 7 5
    2 -7 -5
    2 -7 -5
    2 -7 -5
    -2 7 5
    2 7 -5
    -2 7 5
    2 7 -5
    -2 7 5
    -2 7 5
    2 7 -5
    -2 7 5
    1 -7 -5
    1 -7 -5
    1 -7 -5
    1 7 -5
    1 7 -5
    -1 7 5
    -1 7 5
    1 7 -5
    -1 7 5
    -1 7 5
    0 -7 -5
    0 -7 -5
    0 -7 5
    0 -7 5
    0 -7 -5
    0 7 5
    0 7 5
    0 7 5
    0 7 -5
    0 7 -5
    0 7 5
    0 7 -5
    1 -7 5
    1 -7 5
    -1 -7 -5
    -1 -7 -5
    1 -7 5
    -1 7 -5
    1 7 5
    -1 7 -5
    -1 7 -5
    1 7 5
    1 7 5
    2 -7 5
    2 -7 5
    -2 -7 -5
    -2 -7 -5
    2 -7 5
    2 7 5
    -2 7 -5
    -2 7 -5
    2 7 5
    -2 7 -5
    -3 -7 -5
    3 -7 5
    3 -7 5
    -3 -7 -5
    3 -7 5
    -3 7 -5
    -3 7 -5
    -3 7 -5
    3 7 5
    4 -7 5
    -4 -7 -5
    4 -7 5
    4 -7 5
    -4 -7 -5
    -4 7 -5
    -4 7 -5
    4 7 5
    4 7 5
    -4 7 -5
    5 -7 5
    5 -7 5
    -5 -7 -5
    -5 -7 -5
    5 -7 5
    -5 7 -5
    5 7 5
    5 7 5
    -5 7 -5
    -5 7 -5
    6 -7 5
    -6 -7 -5
    -6 -7 -5
    6 -7 5
    6 7 5
    -6 7 -5
    6 7 5
    -6 7 -5
    7 -7 5
    7 -7 5
    7 -7 5
    7 7 5
    7 7 5
    -7 7 -5
    8 -7 5
    8 -7 5
    8 -7 5
    8 7 5
    8 7 5
    8 -8 -5
    8 -8 -5
    8 -8 -5
    -8 8 5
    8 8 -5
    8 8 -5
    7 -8 -5
    7 -8 -5
    7 -8 -5
    7 8 -5
    -7 8 5
    7 8 -5
    6 -8 -5
    6 -8 -5
    6 -8 -5
    -6 8 5
    6 8 -5
    6 8 -5
    5 -8 -5
    5 -8 -5
    5 -8 -5
    5 8 -5
    5 8 -5
    -5 8 5
    4 -8 -5
    4 -8 -5
    4 8 -5
    -4 8 5
    4 8 -5
    -4 8 5
    3 -8 -5
    3 -8 -5
    3 -8 -5
    3 8 -5
    -3 8 5
    3 8 -5
    3 8 -5
    -3 8 5
    -3 8 5
    2 -8 -5
    2 -8 -5
    2 8 -5
    2 8 -5
    2 8 -5
    -2 8 5
    -2 8 5
    -2 8 5
    -2 8 5
    -2 8 5
    1 -8 -5
    1 -8 -5
    1 -8 -5
    1 8 -5
    1 8 -5
    -1 8 5
    -1 8 5
    1 8 -5
    1 8 -5
    -1 8 5
    -1 8 5
    0 -8 -5
    0 -8 5
    0 -8 -5
    0 -8 -5
    0 -8 5
    0 8 -5
    0 8 -5
    0 8 5
    0 8 5
    0 8 5
    0 8 -5
    0 8 5
    1 -8 5
    -1 -8 -5
    -1 -8 -5
    1 -8 5
    1 -8 5
    1 8 5
    1 8 5
    -1 8 -5
    1 8 5
    -1 8 -5
    -1 8 -5
    -2 -8 -5
    2 -8 5
    2 -8 5
    2 -8 5
    2 8 5
    2 8 5
    -2 8 -5
    -2 8 -5
    -2 8 -5
    2 8 5
    -3 -8 -5
    3 -8 5
    -3 -8 -5
    3 -8 5
    3 -8 5
    3 8 5
    3 8 5
    -3 8 -5
    3 8 5
    -3 8 -5
    -3 8 -5
    -4 -8 -5
    4 -8 5
    4 -8 5
    4 -8 5
    -4 -8 -5
    -4 8 -5
    -4 8 -5
    4 8 5
    4 8 5
    -4 8 -5
    5 -8 5
    -5 -8 -5
    5 -8 5
    -5 -8 -5
    5 -8 5
    5 8 5
    5 8 5
    -5 8 -5
    -5 8 -5
    6 -8 5
    6 -8 5
    6 -8 5
    -6 -8 -5
    -6 8 -5
    -6 8 -5
    -6 8 -5
    6 8 5
    6 8 5
    7 -8 5
    7 -8 5
    7 -8 5
    -7 8 -5
    7 8 5
    7 8 5
    -7 8 -5
    8 -9 -5
    8 -9 -5
    8 -9 -5
    8 9 -5
    -8 9 5
    8 9 -5
    7 -9 -5
    7 -9 -5
    7 -9 -5
    -7 9 5
    7 9 -5
    7 9 -5
    6 -9 -5
    6 -9 -5
    6 -9 -5
    -6 9 5
    6 9 -5
    6 9 -5
    5 -9 -5
    5 -9 -5
    5 -9 -5
    5 9 -5
    -5 9 5
    5 9 -5
    4 -9 -5
    4 -9 -5
    4 9 -5
    4 9 -5
    4 9 -5
    -4 9 5
    -4 9 5
    4 9 -5
    -4 9 5
    3 -9 -5
    3 -9 -5
    3 -9 -5
    3 9 -5
    -3 9 5
    -3 9 5
    -3 9 5
    3 9 -5
    3 9 -5
    -3 9 5
    -3 9 5
    2 -9 -5
    2 -9 -5
    2 -9 -5
    2 9 -5
    -2 9 5
    2 9 -5
    -2 9 5
    2 9 -5
    -2 9 5
    -2 9 5
    -2 9 5
    1 -9 -5
    1 -9 -5
    1 -9 -5
    1 9 -5
    1 9 -5
    -1 9 5
    -1 9 5
    1 9 -5
    -1 9 5
    -1 9 5
    1 9 -5
    -1 9 5
    0 -9 -5
    0 -9 5
    0 -9 -5
    0 -9 -5
    0 -9 5
    0 9 5
    0 9 5
    0 9 5
    0 9 -5
    0 9 -5
    0 9 -5
    0 9 5
    1 -9 5
    1 -9 5
    1 -9 5
    -1 -9 -5
    -1 -9 -5
    1 9 5
    1 9 5
    -1 9 -5
    1 9 5
    -1 9 -5
    -1 9 -5
    -2 -9 -5
    -2 -9 -5
    2 -9 5
    2 -9 5
    -2 9 -5
    2 9 5
    2 9 5
    2 9 5
    -2 9 -5
    -2 9 -5
    3 -9 5
    3 -9 5
    -3 -9 -5
    -3 -9 -5
    3 -9 5
    3 9 5
    -3 9 -5
    -3 9 -5
    3 9 5
    3 9 5
    -3 9 -5
    -4 -9 -5
    -4 -9 -5
    4 -9 5
    4 -9 5
    4 -9 5
    -4 9 -5
    -4 9 -5
    -4 9 -5
    4 9 5
    4 9 5
    4 9 5
    5 -9 5
    5 -9 5
    5 -9 5
    -5 -9 -5
    -5 -9 -5
    5 9 5
    -5 9 -5
    -5 9 -5
    5 9 5
    6 -9 5
    -6 -9 -5
    6 -9 5
    6 -9 5
    6 9 5
    6 9 5
    7 -9 5
    7 -9 5
    7 -9 5
    -7 9 -5
    7 9 5
    7 9 5
    8 -10 -5
    8 -10 -5
    8 -10 -5
    8 10 -5
    -8 10 5
    8 10 -5
    7 -10 -5
    7 -10 -5
    7 -10 -5
    -7 10 5
    7 10 -5
    7 10 -5
    6 -10 -5
    6 -10 -5
    6 -10 -5
    6 10 -5
    6 10 -5
    -6 10 5
    5 -10 -5
    5 -10 -5
    -5 10 5
    5 10 -5
    -5 10 5
    5 10 -5
    5 10 -5
    4 -10 -5
    4 -10 -5
    4 10 -5
    -4 10 5
    -4 10 5
    4 10 -5
    4 10 -5
    4 10 -5
    -4 10 5
    3 -10 -5
    3 -10 -5
    3 -10 -5
    -3 10 5
    -3 10 5
    -3 10 5
    -3 10 5
    3 10 -5
    3 10 -5
    -3 10 5
    3 10 -5
    3 10 -5
    2 -10 -5
    2 -10 -5
    2 10 -5
    -2 10 5
    -2 10 5
    -2 10 5
    -2 10 5
    -2 10 5
    2 10 -5
    2 10 -5
    1 -10 -5
    1 -10 -5
    1 10 -5
    1 10 -5
    1 10 -5
    1 10 -5
    -1 10 5
    -1 10 5
    -1 10 5
    -1 10 5
    -1 10 5
    0 -10 -5
    0 -10 5
    0 -10 5
    0 -10 -5
    0 -10 -5
    0 10 5
    0 10 5
    0 10 5
    0 10 -5
    0 10 5
    0 10 -5
    0 10 -5
    1 -10 5
    -1 -10 -5
    1 -10 5
    -1 10 -5
    1 10 5
    -1 10 -5
    1 10 5
    -1 10 -5
    1 10 5
    2 -10 5
    2 -10 5
    2 -10 5
    -2 -10 -5
    -2 -10 -5
    2 10 5
    -2 10 -5
    2 10 5
    -2 10 -5
    2 10 5
    3 -10 5
    3 -10 5
    3 -10 5
    -3 -10 -5
    -3 -10 -5
    3 10 5
    3 10 5
    -3 10 -5
    -3 10 -5
    3 10 5
    -3 10 -5
    -4 -10 -5
    4 -10 5
    4 -10 5
    -4 -10 -5
    4 -10 5
    -4 10 -5
    -4 10 -5
    -4 10 -5
    4 10 5
    4 10 5
    5 -10 5
    5 -10 5
    -5 -10 -5
    5 -10 5
    5 10 5
    -5 10 -5
    5 10 5
    -5 10 -5
    6 -10 5
    6 -10 5
    -6 -10 -5
    6 -10 5
    6 10 5
    6 10 5
    -6 10 -5
    7 -10 5
    7 -10 5
    7 -10 5
    7 10 5
    7 10 5
    -7 10 -5
    7 -11 -5
    7 -11 -5
    7 -11 -5
    7 11 -5
    7 11 -5
    -7 11 5
    6 -11 -5
    6 -11 -5
    6 11 -5
    6 11 -5
    5 -11 -5
    5 -11 -5
    5 11 -5
    -5 11 5
    5 11 -5
    5 11 -5
    5 11 -5
    4 -11 -5
    4 -11 -5
    -4 11 5
    4 11 -5
    4 11 -5
    4 11 -5
    -4 11 5
    -4 11 5
    3 -11 -5
    3 -11 -5
    3 11 -5
    -3 11 5
    -3 11 5
    3 11 -5
    -3 11 5
    -3 11 5
    3 11 -5
    3 11 -5
    -3 11 5
    2 -11 -5
    2 -11 -5
    2 11 -5
    2 11 -5
    2 11 -5
    -2 11 5
    -2 11 5
    -2 11 5
    2 11 -5
    -2 11 5
    2 11 -5
    -2 11 5
    1 -11 -5
    1 -11 -5
    -1 11 5
    1 11 -5
    -1 11 5
    -1 11 5
    -1 11 5
    1 11 -5
    -1 11 5
    1 11 -5
    1 11 -5
    0 -11 -5
    0 -11 5
    0 -11 -5
    0 -11 -5
    0 11 5
    0 11 -5
    0 11 5
    0 11 -5
    0 11 5
    0 11 -5
    0 11 -5
    -1 -11 -5
    1 -11 5
    -1 -11 -5
    1 -11 5
    1 11 5
    -1 11 -5
    -1 11 -5
    -1 11 -5
    1 11 5
    1 11 5
    2 -11 5
    2 -11 5
    2 -11 5
    -2 -11 -5
    -2 -11 -5
    2 11 5
    2 11 5
    -2 11 -5
    -2 11 -5
    2 11 5
    -2 11 -5
    3 -11 5
    -3 -11 -5
    3 -11 5
    3 -11 5
    -3 -11 -5
    -3 11 -5
    -3 11 -5
    3 11 5
    3 11 5
    -3 11 -5
    4 -11 5
    4 -11 5
    -4 -11 -5
    4 -11 5
    -4 -11 -5
    4 11 5
    4 11 5
    -4 11 -5
    -4 11 -5
    5 -11 5
    5 -11 5
    5 -11 5
    -5 -11 -5
    -5 11 -5
    5 11 5
    5 11 5
    6 -11 5
    6 -11 5
    6 -11 5
    6 11 5
    -6 11 -5
    6 11 5
    7 -11 5
    7 -11 5
    7 -11 5
    7 11 5
    -7 11 -5
    7 11 5
    7 -12 -5
    7 12 -5
    6 -12 -5
    6 -12 -5
    6 12 -5
    6 12 -5
    -6 12 5
    6 12 -5
    5 -12 -5
    5 -12 -5
    -5 12 5
    5 12 -5
    5 12 -5
    5 12 -5
    4 -12 -5
    4 -12 -5
    4 12 -5
    4 12 -5
    -4 12 5
    -4 12 5
    4 12 -5
    4 12 -5
    3 -12 -5
    3 -12 -5
    3 12 -5
    -3 12 5
    3 12 -5
    -3 12 5
    -3 12 5
    3 12 -5
    -3 12 5
    3 12 -5
    -3 12 5
    2 -12 -5
    2 12 -5
    -2 12 5
    2 12 -5
    -2 12 5
    2 12 -5
    -2 12 5
    -2 12 5
    2 12 -5
    2 12 -5
    -2 12 5
    1 -12 -5
    1 -12 -5
    -1 12 5
    -1 12 5
    1 12 -5
    -1 12 5
    1 12 -5
    1 12 -5
    1 12 -5
    -1 12 5
    -1 12 5
    0 -12 -5
    0 -12 -5
    0 -12 5
    0 -12 -5
    0 12 -5
    0 12 5
    0 12 5
    0 12 -5
    0 12 5
    0 12 -5
    0 12 -5
    0 12 5
    0 12 5
    -1 -12 -5
    -1 -12 -5
    1 -12 5
    1 -12 5
    -1 12 -5
    -1 12 -5
    1 12 5
    1 12 5
    1 12 5
    -1 12 -5
    2 -12 5
    -2 -12 -5
    2 -12 5
    2 -12 5
    -2 -12 -5
    2 12 5
    -2 12 -5
    -2 12 -5
    2 12 5
    3 -12 5
    -3 -12 -5
    3 -12 5
    3 -12 5
    -3 -12 -5
    3 12 5
    -3 12 -5
    -3 12 -5
    3 12 5
    3 12 5
    -4 -12 -5
    4 -12 5
    4 -12 5
    4 -12 5
    -4 -12 -5
    4 12 5
    4 12 5
    -4 12 -5
    -4 12 -5
    5 -12 5
    5 -12 5
    5 -12 5
    5 12 5
    5 12 5
    6 -12 5
    6 -12 5
    6 -12 5
    6 12 5
    -6 12 -5
    6 12 5
    6 -13 -5
    6 -13 -5
    6 13 -5
    6 13 -5
    6 13 -5
    -6 13 5
    5 -13 -5
    5 -13 -5
    5 13 -5
    5 13 -5
    5 13 -5
    -5 13 5
    4 -13 -5
    4 -13 -5
    4 13 -5
    4 13 -5
    -4 13 5
    4 13 -5
    -4 13 5
    3 -13 -5
    -3 13 5
    3 13 -5
    -3 13 5
    3 13 -5
    -3 13 5
    -3 13 5
    3 13 -5
    3 13 -5
    2 -13 -5
    2 13 -5
    2 13 -5
    -2 13 5
    2 13 -5
    -2 13 5
    -2 13 5
    -2 13 5
    -2 13 5
    2 13 -5
    2 13 -5
    1 -13 -5
    1 13 -5
    1 13 -5
    1 13 -5
    -1 13 5
    -1 13 5
    -1 13 5
    1 13 -5
    1 13 -5
    -1 13 5
    -1 13 5
    0 -13 -5
    0 -13 5
    0 13 5
    0 13 -5
    0 13 5
    0 13 5
    0 13 -5
    0 13 5
    0 13 5
    0 13 -5
    0 13 -5
    0 13 -5
    -1 -13 -5
    1 -13 5
    1 -13 5
    -1 -13 -5
    -1 13 -5
    1 13 5
    -1 13 -5
    1 13 5
    1 13 5
    1 13 5
    -1 13 -5
    2 -13 5
    -2 -13 -5
    -2 -13 -5
    2 -13 5
    2 13 5
    -2 13 -5
    2 13 5
    -2 13 -5
    3 -13 5
    3 -13 5
    -3 -13 -5
    3 -13 5
    -3 13 -5
    -3 13 -5
    3 13 5
    -3 13 -5
    3 13 5
    4 -13 5
    4 -13 5
    4 -13 5
    4 13 5
    -4 13 -5
    4 13 5
    -4 13 -5
    5 -13 5
    5 -13 5
    5 -13 5
    5 13 5
    5 13 5
    -5 13 -5
    6 -13 5
    6 -13 5
    6 13 5
    -6 13 -5
    6 13 5
    6 -14 -5
    6 -14 -5
    -6 14 5
    6 14 -5
    6 14 -5
    5 -14 -5
    5 -14 -5
    5 14 -5
    5 14 -5
    -5 14 5
    5 14 -5
    4 -14 -5
    4 -14 -5
    4 14 -5
    -4 14 5
    4 14 -5
    -4 14 5
    4 14 -5
    -4 14 5
    3 -14 -5
    -3 14 5
    3 14 -5
    3 14 -5
    -3 14 5
    -3 14 5
    3 14 -5
    -3 14 5
    3 14 -5
    2 -14 -5
    2 14 -5
    2 14 -5
    -2 14 5
    2 14 -5
    -2 14 5
    -2 14 5
    2 14 -5
    2 14 -5
    -2 14 5
    1 -14 -5
    1 14 -5
    1 14 -5
    -1 14 5
    1 14 -5
    -1 14 5
    -1 14 5
    -1 14 5
    1 14 -5
    1 14 -5
    0 -14 5
    0 -14 -5
    0 14 -5
    0 14 5
    0 14 5
    0 14 5
    0 14 -5
    0 14 -5
    0 14 -5
    0 14 -5
    -1 -14 -5
    -1 14 -5
    -1 14 -5
    1 14 5
    -1 14 -5
    -1 14 -5
    1 14 5
    -1 14 -5
    2 -14 5
    2 -14 5
    -2 -14 -5
    -2 14 -5
    -2 14 -5
    2 14 5
    -2 14 -5
    2 14 5
    3 -14 5
    -3 -14 -5
    3 -14 5
    3 -14 5
    3 14 5
    3 14 5
    -3 14 -5
    -3 14 -5
    4 -14 5
    4 -14 5
    -4 14 -5
    -4 14 -5
    4 14 5
    4 14 5
    5 -14 5
    5 -14 5
    5 -14 5
    5 14 5
    5 14 5
    -5 14 -5
    5 -15 -5
    5 -15 -5
    -5 15 5
    5 15 -5
    5 15 -5
    5 15 -5
    4 -15 -5
    4 15 -5
    -4 15 5
    -4 15 5
    4 15 -5
    -4 15 5
    3 -15 -5
    3 15 -5
    -3 15 5
    -3 15 5
    3 15 -5
    -3 15 5
    3 15 -5
    2 -15 -5
    2 15 -5
    -2 15 5
    -2 15 5
    2 15 -5
    -2 15 5
    2 15 -5
    1 -15 -5
    1 15 -5
    1 15 -5
    1 15 -5
    1 15 -5
    -1 15 5
    -1 15 5
    -1 15 5
    0 -15 -5
    0 -15 5
    0 15 5
    0 15 -5
    0 15 -5
    0 15 5
    0 15 -5
    0 15 -5
    1 -15 5
    1 15 5
    -1 15 -5
    -1 15 -5
    -1 15 -5
    1 15 5
    1 15 5
    -2 -15 -5
    2 -15 5
    -2 15 -5
    2 15 5
    -2 15 -5
    2 15 5
    -2 15 -5
    3 -15 5
    3 -15 5
    -3 15 -5
    3 15 5
    -3 15 -5
    3 15 5
    4 -15 5
    4 -15 5
    4 -15 5
    -4 15 -5
    4 15 5
    4 15 5
    5 -15 5
    5 -15 5
    5 -15 5
    5 15 5
    5 15 5
    -5 15 -5
    5 -16 -5
    5 -16 -5
    5 16 -5
    -5 16 5
    5 16 -5
    4 -16 -5
    -4 16 5
    4 16 -5
    4 16 -5
    -4 16 5
    -4 16 5
    4 16 -5
    3 -16 -5
    -3 16 5
    -3 16 5
    3 16 -5
    3 16 -5
    3 16 -5
    2 -16 -5
    -2 16 5
    2 16 -5
    2 16 -5
    -2 16 5
    2 16 -5
    1 -16 -5
    -1 16 5
    1 16 -5
    -1 16 5
    1 16 -5
    1 16 -5
    0 -16 5
    0 -16 -5
    0 16 -5
    0 16 -5
    0 16 5
    0 16 5
    0 16 5
    0 16 -5
    1 -16 5
    1 16 5
    1 16 5
    -1 16 -5
    1 16 5
    -1 16 -5
    -1 16 -5
    2 -16 5
    -2 -16 -5
    -2 16 -5
    2 16 5
    -2 16 -5
    -2 16 -5
    2 16 5
    2 16 5
    3 -16 5
    3 -16 5
    -3 16 -5
    -3 16 -5
    -3 16 -5
    3 16 5
    3 16 5
    4 -16 5
    4 -16 5
    4 -16 5
    -4 16 -5
    4 16 5
    4 -17 -5
    -4 17 5
    4 17 -5
    4 17 -5
    -4 17 5
    4 17 -5
    3 -17 -5
    -3 17 5
    3 17 -5
    3 17 -5
    -3 17 5
    3 17 -5
    2 -17 -5
    -2 17 5
    -2 17 5
    2 17 -5
    2 17 -5
    2 17 -5
    1 -17 -5
    1 17 -5
    -1 17 5
    -1 17 5
    1 17 -5
    1 17 -5
    0 17 -5
    0 17 -5
    0 17 5
    0 17 -5
    0 17 5
    1 -17 5
    -1 17 -5
    1 17 5
    -1 17 -5
    -1 17 -5
    1 17 5
    2 -17 5
    2 17 5
    -2 17 -5
    -2 17 -5
    2 17 5
    -2 17 -5
    2 17 5
    3 -17 5
    3 17 5
    3 17 5
    -3 17 -5
    -3 17 -5
    -2 18 5
    2 18 -5
    -2 18 5
    2 18 -5
    2 18 -5
    1 -18 -5
    -1 18 5
    1 18 -5
    1 18 -5
    -1 18 5
    1 18 -5
    0 18 5
    0 18 -5
    0 18 -5
    0 18 5
    0 18 -5
    1 -18 5
    1 18 5
    -1 18 -5
    1 18 5
    -1 18 -5
    2 -18 5
    -2 18 -5
    2 18 5
    -2 18 -5
    -2 18 -5
    2 18 5
    9 0 -6
    9 0 -6
    9 0 -6
    8 0 -6
    8 0 -6
    8 0 -6
    7 0 -6
    -7 0 6
    6 0 -6
    5 0 -6
    5 0 -6
    4 0 -6
    4 0 -6
    3 0 -6
    2 0 -6
    2 0 -6
    -1 0 6
    1 0 -6
    1 0 -6
    0 0 6
    1 0 6
    1 0 6
    -1 0 -6
    -1 0 -6
    1 0 6
    2 0 6
    2 0 6
    -2 0 -6
    -2 0 -6
    2 0 6
    -3 0 -6
    3 0 6
    -3 0 -6
    3 0 6
    3 0 6
    4 0 6
    -4 0 -6
    4 0 6
    -4 0 -6
    4 0 6
    5 0 6
    -5 0 -6
    5 0 6
    5 0 6
    -5 0 -6
    -6 0 -6
    6 0 6
    6 0 6
    6 0 6
    7 0 6
    -7 0 -6
    7 0 6
    7 0 6
    8 0 6
    8 0 6
    8 0 6
    9 -1 -6
    9 -1 -6
    9 -1 -6
    9 1 -6
    9 1 -6
    9 1 -6
    8 -1 -6
    8 -1 -6
    8 -1 -6
    8 1 -6
    8 1 -6
    8 1 -6
    7 -1 -6
    -7 -1 6
    7 -1 -6
    7 1 -6
    6 -1 -6
    6 -1 -6
    -6 -1 6
    6 1 -6
    -6 1 6
    6 1 -6
    5 -1 -6
    5 -1 -6
    5 1 -6
    -5 1 6
    5 1 -6
    -5 1 6
    4 -1 -6
    4 -1 -6
    4 1 -6
    4 1 -6
    3 -1 -6
    3 1 -6
    2 -1 -6
    2 -1 -6
    -2 1 6
    -2 1 6
    2 1 -6
    2 1 -6
    -2 1 6
    1 -1 -6
    1 -1 -6
    -1 -1 6
    -1 1 6
    -1 1 6
    1 1 -6
    1 1 -6
    0 -1 6
    0 -1 6
    0 -1 -6
    1 -1 6
    -1 -1 -6
    -1 -1 -6
    1 -1 6
    1 -1 6
    1 1 6
    -1 1 -6
    1 1 6
    -1 1 -6
    -2 -1 -6
    2 -1 6
    2 -1 6
    2 -1 6
    -2 -1 -6
    2 1 6
    2 1 6
    -2 1 -6
    3 -1 6
    -3 -1 -6
    3 -1 6
    3 -1 6
    -3 -1 -6
    -3 1 -6
    -3 1 -6
    3 1 6
    3 1 6
    -4 -1 -6
    4 -1 6
    -4 -1 -6
    4 -1 6
    4 -1 6
    4 1 6
    -4 1 -6
    -4 1 -6
    4 1 6
    4 1 6
    -5 -1 -6
    5 -1 6
    5 -1 6
    5 -1 6
    -5 -1 -6
    5 1 6
    5 1 6
    -5 1 -6
    5 1 6
    -5 1 -6
    6 -1 6
    6 -1 6
    6 -1 6
    -6 -1 -6
    -6 -1 -6
    -6 1 -6
    6 1 6
    6 1 6
    6 1 6
    7 -1 6
    -7 -1 -6
    7 -1 6
    7 -1 6
    7 1 6
    7 1 6
    7 1 6
    -7 1 -6
    8 -1 6
    8 -1 6
    8 -1 6
    8 1 6
    8 1 6
    8 1 6
    9 -2 -6
    9 -2 -6
    9 -2 -6
    9 2 -6
    9 2 -6
    9 2 -6
    8 -2 -6
    8 -2 -6
    8 -2 -6
    8 2 -6
    8 2 -6
    8 2 -6
    7 -2 -6
    -7 -2 6
    7 -2 -6
    7 -2 -6
    7 2 -6
    -7 2 6
    7 2 -6
    6 -2 -6
    6 -2 -6
    -6 -2 6
    -6 2 6
    6 2 -6
    6 2 -6
    5 -2 -6
    5 -2 -6
    5 2 -6
    -5 2 6
    -5 2 6
    5 2 -6
    4 -2 -6
    4 -2 -6
    -4 2 6
    -4 2 6
    4 2 -6
    3 -2 -6
    3 2 -6
    -3 2 6
    3 2 -6
    -3 2 6
    -3 2 6
    2 -2 -6
    2 -2 -6
    -2 2 6
    -2 2 6
    2 2 -6
    -2 2 6
    -1 -2 6
    1 -2 -6
    1 -2 -6
    1 -2 -6
    -1 2 6
    1 2 -6
    -1 2 6
    0 -2 -6
    0 -2 -6
    0 -2 6
    0 2 6
    1 -2 6
    -1 -2 -6
    1 -2 6
    1 -2 6
    -1 -2 -6
    -1 2 -6
    1 2 6
    -1 2 -6
    1 2 6
    -1 2 -6
    -2 -2 -6
    2 -2 6
    2 -2 6
    2 -2 6
    -2 2 -6
    -2 2 -6
    2 2 6
    2 2 6
    3 -2 6
    -3 -2 -6
    3 -2 6
    -3 -2 -6
    3 -2 6
    3 2 6
    -3 2 -6
    3 2 6
    -3 2 -6
    4 -2 6
    4 -2 6
    -4 -2 -6
    4 -2 6
    -4 -2 -6
    4 2 6
    -4 2 -6
    -4 2 -6
    4 2 6
    -5 -2 -6
    -5 -2 -6
    5 -2 6
    5 -2 6
    5 -2 6
    -5 2 -6
    -5 2 -6
    5 2 6
    5 2 6
    5 2 6
    6 -2 6
    -6 -2 -6
    6 -2 6
    -6 -2 -6
    6 -2 6
    -6 2 -6
    -6 2 -6
    6 2 6
    6 2 6
    6 2 6
    7 -2 6
    7 -2 6
    -7 -2 -6
    7 -2 6
    7 2 6
    7 2 6
    7 2 6
    -7 2 -6
    8 -2 6
    8 -2 6
    8 -2 6
    8 2 6
    8 2 6
    8 2 6
    9 -3 -6
    9 -3 -6
    9 -3 -6
    9 3 -6
    9 3 -6
    9 3 -6
    8 -3 -6
    8 -3 -6
    8 -3 -6
    8 3 -6
    8 3 -6
    8 3 -6
    7 -3 -6
    7 -3 -6
    7 -3 -6
    7 3 -6
    -7 3 6
    7 3 -6
    6 -3 -6
    6 -3 -6
    6 -3 -6
    -6 -3 6
    6 3 -6
    -6 3 6
    6 3 -6
    5 -3 -6
    5 -3 -6
    5 3 -6
    -5 3 6
    -5 3 6
    4 -3 -6
    4 -3 -6
    -4 3 6
    -4 3 6
    -4 3 6
    4 3 -6
    3 -3 -6
    -3 3 6
    -3 3 6
    -3 3 6
    3 3 -6
    2 -3 -6
    2 -3 -6
    -2 3 6
    -2 3 6
    -2 3 6
    2 3 -6
    1 -3 -6
    -1 -3 6
    1 -3 -6
    1 -3 -6
    1 3 -6
    -1 3 6
    -1 3 6
    1 3 -6
    0 -3 6
    0 -3 6
    0 -3 -6
    0 -3 -6
    0 -3 6
    0 -3 -6
    0 3 6
    0 3 6
    0 3 -6
    0 3 6
    0 3 -6
    1 -3 6
    1 -3 6
    1 -3 6
    -1 -3 -6
    -1 -3 -6
    -1 3 -6
    -1 3 -6
    -1 3 -6
    1 3 6
    1 3 6
    1 3 6
    -2 -3 -6
    -2 -3 -6
    2 -3 6
    2 -3 6
    2 -3 6
    -2 3 -6
    -2 3 -6
    2 3 6
    2 3 6
    -2 3 -6
    3 -3 6
    3 -3 6
    -3 -3 -6
    -3 -3 -6
    3 -3 6
    -3 3 -6
    3 3 6
    -3 3 -6
    -4 -3 -6
    4 -3 6
    4 -3 6
    4 -3 6
    -4 -3 -6
    4 3 6
    -4 3 -6
    -4 3 -6
    4 3 6
    5 -3 6
    5 -3 6
    5 -3 6
    -5 -3 -6
    -5 -3 -6
    -5 3 -6
    5 3 6
    -5 3 -6
    5 3 6
    -6 -3 -6
    6 -3 6
    6 -3 6
    -6 -3 -6
    6 -3 6
    6 3 6
    6 3 6
    6 3 6
    -6 3 -6
    -6 3 -6
    7 -3 6
    7 -3 6
    7 -3 6
    -7 -3 -6
    7 3 6
    7 3 6
    7 3 6
    -7 3 -6
    8 -3 6
    8 -3 6
    8 -3 6
    8 3 6
    8 3 6
    8 3 6
    9 -4 -6
    9 -4 -6
    9 -4 -6
    -9 4 6
    9 4 -6
    9 4 -6
    9 4 -6
    8 -4 -6
    8 -4 -6
    8 -4 -6
    8 4 -6
    8 4 -6
    8 4 -6
    -7 -4 6
    7 -4 -6
    7 -4 -6
    7 -4 -6
    7 4 -6
    7 4 -6
    7 4 -6
    6 -4 -6
    6 -4 -6
    -6 -4 6
    6 -4 -6
    -6 4 6
    6 4 -6
    -6 4 6
    5 -4 -6
    5 -4 -6
    5 -4 -6
    -5 4 6
    -5 4 6
    -5 4 6
    5 4 -6
    4 -4 -6
    4 -4 -6
    4 -4 -6
    -4 4 6
    -4 4 6
    4 4 -6
    -4 4 6
    3 -4 -6
    3 4 -6
    -3 4 6
    -3 4 6
    3 4 -6
    -3 4 6
    2 -4 -6
    2 -4 -6
    2 -4 -6
    2 -4 -6
    -2 4 6
    -2 4 6
    2 4 -6
    -2 4 6
    1 -4 -6
    1 -4 -6
    1 -4 -6
    -1 -4 6
    1 4 -6
    1 4 -6
    -1 4 6
    1 4 -6
    0 -4 -6
    0 -4 -6
    0 -4 6
    0 -4 6
    0 -4 6
    0 -4 -6
    0 4 -6
    0 4 6
    0 4 -6
    0 4 6
    0 4 -6
    0 4 6
    1 -4 6
    1 -4 6
    1 -4 6
    -1 -4 -6
    -1 -4 -6
    1 4 6
    -1 4 -6
    -1 4 -6
    1 4 6
    1 4 6
    -1 4 -6
    2 -4 6
    2 -4 6
    -2 -4 -6
    2 -4 6
    -2 -4 -6
    2 4 6
    -2 4 -6
    2 4 6
    -2 4 -6
    -2 4 -6
    -3 -4 -6
    3 -4 6
    3 -4 6
    3 -4 6
    3 4 6
    -3 4 -6
    3 4 6
    -3 4 -6
    4 -4 6
    -4 -4 -6
    4 -4 6
    -4 -4 -6
    4 -4 6
    -4 4 -6
    -4 4 -6
    4 4 6
    4 4 6
    5 -4 6
    5 -4 6
    5 -4 6
    -5 -4 -6
    -5 -4 -6
    5 4 6
    -5 4 -6
    5 4 6
    -5 4 -6
    -6 -4 -6
    -6 -4 -6
    6 -4 6
    6 -4 6
    6 -4 6
    6 4 6
    -6 4 -6
    -6 4 -6
    6 4 6
    7 -4 6
    7 -4 6
    -7 -4 -6
    7 -4 6
    7 4 6
    7 4 6
    -7 4 -6
    7 4 6
    8 -4 6
    8 -4 6
    8 -4 6
    8 4 6
    8 4 6
    8 4 6
    9 -5 -6
    9 -5 -6
    9 -5 -6
    9 5 -6
    -9 5 6
    9 5 -6
    8 -5 -6
    8 -5 -6
    8 -5 -6
    8 5 -6
    8 5 -6
    8 5 -6
    7 -5 -6
    7 -5 -6
    7 -5 -6
    -7 -5 6
    -7 5 6
    7 5 -6
    7 5 -6
    6 -5 -6
    6 -5 -6
    6 -5 -6
    -6 5 6
    -6 5 6
    6 5 -6
    5 -5 -6
    5 -5 -6
    5 -5 -6
    5 -5 -6
    -5 5 6
    -5 5 6
    5 5 -6
    -5 5 6
    4 -5 -6
    4 -5 -6
    4 -5 -6
    4 -5 -6
    -4 5 6
    -4 5 6
    4 5 -6
    -4 5 6
    3 -5 -6
    3 -5 -6
    3 -5 -6
    -3 5 6
    3 5 -6
    -3 5 6
    3 5 -6
    -3 5 6
    2 -5 -6
    2 -5 -6
    2 -5 -6
    2 -5 -6
    2 5 -6
    2 5 -6
    -2 5 6
    -2 5 6
    -2 5 6
    2 5 -6
    1 -5 -6
    -1 -5 6
    1 -5 -6
    1 -5 -6
    -1 5 6
    -1 5 6
    -1 5 6
    -1 5 6
    1 5 -6
    1 5 -6
    1 5 -6
    0 -5 -6
    0 -5 6
    0 -5 -6
    0 -5 -6
    0 -5 6
    0 5 6
    0 5 -6
    0 5 -6
    0 5 6
    0 5 -6
    0 5 6
    1 -5 6
    -1 -5 -6
    1 -5 6
    1 -5 6
    -1 -5 -6
    1 5 6
    -1 5 -6
    -1 5 -6
    -1 5 -6
    1 5 6
    1 5 6
    2 -5 6
    -2 -5 -6
    2 -5 6
    2 -5 6
    -2 -5 -6
    -2 5 -6
    -2 5 -6
    -2 5 -6
    2 5 6
    2 5 6
    2 5 6
    -3 -5 -6
    3 -5 6
    3 -5 6
    -3 -5 -6
    3 -5 6
    3 5 6
    -3 5 -6
    -3 5 -6
    -3 5 -6
    3 5 6
    4 -5 6
    -4 -5 -6
    -4 -5 -6
    4 -5 6
    4 -5 6
    -4 5 -6
    4 5 6
    -4 5 -6
    4 5 6
    -4 5 -6
    5 -5 6
    5 -5 6
    -5 -5 -6
    -5 -5 -6
    5 -5 6
    -5 5 -6
    5 5 6
    -5 5 -6
    5 5 6
    -6 -5 -6
    -6 -5 -6
    6 -5 6
    6 -5 6
    6 -5 6
    6 5 6
    -6 5 -6
    7 -5 6
    7 -5 6
    -7 -5 -6
    7 -5 6
    -7 5 -6
    7 5 6
    7 5 6
    8 -5 6
    8 -5 6
    -8 5 -6
    8 5 6
    8 5 6
    8 -6 -6
    8 -6 -6
    8 -6 -6
    8 6 -6
    -8 6 6
    8 6 -6
    8 6 -6
    7 -6 -6
    7 -6 -6
    7 -6 -6
    -7 6 6
    7 6 -6
    7 6 -6
    6 -6 -6
    6 -6 -6
    6 -6 -6
    -6 6 6
    -6 6 6
    6 6 -6
    -6 6 6
    6 6 -6
    5 -6 -6
    5 -6 -6
    5 -6 -6
    -5 6 6
    5 6 -6
    -5 6 6
    -5 6 6
    4 -6 -6
    4 -6 -6
    4 -6 -6
    -4 6 6
    -4 6 6
    4 6 -6
    -4 6 6
    3 -6 -6
    3 -6 -6
    3 -6 -6
    3 6 -6
    -3 6 6
    -3 6 6
    3 6 -6
    2 -6 -6
    2 -6 -6
    2 -6 -6
    2 -6 -6
    2 6 -6
    -2 6 6
    2 6 -6
    -2 6 6
    2 6 -6
    1 -6 -6
    1 -6 -6
    1 -6 -6
    -1 6 6
    -1 6 6
    -1 6 6
    1 6 -6
    1 6 -6
    -1 6 6
    1 6 -6
    0 -6 -6
    0 -6 6
    0 -6 -6
    0 -6 -6
    0 -6 6
    0 6 6
    0 6 6
    0 6 6
    0 6 -6
    0 6 6
    0 6 -6
    0 6 -6
    1 -6 6
    1 -6 6
    -1 -6 -6
    1 -6 6
    -1 -6 -6
    1 6 6
    -1 6 -6
    1 6 6
    -1 6 -6
    -1 6 -6
    1 6 6
    2 -6 6
    2 -6 6
    2 -6 6
    -2 -6 -6
    -2 -6 -6
    2 6 6
    2 6 6
    -2 6 -6
    -2 6 -6
    2 6 6
    -2 6 -6
    3 -6 6
    3 -6 6
    -3 -6 -6
    3 -6 6
    -3 -6 -6
    3 6 6
    -3 6 -6
    3 6 6
    -3 6 -6
    -3 6 -6
    -4 -6 -6
    -4 -6 -6
    4 -6 6
    4 -6 6
    4 -6 6
    4 6 6
    -4 6 -6
    -4 6 -6
    -4 6 -6
    4 6 6
    -5 -6 -6
    5 -6 6
    5 -6 6
    5 -6 6
    -5 -6 -6
    5 6 6
    -5 6 -6
    -5 6 -6
    5 6 6
    -5 6 -6
    6 -6 6
    -6 -6 -6
    6 -6 6
    -6 -6 -6
    -6 6 -6
    6 6 6
    6 6 6
    -6 6 -6
    7 -6 6
    -7 -6 -6
    7 -6 6
    7 -6 6
    7 6 6
    7 6 6
    8 -6 6
    8 -6 6
    8 -6 6
    8 6 6
    8 6 6
    8 6 6
    -8 6 -6
    8 -7 -6
    8 -7 -6
    8 -7 -6
    -8 7 6
    8 7 -6
    8 7 -6
    7 -7 -6
    7 -7 -6
    7 -7 -6
    7 7 -6
    7 7 -6
    -7 7 6
    6 -7 -6
    6 -7 -6
    6 7 -6
    -6 7 6
    -6 7 6
    -6 7 6
    5 -7 -6
    5 -7 -6
    5 -7 -6
    5 7 -6
    -5 7 6
    -5 7 6
    5 7 -6
    -5 7 6
    4 -7 -6
    4 -7 -6
    4 -7 -6
    -4 7 6
    4 7 -6
    4 7 -6
    -4 7 6
    -4 7 6
    3 -7 -6
    3 -7 -6
    3 -7 -6
    3 7 -6
    -3 7 6
    3 7 -6
    -3 7 6
    2 -7 -6
    2 -7 -6
    2 -7 -6
    2 7 -6
    -2 7 6
    2 7 -6
    -2 7 6
    -2 7 6
    2 7 -6
    1 -7 -6
    -1 -7 6
    1 -7 -6
    1 -7 -6
    -1 7 6
    -1 7 6
    -1 7 6
    -1 7 6
    1 7 -6
    1 7 -6
    1 7 -6
    0 -7 -6
    0 -7 6
    0 -7 6
    0 -7 -6
    0 -7 -6
    0 7 6
    0 7 -6
    0 7 6
    0 7 6
    0 7 -6
    0 7 -6
    -1 -7 -6
    -1 -7 -6
    1 -7 6
    1 -7 6
    1 -7 6
    -1 7 -6
    1 7 6
    1 7 6
    -1 7 -6
    -1 7 -6
    1 7 6
    -2 -7 -6
    2 -7 6
    -2 -7 -6
    2 -7 6
    2 -7 6
    -2 7 -6
    2 7 6
    2 7 6
    -2 7 -6
    -2 7 -6
    3 -7 6
    -3 -7 -6
    3 -7 6
    -3 -7 -6
    3 -7 6
    -3 7 -6
    -3 7 -6
    3 7 6
    -3 7 -6
    3 7 6
    3 7 6
    4 -7 6
    -4 -7 -6
    4 -7 6
    4 -7 6
    -4 -7 -6
    -4 7 -6
    4 7 6
    4 7 6
    -4 7 -6
    -4 7 -6
    5 -7 6
    -5 -7 -6
    -5 -7 -6
    5 -7 6
    -5 7 -6
    -5 7 -6
    5 7 6
    5 7 6
    -5 7 -6
    6 -7 6
    6 -7 6
    -6 -7 -6
    6 -7 6
    -6 7 -6
    6 7 6
    6 7 6
    -6 7 -6
    7 -7 6
    7 -7 6
    7 -7 6
    -7 -7 -6
    7 7 6
    7 7 6
    8 -8 -6
    8 -8 -6
    8 -8 -6
    8 8 -6
    -8 8 6
    8 8 -6
    7 -8 -6
    7 -8 -6
    7 -8 -6
    7 8 -6
    7 8 -6
    -7 8 6
    6 -8 -6
    6 -8 -6
    6 -8 -6
    6 8 -6
    6 8 -6
    -6 8 6
    5 -8 -6
    5 -8 -6
    5 8 -6
    -5 8 6
    5 8 -6
    -5 8 6
    -5 8 6
    4 -8 -6
    4 -8 -6
    4 -8 -6
    -4 8 6
    -4 8 6
    4 8 -6
    4 8 -6
    -4 8 6
    3 -8 -6
    3 -8 -6
    3 -8 -6
    -3 8 6
    3 8 -6
    -3 8 6
    3 8 -6
    -3 8 6
    3 8 -6
    2 -8 -6
    2 -8 -6
    2 -8 -6
    -2 8 6
    2 8 -6
    -2 8 6
    -2 8 6
    2 8 -6
    2 8 -6
    -2 8 6
    -2 8 6
    1 -8 -6
    1 -8 -6
    1 -8 -6
    -1 8 6
    1 8 -6
    -1 8 6
    1 8 -6
    -1 8 6
    1 8 -6
    0 -8 6
    0 -8 6
    0 -8 -6
    0 -8 -6
    0 -8 -6
    0 8 -6
    0 8 6
    0 8 6
    0 8 6
    0 8 -6
    0 8 -6
    0 8 6
    1 -8 6
    -1 -8 -6
    1 -8 6
    1 -8 6
    -1 -8 -6
    -1 8 -6
    1 8 6
    1 8 6
    1 8 6
    -1 8 -6
    -1 8 -6
    2 -8 6
    2 -8 6
    -2 -8 -6
    2 -8 6
    -2 8 -6
    -2 8 -6
    2 8 6
    2 8 6
    2 8 6
    -2 8 -6
    -3 -8 -6
    3 -8 6
    3 -8 6
    -3 -8 -6
    3 -8 6
    -3 8 -6
    3 8 6
    3 8 6
    3 8 6
    -3 8 -6
    -3 8 -6
    4 -8 6
    -4 -8 -6
    4 -8 6
    -4 -8 -6
    4 -8 6
    -4 8 -6
    -4 8 -6
    -4 8 -6
    4 8 6
    4 8 6
    -5 -8 -6
    -5 -8 -6
    5 -8 6
    5 -8 6
    5 -8 6
    -5 8 -6
    -5 8 -6
    5 8 6
    5 8 6
    6 -8 6
    6 -8 6
    6 -8 6
    6 8 6
    6 8 6
    7 -8 6
    7 -8 6
    7 -8 6
    7 8 6
    7 8 6
    8 -9 -6
    8 -9 -6
    8 9 -6
    8 9 -6
    -8 9 6
    7 -9 -6
    7 -9 -6
    7 -9 -6
    -7 9 6
    7 9 -6
    6 -9 -6
    6 -9 -6
    -6 9 6
    6 9 -6
    6 9 -6
    5 -9 -6
    5 -9 -6
    5 9 -6
    -5 9 6
    5 9 -6
    4 -9 -6
    4 -9 -6
    4 -9 -6
    4 9 -6
    4 9 -6
    -4 9 6
    4 9 -6
    4 9 -6
    -4 9 6
    3 -9 -6
    3 -9 -6
    3 -9 -6
    3 9 -6
    3 9 -6
    -3 9 6
    -3 9 6
    -3 9 6
    3 9 -6
    2 -9 -6
    2 -9 -6
    -2 9 6
    -2 9 6
    -2 9 6
    2 9 -6
    -2 9 6
    -2 9 6
    2 9 -6
    1 -9 -6
    1 -9 -6
    1 -9 -6
    -1 9 6
    -1 9 6
    1 9 -6
    1 9 -6
    -1 9 6
    1 9 -6
    -1 9 6
    0 -9 6
    0 -9 -6
    0 -9 -6
    0 -9 6
    0 -9 -6
    0 9 -6
    0 9 6
    0 9 6
    0 9 -6
    0 9 6
    0 9 -6
    1 -9 6
    1 -9 6
    -1 -9 -6
    1 -9 6
    -1 -9 -6
    1 9 6
    -1 9 -6
    1 9 6
    1 9 6
    -1 9 -6
    -1 9 -6
    2 -9 6
    -2 -9 -6
    2 -9 6
    -2 -9 -6
    2 -9 6
    2 9 6
    -2 9 -6
    -2 9 -6
    -2 9 -6
    2 9 6
    2 9 6
    3 -9 6
    3 -9 6
    -3 -9 -6
    -3 -9 -6
    3 -9 6
    3 9 6
    3 9 6
    -3 9 -6
    3 9 6
    -3 9 -6
    -3 9 -6
    -4 -9 -6
    4 -9 6
    -4 -9 -6
    4 -9 6
    4 -9 6
    -4 9 -6
    -4 9 -6
    4 9 6
    4 9 6
    -4 9 -6
    4 9 6
    -5 -9 -6
    5 -9 6
    -5 -9 -6
    5 -9 6
    5 -9 6
    -5 9 -6
    5 9 6
    5 9 6
    6 -9 6
    -6 -9 -6
    6 -9 6
    6 -9 6
    6 9 6
    6 9 6
    7 -9 6
    7 -9 6
    7 -9 6
    7 9 6
    7 9 6
    8 -10 -6
    8 -10 -6
    8 -10 -6
    8 10 -6
    8 10 -6
    -8 10 6
    7 -10 -6
    7 -10 -6
    7 -10 -6
    7 10 -6
    7 10 -6
    -7 10 6
    6 -10 -6
    6 -10 -6
    6 10 -6
    -6 10 6
    6 10 -6
    5 -10 -6
    5 -10 -6
    5 10 -6
    5 10 -6
    5 10 -6
    5 10 -6
    4 -10 -6
    4 -10 -6
    4 10 -6
    -4 10 6
    4 10 -6
    4 10 -6
    -4 10 6
    4 10 -6
    -4 10 6
    3 -10 -6
    3 -10 -6
    3 -10 -6
    -3 10 6
    3 10 -6
    -3 10 6
    -3 10 6
    3 10 -6
    3 10 -6
    2 -10 -6
    2 -10 -6
    2 10 -6
    2 10 -6
    -2 10 6
    2 10 -6
    -2 10 6
    -2 10 6
    -2 10 6
    -2 10 6
    2 10 -6
    1 -10 -6
    1 -10 -6
    1 -10 -6
    1 10 -6
    -1 10 6
    -1 10 6
    -1 10 6
    1 10 -6
    1 10 -6
    1 10 -6
    -1 10 6
    0 -10 6
    0 -10 -6
    0 -10 -6
    0 -10 6
    0 -10 -6
    0 10 6
    0 10 6
    0 10 -6
    0 10 -6
    0 10 -6
    0 10 6
    0 10 6
    1 -10 6
    -1 -10 -6
    1 -10 6
    -1 -10 -6
    1 10 6
    -1 10 -6
    1 10 6
    -1 10 -6
    1 10 6
    -1 10 -6
    2 -10 6
    2 -10 6
    -2 -10 -6
    -2 -10 -6
    2 -10 6
    2 10 6
    2 10 6
    -2 10 -6
    -2 10 -6
    2 10 6
    3 -10 6
    -3 -10 -6
    3 -10 6
    3 -10 6
    -3 -10 -6
    -3 10 -6
    3 10 6
    3 10 6
    -3 10 -6
    3 10 6
    -4 -10 -6
    4 -10 6
    4 -10 6
    -4 -10 -6
    4 10 6
    4 10 6
    -4 10 -6
    4 10 6
    -4 10 -6
    -4 10 -6
    -5 -10 -6
    -5 -10 -6
    5 -10 6
    5 -10 6
    5 -10 6
    -5 10 -6
    5 10 6
    5 10 6
    -5 10 -6
    6 -10 6
    6 -10 6
    6 -10 6
    -6 -10 -6
    6 10 6
    6 10 6
    7 -10 6
    7 -10 6
    7 -10 6
    7 10 6
    -7 10 -6
    7 10 6
    7 -11 -6
    7 -11 -6
    -7 11 6
    7 11 -6
    7 11 -6
    6 -11 -6
    6 -11 -6
    6 11 -6
    6 11 -6
    -6 11 6
    6 11 -6
    5 -11 -6
    5 -11 -6
    -5 11 6
    5 11 -6
    5 11 -6
    5 11 -6
    5 11 -6
    4 -11 -6
    4 -11 -6
    4 11 -6
    4 11 -6
    4 11 -6
    -4 11 6
    -4 11 6
    4 11 -6
    -4 11 6
    3 -11 -6
    3 -11 -6
    3 -11 -6
    -3 11 6
    3 11 -6
    -3 11 6
    -3 11 6
    -3 11 6
    -3 11 6
    3 11 -6
    3 11 -6
    2 -11 -6
    2 -11 -6
    -2 11 6
    2 11 -6
    -2 11 6
    -2 11 6
    -2 11 6
    2 11 -6
    -2 11 6
    2 11 -6
    2 11 -6
    1 -11 -6
    1 -11 -6
    -1 11 6
    1 11 -6
    -1 11 6
    -1 11 6
    1 11 -6
    1 11 -6
    -1 11 6
    1 11 -6
    -1 11 6
    0 -11 -6
    0 -11 6
    0 -11 -6
    0 -11 6
    0 -11 -6
    0 11 6
    0 11 -6
    0 11 -6
    0 11 6
    0 11 6
    0 11 6
    0 11 -6
    -1 -11 -6
    1 -11 6
    1 -11 6
    -1 -11 -6
    1 11 6
    1 11 6
    -1 11 -6
    1 11 6
    -1 11 -6
    -1 11 -6
    2 -11 6
    2 -11 6
    2 -11 6
    -2 -11 -6
    -2 -11 -6
    2 11 6
    2 11 6
    -2 11 -6
    -2 11 -6
    2 11 6
    -2 11 -6
    3 -11 6
    -3 -11 -6
    3 -11 6
    3 -11 6
    -3 -11 -6
    3 11 6
    3 11 6
    -3 11 -6
    -3 11 -6
    3 11 6
    -4 -11 -6
    4 -11 6
    -4 -11 -6
    4 -11 6
    4 -11 6
    -4 11 -6
    4 11 6
    -4 11 -6
    4 11 6
    5 -11 6
    5 -11 6
    5 11 6
    5 11 6
    -5 11 -6
    6 -11 6
    6 -11 6
    6 -11 6
    6 11 6
    6 11 6
    7 -12 -6
    7 12 -6
    -7 12 6
    7 12 -6
    6 -12 -6
    6 -12 -6
    6 12 -6
    6 12 -6
    6 12 -6
    5 -12 -6
    5 -12 -6
    -5 12 6
    5 12 -6
    5 12 -6
    5 12 -6
    4 -12 -6
    4 -12 -6
    4 12 -6
    -4 12 6
    4 12 -6
    4 12 -6
    -4 12 6
    4 12 -6
    3 -12 -6
    -3 12 6
    -3 12 6
    3 12 -6
    -3 12 6
    -3 12 6
    3 12 -6
    -3 12 6
    3 12 -6
    2 -12 -6
    2 -12 -6
    2 12 -6
    -2 12 6
    -2 12 6
    2 12 -6
    2 12 -6
    -2 12 6
    -2 12 6
    -2 12 6
    2 12 -6
    1 -12 -6
    1 -12 -6
    -1 12 6
    -1 12 6
    -1 12 6
    1 12 -6
    1 12 -6
    1 12 -6
    -1 12 6
    1 12 -6
    -1 12 6
    0 -12 -6
    0 -12 6
    0 -12 -6
    0 -12 -6
    0 12 -6
    0 12 6
    0 12 6
    0 12 -6
    0 12 -6
    0 12 6
    0 12 -6
    0 12 6
    -1 -12 -6
    1 -12 6
    1 -12 6
    1 12 6
    1 12 6
    -1 12 -6
    -1 12 -6
    1 12 6
    2 -12 6
    -2 -12 -6
    2 -12 6
    2 -12 6
    -2 -12 -6
    -2 12 -6
    2 12 6
    -2 12 -6
    2 12 6
    2 12 6
    -3 -12 -6
    3 -12 6
    3 -12 6
    3 -12 6
    3 12 6
    3 12 6
    -3 12 -6
    -3 12 -6
    3 12 6
    4 -12 6
    -4 -12 -6
    4 -12 6
    4 -12 6
    4 12 6
    -4 12 -6
    -4 12 -6
    4 12 6
    5 -12 6
    5 -12 6
    5 -12 6
    5 12 6
    5 12 6
    6 -12 6
    6 -12 6
    6 -12 6
    6 12 6
    6 12 6
    -6 12 -6
    6 -13 -6
    6 -13 -6
    -6 13 6
    6 13 -6
    6 13 -6
    6 13 -6
    5 -13 -6
    5 -13 -6
    -5 13 6
    5 13 -6
    5 13 -6
    5 13 -6
    4 -13 -6
    4 -13 -6
    4 13 -6
    -4 13 6
    4 13 -6
    4 13 -6
    3 -13 -6
    3 13 -6
    3 13 -6
    -3 13 6
    3 13 -6
    -3 13 6
    3 13 -6
    -3 13 6
    -3 13 6
    2 -13 -6
    -2 13 6
    -2 13 6
    -2 13 6
    2 13 -6
    -2 13 6
    2 13 -6
    2 13 -6
    -2 13 6
    1 -13 -6
    1 -13 -6
    1 13 -6
    1 13 -6
    1 13 -6
    -1 13 6
    -1 13 6
    1 13 -6
    -1 13 6
    -1 13 6
    -1 13 6
    0 -13 6
    0 -13 -6
    0 -13 -6
    0 13 6
    0 13 6
    0 13 -6
    0 13 -6
    0 13 6
    0 13 6
    0 13 -6
    0 13 -6
    0 13 6
    -1 -13 -6
    1 -13 6
    1 -13 6
    -1 13 -6
    1 13 6
    -1 13 -6
    -1 13 -6
    1 13 6
    1 13 6
    -2 -13 -6
    2 -13 6
    2 -13 6
    2 13 6
    2 13 6
    -2 13 -6
    -2 13 -6
    -3 -13 -6
    3 -13 6
    3 -13 6
    3 -13 6
    -3 13 -6
    3 13 6
    3 13 6
    -3 13 -6
    4 -13 6
    4 -13 6
    4 -13 6
    4 13 6
    4 13 6
    -4 13 -6
    5 -13 6
    5 -13 6
    5 -13 6
    -5 13 -6
    5 13 6
    5 13 6
    6 -13 6
    6 -13 6
    6 -13 6
    6 13 6
    -6 13 -6
    6 13 6
    6 -14 -6
    -6 14 6
    6 14 -6
    6 14 -6
    6 14 -6
    5 -14 -6
    5 -14 -6
    5 14 -6
    -5 14 6
    5 14 -6
    5 14 -6
    4 -14 -6
    4 14 -6
    4 14 -6
    4 14 -6
    -4 14 6
    3 -14 -6
    -3 14 6
    3 14 -6
    3 14 -6
    -3 14 6
    3 14 -6
    -3 14 6
    3 14 -6
    2 -14 -6
    2 14 -6
    2 14 -6
    2 14 -6
    2 14 -6
    2 14 -6
    -2 14 6
    -2 14 6
    -2 14 6
    1 -14 -6
    1 14 -6
    1 14 -6
    1 14 -6
    -1 14 6
    1 14 -6
    -1 14 6
    -1 14 6
    -1 14 6
    1 14 -6
    0 -14 -6
    0 -14 6
    0 14 -6
    0 14 -6
    0 14 -6
    0 14 -6
    0 14 6
    0 14 -6
    0 14 6
    0 14 6
    -1 -14 -6
    1 14 6
    -1 14 -6
    -1 14 -6
    -1 14 -6
    -2 -14 -6
    2 -14 6
    2 -14 6
    -2 14 -6
    -2 14 -6
    2 14 6
    2 14 6
    3 -14 6
    -3 -14 -6
    3 -14 6
    3 -14 6
    -3 14 -6
    3 14 6
    3 14 6
    -3 14 -6
    4 -14 6
    4 -14 6
    4 -14 6
    -4 14 -6
    -4 14 -6
    4 14 6
    4 14 6
    5 -14 6
    5 -14 6
    5 -14 6
    5 14 6
    -5 14 -6
    5 14 6
    5 -15 -6
    5 -15 -6
    5 15 -6
    5 15 -6
    5 15 -6
    -5 15 6
    4 -15 -6
    4 15 -6
    4 15 -6
    -4 15 6
    4 15 -6
    3 -15 -6
    3 15 -6
    3 15 -6
    -3 15 6
    -3 15 6
    3 15 -6
    2 -15 -6
    -2 15 6
    -2 15 6
    -2 15 6
    2 15 -6
    2 15 -6
    2 15 -6
    1 -15 -6
    -1 15 6
    1 15 -6
    1 15 -6
    -1 15 6
    1 15 -6
    1 15 -6
    -1 15 6
    0 -15 -6
    0 -15 6
    0 15 -6
    0 15 -6
    0 15 -6
    0 15 -6
    0 15 6
    0 15 6
    0 15 6
    1 -15 6
    -1 -15 -6
    -1 15 -6
    1 15 6
    1 15 6
    -1 15 -6
    -1 15 -6
    -2 -15 -6
    2 -15 6
    2 -15 6
    2 15 6
    -2 15 -6
    2 15 6
    -2 15 -6
    3 -15 6
    3 -15 6
    -3 15 -6
    3 15 6
    3 15 6
    -3 15 -6
    4 -15 6
    4 -15 6
    4 -15 6
    -4 15 -6
    4 15 6
    4 15 6
    4 -16 -6
    4 16 -6
    4 16 -6
    4 16 -6
    -4 16 6
    3 -16 -6
    -3 16 6
    3 16 -6
    3 16 -6
    -3 16 6
    3 16 -6
    2 -16 -6
    -2 16 6
    -2 16 6
    2 16 -6
    2 16 -6
    2 16 -6
    1 -16 -6
    1 16 -6
    1 16 -6
    1 16 -6
    -1 16 6
    -1 16 6
    0 -16 6
    0 16 -6
    0 16 6
    0 16 -6
    0 16 6
    0 16 6
    0 16 -6
    1 -16 6
    -1 16 -6
    1 16 6
    1 16 6
    -1 16 -6
    1 16 6
    -1 16 -6
    -2 -16 -6
    2 -16 6
    2 16 6
    -2 16 -6
    -2 16 -6
    2 16 6
    -2 16 -6
    3 -16 6
    3 -16 6
    3 16 6
    3 16 6
    -3 16 -6
    -3 16 -6
    4 -16 6
    4 -16 6
    4 -16 6
    -4 16 -6
    4 16 6
    4 16 6
    4 17 -6
    3 -17 -6
    3 17 -6
    3 17 -6
    3 17 -6
    -3 17 6
    -3 17 6
    2 -17 -6
    2 17 -6
    -2 17 6
    2 17 -6
    -2 17 6
    2 17 -6
    1 -17 -6
    1 17 -6
    1 17 -6
    1 17 -6
    -1 17 6
    -1 17 6
    0 17 -6
    0 17 6
    0 17 -6
    0 17 -6
    0 17 6
    1 -17 6
    -1 17 -6
    -1 17 -6
    1 17 6
    1 17 6
    -1 17 -6
    2 -17 6
    -2 17 -6
    2 17 6
    -2 17 -6
    2 17 6
    -2 17 -6
    2 17 6
    3 -17 6
    3 17 6
    -3 17 -6
    -3 17 -6
    3 17 6
    2 -18 -6
    2 18 -6
    2 18 -6
    -2 18 6
    2 18 -6
    -2 18 6
    1 -18 -6
    1 18 -6
    1 18 -6
    -1 18 6
    1 18 -6
    -1 18 6
    0 18 6
    0 18 -6
    0 18 6
    0 18 -6
    1 -18 6
    -1 18 -6
    1 18 6
    -1 18 -6
    1 18 6
    9 0 -7
    9 0 -7
    8 0 -7
    7 0 -7
    6 0 -7
    6 0 -7
    5 0 -7
    5 0 -7
    4 0 -7
    3 0 -7
    2 0 -7
    2 0 -7
    -1 0 7
    -1 0 7
    0 0 -7
    0 0 7
    0 0 -7
    0 0 7
    1 0 7
    -1 0 -7
    -1 0 -7
    1 0 7
    1 0 7
    2 0 7
    2 0 7
    -2 0 -7
    -2 0 -7
    2 0 7
    3 0 7
    -3 0 -7
    3 0 7
    -3 0 -7
    4 0 7
    4 0 7
    4 0 7
    -4 0 -7
    -4 0 -7
    5 0 7
    -5 0 -7
    5 0 7
    -5 0 -7
    5 0 7
    6 0 7
    -6 0 -7
    6 0 7
    -6 0 -7
    -7 0 -7
    7 0 7
    7 0 7
    7 0 7
    8 0 7
    8 0 7
    8 0 7
    9 -1 -7
    9 -1 -7
    9 -1 -7
    9 1 -7
    9 1 -7
    8 -1 -7
    8 -1 -7
    8 -1 -7
    8 1 -7
    8 1 -7
    7 -1 -7
    7 1 -7
    6 -1 -7
    6 -1 -7
    6 1 -7
    6 1 -7
    5 -1 -7
    5 -1 -7
    5 1 -7
    5 1 -7
    4 -1 -7
    4 1 -7
    3 -1 -7
    3 1 -7
    2 -1 -7
    -2 -1 7
    2 -1 -7
    -2 1 7
    2 1 -7
    2 1 -7
    -2 1 7
    -1 -1 7
    1 -1 -7
    1 -1 -7
    1 -1 -7
    -1 1 7
    -1 1 7
    1 1 -7
    1 1 -7
    0 -1 -7
    0 -1 -7
    0 1 7
    0 1 -7
    0 1 7
    0 1 -7
    0 1 7
    -1 -1 -7
    1 -1 7
    1 -1 7
    1 -1 7
    -1 -1 -7
    -1 1 -7
    1 1 7
    1 1 7
    -1 1 -7
    2 -1 7
    2 -1 7
    -2 -1 -7
    -2 -1 -7
    2 -1 7
    -2 1 -7
    -2 1 -7
    2 1 7
    -3 -1 -7
    3 -1 7
    3 -1 7
    -3 -1 -7
    3 -1 7
    3 1 7
    3 1 7
    -3 1 -7
    -3 1 -7
    -4 -1 -7
    4 -1 7
    4 -1 7
    -4 -1 -7
    4 -1 7
    -4 1 -7
    -4 1 -7
    4 1 7
    4 1 7
    4 1 7
    5 -1 7
    -5 -1 -7
    5 -1 7
    5 -1 7
    -5 -1 -7
    5 1 7
    5 1 7
    -5 1 -7
    5 1 7
    -5 1 -7
    -6 -1 -7
    6 -1 7
    6 -1 7
    -6 -1 -7
    6 -1 7
    6 1 7
    6 1 7
    -6 1 -7
    -6 1 -7
    6 1 7
    7 -1 7
    -7 -1 -7
    7 -1 7
    7 -1 7
    7 1 7
    7 1 7
    -7 1 -7
    7 1 7
    8 -1 7
    8 -1 7
    8 -1 7
    8 1 7
    -8 1 -7
    8 1 7
    8 1 7
    9 -2 -7
    9 -2 -7
    9 -2 -7
    9 2 -7
    9 2 -7
    8 -2 -7
    8 -2 -7
    8 -2 -7
    8 2 -7
    -8 2 7
    8 2 -7
    7 -2 -7
    7 -2 -7
    7 2 -7
    -7 2 7
    6 -2 -7
    6 -2 -7
    6 2 -7
    6 2 -7
    -6 2 7
    -6 2 7
    5 -2 -7
    5 -2 -7
    5 2 -7
    -5 2 7
    5 2 -7
    -5 2 7
    4 -2 -7
    4 2 -7
    -4 2 7
    3 -2 -7
    -3 2 7
    -3 2 7
    -3 2 7
    2 -2 -7
    2 -2 -7
    2 2 -7
    -2 2 7
    -2 2 7
    -1 -2 7
    1 -2 -7
    1 -2 -7
    1 -2 -7
    1 2 -7
    -1 2 7
    1 2 -7
    -1 2 7
    0 -2 -7
    0 -2 -7
    0 2 -7
    0 2 -7
    0 2 7
    0 2 7
    0 2 -7
    0 2 7
    1 -2 7
    1 -2 7
    -1 -2 -7
    -1 -2 -7
    1 -2 7
    -1 2 -7
    -1 2 -7
    1 2 7
    1 2 7
    1 2 7
    2 -2 7
    2 -2 7
    -2 -2 -7
    2 2 7
    -2 2 -7
    2 2 7
    -3 -2 -7
    3 -2 7
    3 -2 7
    3 -2 7
    -3 -2 -7
    -3 2 -7
    -3 2 -7
    3 2 7
    3 2 7
    4 -2 7
    4 -2 7
    4 -2 7
    -4 -2 -7
    -4 -2 -7
    -4 2 -7
    -4 2 -7
    4 2 7
    4 2 7
    5 -2 7
    5 -2 7
    -5 -2 -7
    5 -2 7
    -5 -2 -7
    5 2 7
    -5 2 -7
    5 2 7
    5 2 7
    6 -2 7
    6 -2 7
    -6 -2 -7
    -6 -2 -7
    6 -2 7
    6 2 7
    -6 2 -7
    6 2 7
    6 2 7
    7 -2 7
    -7 -2 -7
    7 -2 7
    7 -2 7
    7 2 7
    -7 2 -7
    7 2 7
    7 2 7
    8 -2 7
    8 -2 7
    8 -2 7
    8 2 7
    -8 2 -7
    8 2 7
    8 2 7
    9 -3 -7
    9 -3 -7
    9 -3 -7
    9 3 -7
    9 3 -7
    9 3 -7
    8 -3 -7
    8 -3 -7
    8 -3 -7
    8 3 -7
    8 3 -7
    -8 3 7
    7 -3 -7
    7 -3 -7
    7 -3 -7
    7 3 -7
    -7 3 7
    -7 3 7
    6 -3 -7
    6 -3 -7
    -6 3 7
    -6 3 7
    6 3 -7
    6 3 -7
    5 -3 -7
    5 -3 -7
    -5 3 7
    5 3 -7
    -5 3 7
    4 -3 -7
    4 3 -7
    -4 3 7
    4 3 -7
    -4 3 7
    -4 3 7
    3 -3 -7
    3 3 -7
    -3 3 7
    3 3 -7
    -3 3 7
    -3 3 7
    2 -3 -7
    2 -3 -7
    2 3 -7
    -2 3 7
    -2 3 7
    1 -3 -7
    1 -3 -7
    1 -3 -7
    -1 -3 7
    1 3 -7
    -1 3 7
    -1 3 7
    1 3 -7
    1 3 -7
    0 -3 -7
    0 -3 7
    0 -3 -7
    0 -3 7
    0 -3 7
    0 3 -7
    0 3 7
    0 3 7
    0 3 7
    0 3 -7
    0 3 -7
    1 -3 7
    -1 -3 -7
    -1 -3 -7
    1 -3 7
    1 -3 7
    1 3 7
    1 3 7
    -1 3 -7
    -1 3 -7
    -1 3 -7
    1 3 7
    2 -3 7
    -2 -3 -7
    -2 -3 -7
    2 -3 7
    2 -3 7
    2 3 7
    -2 3 -7
    -2 3 -7
    2 3 7
    -2 3 -7
    3 -3 7
    -3 -3 -7
    3 -3 7
    3 -3 7
    3 3 7
    -3 3 -7
    -4 -3 -7
    -4 -3 -7
    4 -3 7
    4 -3 7
    4 -3 7
    -4 3 -7
    4 3 7
    4 3 7
    -4 3 -7
    5 -3 7
    5 -3 7
    -5 -3 -7
    5 -3 7
    -5 -3 -7
    -5 3 -7
    -5 3 -7
    5 3 7
    5 3 7
    6 -3 7
    6 -3 7
    6 -3 7
    -6 -3 -7
    -6 -3 -7
    -6 3 -7
    6 3 7
    6 3 7
    -6 3 -7
    6 3 7
    -7 -3 -7
    7 -3 7
    7 -3 7
    7 -3 7
    7 3 7
    -7 3 -7
    7 3 7
    7 3 7
    8 -3 7
    8 -3 7
    -8 -3 -7
    -8 3 -7
    8 3 7
    8 3 7
    9 -4 -7
    9 -4 -7
    9 -4 -7
    -9 4 7
    9 4 -7
    9 4 -7
    9 4 -7
    8 -4 -7
    8 -4 -7
    8 -4 -7
    8 4 -7
    -8 4 7
    7 -4 -7
    7 -4 -7
    7 -4 -7
    7 4 -7
    -7 4 7
    7 4 -7
    -7 4 7
    6 -4 -7
    6 -4 -7
    6 4 -7
    -6 4 7
    -6 4 7
    5 -4 -7
    5 -4 -7
    -5 4 7
    -5 4 7
    5 4 -7
    -5 4 7
    4 -4 -7
    -4 4 7
    4 4 -7
    -4 4 7
    -4 4 7
    4 4 -7
    3 -4 -7
    -3 4 7
    3 4 -7
    -3 4 7
    -3 4 7
    3 4 -7
    2 -4 -7
    2 -4 -7
    2 -4 -7
    2 -4 -7
    -2 4 7
    -2 4 7
    -2 4 7
    2 4 -7
    -1 -4 7
    1 -4 -7
    1 -4 -7
    1 -4 -7
    1 4 -7
    -1 4 7
    1 4 -7
    1 4 -7
    0 -4 -7
    0 -4 7
    0 -4 -7
    0 -4 7
    0 -4 -7
    0 4 -7
    0 4 -7
    0 4 7
    0 4 -7
    0 4 7
    0 4 7
    -1 -4 -7
    1 -4 7
    1 -4 7
    -1 -4 -7
    1 -4 7
    1 4 7
    -1 4 -7
    -1 4 -7
    1 4 7
    1 4 7
    -1 4 -7
    2 -4 7
    -2 -4 -7
    2 -4 7
    -2 -4 -7
    2 -4 7
    -2 4 -7
    2 4 7
    -2 4 -7
    -2 4 -7
    2 4 7
    3 -4 7
    -3 -4 -7
    3 -4 7
    -3 -4 -7
    3 -4 7
    3 4 7
    3 4 7
    -3 4 -7
    -3 4 -7
    -3 4 -7
    -4 -4 -7
    4 -4 7
    4 -4 7
    4 -4 7
    -4 -4 -7
    -4 4 -7
    -4 4 -7
    4 4 7
    4 4 7
    -5 -4 -7
    5 -4 7
    5 -4 7
    -5 -4 -7
    5 -4 7
    -5 4 -7
    -5 4 -7
    5 4 7
    5 4 7
    6 -4 7
    6 -4 7
    -6 -4 -7
    6 -4 7
    -6 4 -7
    6 4 7
    -6 4 -7
    6 4 7
    7 -4 7
    7 -4 7
    -7 -4 -7
    7 -4 7
    7 4 7
    7 4 7
    7 4 7
    8 -4 7
    8 -4 7
    8 -4 7
    8 4 7
    8 4 7
    8 4 7
    9 -5 -7
    9 -5 -7
    9 -5 -7
    9 5 -7
    9 5 -7
    -9 5 7
    8 -5 -7
    8 -5 -7
    -8 5 7
    8 5 -7
    8 5 -7
    8 5 -7
    7 -5 -7
    7 -5 -7
    7 -5 -7
    -7 5 7
    7 5 -7
    7 5 -7
    6 -5 -7
    6 -5 -7
    6 -5 -7
    6 5 -7
    -6 5 7
    -6 5 7
    5 -5 -7
    5 -5 -7
    5 -5 -7
    5 5 -7
    -5 5 7
    -5 5 7
    -5 5 7
    4 -5 -7
    4 -5 -7
    4 -5 -7
    -4 5 7
    -4 5 7
    -4 5 7
    4 5 -7
    4 5 -7
    3 -5 -7
    3 -5 -7
    3 -5 -7
    3 5 -7
    -3 5 7
    3 5 -7
    -3 5 7
    -3 5 7
    2 -5 -7
    2 -5 -7
    2 -5 -7
    2 -5 -7
    -2 5 7
    -2 5 7
    2 5 -7
    2 5 -7
    -1 -5 7
    1 -5 -7
    1 -5 -7
    1 -5 -7
    1 5 -7
    1 5 -7
    -1 5 7
    -1 5 7
    -1 5 7
    -1 5 7
    1 5 -7
    0 -5 -7
    0 -5 7
    0 -5 -7
    0 -5 7
    0 -5 -7
    0 5 7
    0 5 -7
    0 5 7
    0 5 -7
    0 5 -7
    0 5 7
    1 -5 7
    1 -5 7
    -1 -5 -7
    1 -5 7
    -1 5 -7
    1 5 7
    1 5 7
    -1 5 -7
    1 5 7
    -1 5 -7
    2 -5 7
    -2 -5 -7
    2 -5 7
    2 -5 7
    -2 -5 -7
    2 5 7
    -2 5 -7
    -2 5 -7
    2 5 7
    2 5 7
    -2 5 -7
    3 -5 7
    3 -5 7
    3 -5 7
    -3 -5 -7
    -3 -5 -7
    -3 5 -7
    3 5 7
    3 5 7
    -3 5 -7
    4 -5 7
    4 -5 7
    4 -5 7
    -4 -5 -7
    -4 -5 -7
    -4 5 -7
    -4 5 -7
    4 5 7
    4 5 7
    -4 5 -7
    -5 -5 -7
    -5 -5 -7
    5 -5 7
    5 -5 7
    5 -5 7
    5 5 7
    -5 5 -7
    5 5 7
    -5 5 -7
    6 -5 7
    6 -5 7
    -6 -5 -7
    -6 -5 -7
    6 -5 7
    -6 5 -7
    -6 5 -7
    6 5 7
    6 5 7
    -7 -5 -7
    7 -5 7
    7 -5 7
    7 -5 7
    7 5 7
    7 5 7
    7 5 7
    8 -5 7
    8 -5 7
    8 -5 7
    8 5 7
    8 5 7
    8 5 7
    8 -6 -7
    8 -6 -7
    8 -6 -7
    -8 6 7
    8 6 -7
    8 6 -7
    8 6 -7
    7 -6 -7
    7 -6 -7
    7 -6 -7
    7 6 -7
    -7 6 7
    7 6 -7
    6 -6 -7
    6 -6 -7
    -6 6 7
    6 6 -7
    -6 6 7
    -6 6 7
    5 -6 -7
    5 -6 -7
    5 -6 -7
    -5 6 7
    -5 6 7
    5 6 -7
    -5 6 7
    4 -6 -7
    4 -6 -7
    4 -6 -7
    -4 6 7
    4 6 -7
    -4 6 7
    4 6 -7
    -4 6 7
    3 -6 -7
    3 -6 -7
    3 -6 -7
    -3 6 7
    -3 6 7
    -3 6 7
    3 6 -7
    3 6 -7
    2 -6 -7
    2 -6 -7
    2 -6 -7
    2 -6 -7
    2 6 -7
    -2 6 7
    -2 6 7
    2 6 -7
    1 -6 -7
    1 -6 -7
    1 -6 -7
    1 6 -7
    -1 6 7
    -1 6 7
    1 6 -7
    -1 6 7
    -1 6 7
    1 6 -7
    0 -6 -7
    0 -6 -7
    0 -6 7
    0 -6 -7
    0 -6 7
    0 6 7
    0 6 7
    0 6 7
    0 6 -7
    0 6 -7
    0 6 -7
    -1 -6 -7
    1 -6 7
    1 -6 7
    1 -6 7
    1 6 7
    -1 6 -7
    -1 6 -7
    1 6 7
    1 6 7
    -1 6 -7
    2 -6 7
    2 -6 7
    -2 -6 -7
    -2 -6 -7
    2 -6 7
    -2 6 -7
    -2 6 -7
    2 6 7
    2 6 7
    -2 6 -7
    3 -6 7
    -3 -6 -7
    3 -6 7
    3 -6 7
    -3 -6 -7
    3 6 7
    -3 6 -7
    -3 6 -7
    -3 6 -7
    3 6 7
    -4 -6 -7
    4 -6 7
    4 -6 7
    4 -6 7
    -4 -6 -7
    4 6 7
    -4 6 -7
    -4 6 -7
    -4 6 -7
    4 6 7
    -5 -6 -7
    -5 -6 -7
    5 -6 7
    5 -6 7
    5 6 7
    -5 6 -7
    -5 6 -7
    5 6 7
    6 -6 7
    -6 -6 -7
    6 -6 7
    -6 -6 -7
    -6 6 -7
    6 6 7
    6 6 7
    7 -6 7
    -7 -6 -7
    7 -6 7
    7 -6 7
    7 6 7
    7 6 7
    8 -7 -7
    8 -7 -7
    8 -7 -7
    -8 7 7
    8 7 -7
    7 -7 -7
    7 -7 -7
    7 -7 -7
    7 7 -7
    -7 7 7
    7 7 -7
    6 -7 -7
    6 -7 -7
    -6 7 7
    6 7 -7
    6 7 -7
    -6 7 7
    5 -7 -7
    5 -7 -7
    5 -7 -7
    -5 7 7
    5 7 -7
    5 7 -7
    -5 7 7
    -5 7 7
    4 -7 -7
    4 -7 -7
    4 -7 -7
    -4 7 7
    4 7 -7
    -4 7 7
    -4 7 7
    4 7 -7
    3 -7 -7
    3 -7 -7
    3 -7 -7
    3 7 -7
    3 7 -7
    -3 7 7
    -3 7 7
    3 7 -7
    -3 7 7
    2 -7 -7
    2 -7 -7
    2 -7 -7
    2 -7 -7
    -2 7 7
    -2 7 7
    2 7 -7
    2 7 -7
    2 7 -7
    -2 7 7
    1 -7 -7
    1 -7 -7
    1 -7 -7
    -1 7 7
    1 7 -7
    -1 7 7
    -1 7 7
    1 7 -7
    1 7 -7
    -1 7 7
    0 -7 -7
    0 -7 -7
    0 -7 -7
    0 -7 7
    0 -7 7
    0 7 -7
    0 7 -7
    0 7 7
    0 7 7
    0 7 7
    0 7 -7
    -1 -7 -7
    1 -7 7
    1 -7 7
    1 -7 7
    -1 7 -7
    1 7 7
    -1 7 -7
    1 7 7
    -1 7 -7
    -2 -7 -7
    2 -7 7
    2 -7 7
    -2 -7 -7
    2 -7 7
    -2 7 -7
    2 7 7
    2 7 7
    -2 7 -7
    -2 7 -7
    -3 -7 -7
    -3 -7 -7
    3 -7 7
    3 -7 7
    3 -7 7
    3 7 7
    -3 7 -7
    3 7 7
    3 7 7
    -3 7 -7
    -3 7 -7
    4 -7 7
    4 -7 7
    4 -7 7
    -4 -7 -7
    -4 -7 -7
    -4 7 -7
    4 7 7
    4 7 7
    -4 7 -7
    -4 7 -7
    5 -7 7
    5 -7 7
    5 -7 7
    -5 -7 -7
    5 7 7
    5 7 7
    -5 7 -7
    -5 7 -7
    -5 7 -7
    -6 -7 -7
    6 -7 7
    6 -7 7
    6 -7 7
    6 7 7
    6 7 7
    -6 7 -7
    7 -7 7
    7 -7 7
    7 -7 7
    -7 -7 -7
    7 7 7
    7 7 7
    8 -8 -7
    8 -8 -7
    8 -8 -7
    8 8 -7
    8 8 -7
    -8 8 7
    7 -8 -7
    7 -8 -7
    7 -8 -7
    -7 8 7
    7 8 -7
    7 8 -7
    6 -8 -7
    6 -8 -7
    6 8 -7
    -6 8 7
    6 8 -7
    5 -8 -7
    5 -8 -7
    5 -8 -7
    -5 8 7
    5 8 -7
    5 8 -7
    5 8 -7
    -5 8 7
    -5 8 7
    4 -8 -7
    4 -8 -7
    4 -8 -7
    -4 8 7
    4 8 -7
    4 8 -7
    -4 8 7
    -4 8 7
    3 -8 -7
    3 -8 -7
    3 -8 -7
    3 8 -7
    -3 8 7
    3 8 -7
    -3 8 7
    3 8 -7
    2 -8 -7
    2 -8 -7
    2 -8 -7
    -2 8 7
    2 8 -7
    2 8 -7
    -2 8 7
    2 8 -7
    -2 8 7
    -2 8 7
    -2 8 7
    1 -8 -7
    1 -8 -7
    1 -8 -7
    -1 -8 7
    -1 8 7
    1 8 -7
    1 8 -7
    -1 8 7
    -1 8 7
    1 8 -7
    0 -8 -7
    0 -8 -7
    0 -8 -7
    0 -8 7
    0 -8 7
    0 8 -7
    0 8 7
    0 8 7
    0 8 7
    0 8 7
    0 8 -7
    0 8 -7
    1 -8 7
    -1 -8 -7
    1 -8 7
    1 -8 7
    -1 -8 -7
    -1 8 -7
    -1 8 -7
    1 8 7
    1 8 7
    1 8 7
    -1 8 -7
    2 -8 7
    -2 -8 -7
    2 -8 7
    2 -8 7
    -2 8 -7
    2 8 7
    -2 8 -7
    -2 8 -7
    2 8 7
    2 8 7
    -3 -8 -7
    3 -8 7
    3 -8 7
    3 -8 7
    -3 -8 -7
    3 8 7
    -3 8 -7
    3 8 7
    3 8 7
    -3 8 -7
    -3 8 -7
    4 -8 7
    -4 -8 -7
    4 -8 7
    -4 -8 -7
    4 -8 7
    4 8 7
    -4 8 -7
    4 8 7
    -4 8 -7
    4 8 7
    -4 8 -7
    5 -8 7
    -5 -8 -7
    -5 -8 -7
    5 -8 7
    5 -8 7
    -5 8 -7
    5 8 7
    6 -8 7
    6 -8 7
    6 -8 7
    6 8 7
    6 8 7
    7 -8 7
    7 -8 7
    7 -8 7
    7 8 7
    7 8 7
    8 -9 -7
    8 -9 -7
    8 9 -7
    -8 9 7
    8 9 -7
    7 -9 -7
    7 -9 -7
    7 9 -7
    -7 9 7
    7 9 -7
    6 -9 -7
    6 9 -7
    6 9 -7
    -6 9 7
    6 9 -7
    5 -9 -7
    5 -9 -7
    5 9 -7
    -5 9 7
    5 9 -7
    5 9 -7
    -5 9 7
    4 -9 -7
    4 -9 -7
    4 -9 -7
    4 9 -7
    -4 9 7
    4 9 -7
    4 9 -7
    -4 9 7
    3 -9 -7
    3 -9 -7
    3 -9 -7
    3 9 -7
    -3 9 7
    -3 9 7
    3 9 -7
    3 9 -7
    -3 9 7
    2 -9 -7
    2 -9 -7
    -2 9 7
    -2 9 7
    2 9 -7
    -2 9 7
    2 9 -7
    2 9 -7
    -2 9 7
    2 9 -7
    -2 9 7
    1 -9 -7
    1 -9 -7
    1 -9 -7
    -1 9 7
    -1 9 7
    1 9 -7
    -1 9 7
    1 9 -7
    -1 9 7
    1 9 -7
    0 -9 -7
    0 -9 -7
    0 -9 7
    0 -9 7
    0 -9 -7
    0 9 7
    0 9 -7
    0 9 7
    0 9 -7
    0 9 7
    0 9 -7
    0 9 7
    1 -9 7
    -1 -9 -7
    -1 -9 -7
    1 -9 7
    1 -9 7
    1 9 7
    -1 9 -7
    1 9 7
    -1 9 -7
    -1 9 -7
    1 9 7
    2 -9 7
    -2 -9 -7
    -2 -9 -7
    2 -9 7
    2 -9 7
    2 9 7
    2 9 7
    -2 9 -7
    2 9 7
    -2 9 -7
    -2 9 -7
    3 -9 7
    3 -9 7
    3 -9 7
    -3 -9 -7
    -3 -9 -7
    -3 9 -7
    -3 9 -7
    3 9 7
    -3 9 -7
    3 9 7
    3 9 7
    4 -9 7
    4 -9 7
    4 -9 7
    -4 -9 -7
    -4 -9 -7
    -4 9 -7
    -4 9 -7
    4 9 7
    -4 9 -7
    5 -9 7
    -5 -9 -7
    -5 -9 -7
    5 -9 7
    5 9 7
    5 9 7
    -5 9 -7
    -5 9 -7
    6 -9 7
    6 -9 7
    6 -9 7
    6 9 7
    6 9 7
    7 -9 7
    7 -9 7
    7 9 7
    7 9 7
    7 -10 -7
    7 -10 -7
    7 10 -7
    -7 10 7
    7 10 -7
    7 10 -7
    6 -10 -7
    6 -10 -7
    6 10 -7
    6 10 -7
    -6 10 7
    6 10 -7
    5 -10 -7
    5 -10 -7
    5 10 -7
    5 10 -7
    5 10 -7
    5 10 -7
    4 -10 -7
    4 -10 -7
    4 -10 -7
    4 10 -7
    4 10 -7
    4 10 -7
    -4 10 7
    3 -10 -7
    3 -10 -7
    3 -10 -7
    3 10 -7
    3 10 -7
    -3 10 7
    -3 10 7
    3 10 -7
    -3 10 7
    2 -10 -7
    2 -10 -7
    -2 10 7
    -2 10 7
    2 10 -7
    2 10 -7
    2 10 -7
    -2 10 7
    2 10 -7
    -2 10 7
    -2 10 7
    1 -10 -7
    1 -10 -7
    1 -10 -7
    -1 10 7
    1 10 -7
    -1 10 7
    1 10 -7
    1 10 -7
    -1 10 7
    -1 10 7
    -1 10 7
    0 -10 -7
    0 -10 7
    0 -10 7
    0 -10 -7
    0 -10 -7
    0 10 -7
    0 10 7
    0 10 7
    0 10 -7
    0 10 7
    0 10 -7
    0 10 7
    1 -10 7
    1 -10 7
    -1 -10 -7
    -1 -10 -7
    -1 10 -7
    -1 10 -7
    1 10 7
    1 10 7
    -1 10 -7
    1 10 7
    -2 -10 -7
    2 -10 7
    2 -10 7
    2 -10 7
    -2 -10 -7
    2 10 7
    -2 10 -7
    -2 10 -7
    2 10 7
    -2 10 -7
    2 10 7
    3 -10 7
    -3 -10 -7
    3 -10 7
    3 -10 7
    -3 -10 -7
    -3 10 -7
    -3 10 -7
    3 10 7
    3 10 7
    3 10 7
    4 -10 7
    4 -10 7
    -4 -10 -7
    -4 -10 -7
    4 -10 7
    -4 10 -7
    -4 10 -7
    4 10 7
    4 10 7
    4 10 7
    -5 -10 -7
    5 -10 7
    5 -10 7
    5 -10 7
    -5 10 -7
    -5 10 -7
    5 10 7
    5 10 7
    6 -10 7
    6 -10 7
    6 -10 7
    6 10 7
    6 10 7
    7 -11 -7
    7 -11 -7
    7 11 -7
    -7 11 7
    7 11 -7
    7 11 -7
    6 -11 -7
    6 -11 -7
    -6 11 7
    6 11 -7
    6 11 -7
    6 11 -7
    5 -11 -7
    5 -11 -7
    5 11 -7
    5 11 -7
    5 11 -7
    5 11 -7
    4 -11 -7
    4 -11 -7
    4 11 -7
    -4 11 7
    4 11 -7
    -4 11 7
    4 11 -7
    -4 11 7
    3 -11 -7
    3 -11 -7
    3 11 -7
    -3 11 7
    -3 11 7
    3 11 -7
    -3 11 7
    3 11 -7
    2 -11 -7
    2 -11 -7
    -2 11 7
    -2 11 7
    2 11 -7
    -2 11 7
    2 11 -7
    2 11 -7
    -2 11 7
    2 11 -7
    -2 11 7
    1 -11 -7
    1 -11 -7
    1 -11 -7
    1 11 -7
    -1 11 7
    -1 11 7
    -1 11 7
    1 11 -7
    1 11 -7
    -1 11 7
    -1 11 7
    1 11 -7
    0 -11 7
    0 -11 -7
    0 -11 7
    0 -11 -7
    0 -11 -7
    0 11 -7
    0 11 7
    0 11 7
    0 11 -7
    0 11 7
    0 11 7
    0 11 -7
    -1 -11 -7
    1 -11 7
    -1 -11 -7
    1 -11 7
    -1 11 -7
    1 11 7
    1 11 7
    1 11 7
    -1 11 -7
    -1 11 -7
    1 11 7
    -2 -11 -7
    2 -11 7
    2 -11 7
    -2 -11 -7
    2 -11 7
    2 11 7
    -2 11 -7
    -2 11 -7
    2 11 7
    -2 11 -7
    2 11 7
    3 -11 7
    -3 -11 -7
    -3 -11 -7
    3 -11 7
    3 -11 7
    -3 11 -7
    3 11 7
    -3 11 -7
    3 11 7
    4 -11 7
    4 -11 7
    -4 -11 -7
    4 -11 7
    4 11 7
    4 11 7
    -4 11 -7
    -4 11 -7
    5 -11 7
    5 -11 7
    5 11 7
    -5 11 -7
    5 11 7
    6 -11 7
    6 -11 7
    6 -11 7
    6 11 7
    6 11 7
    7 -12 -7
    7 12 -7
    7 12 -7
    7 12 -7
    -7 12 7
    6 -12 -7
    6 -12 -7
    6 12 -7
    6 12 -7
    6 12 -7
    5 -12 -7
    5 -12 -7
    5 12 -7
    5 12 -7
    -5 12 7
    5 12 -7
    4 -12 -7
    4 -12 -7
    4 12 -7
    4 12 -7
    4 12 -7
    -4 12 7
    4 12 -7
    3 -12 -7
    3 -12 -7
    -3 12 7
    3 12 -7
    -3 12 7
    -3 12 7
    3 12 -7
    -3 12 7
    3 12 -7
    -3 12 7
    2 -12 -7
    2 -12 -7
    -2 12 7
    2 12 -7
    2 12 -7
    -2 12 7
    -2 12 7
    2 12 -7
    -2 12 7
    2 12 -7
    1 -12 -7
    1 -12 -7
    -1 12 7
    -1 12 7
    -1 12 7
    1 12 -7
    1 12 -7
    1 12 -7
    -1 12 7
    1 12 -7
    -1 12 7
    0 -12 -7
    0 -12 -7
    0 -12 -7
    0 -12 7
    0 -12 7
    0 12 7
    0 12 -7
    0 12 7
    0 12 -7
    0 12 7
    0 12 -7
    0 12 7
    1 -12 7
    1 -12 7
    -1 -12 -7
    1 12 7
    1 12 7
    1 12 7
    -1 12 -7
    -1 12 -7
    1 12 7
    -1 12 -7
    2 -12 7
    2 -12 7
    -2 -12 -7
    2 -12 7
    2 12 7
    2 12 7
    2 12 7
    -2 12 -7
    -2 12 -7
    3 -12 7
    -3 -12 -7
    3 -12 7
    3 -12 7
    -3 12 -7
    -3 12 -7
    3 12 7
    3 12 7
    4 -12 7
    4 -12 7
    -4 -12 -7
    4 -12 7
    4 12 7
    -4 12 -7
    5 -12 7
    5 -12 7
    5 -12 7
    5 12 7
    5 12 7
    6 -12 7
    6 -12 7
    6 -12 7
    6 12 7
    6 12 7
    6 -13 -7
    6 -13 -7
    6 13 -7
    6 13 -7
    6 13 -7
    5 -13 -7
    5 -13 -7
    5 13 -7
    5 13 -7
    -5 13 7
    5 13 -7
    4 -13 -7
    4 -13 -7
    4 13 -7
    4 13 -7
    -4 13 7
    4 13 -7
    3 -13 -7
    3 13 -7
    3 13 -7
    3 13 -7
    3 13 -7
    -3 13 7
    3 13 -7
    -3 13 7
    -3 13 7
    -3 13 7
    2 -13 -7
    2 -13 -7
    -2 13 7
    -2 13 7
    -2 13 7
    2 13 -7
    -2 13 7
    -2 13 7
    2 13 -7
    1 -13 -7
    1 -13 -7
    1 13 -7
    -1 13 7
    1 13 -7
    -1 13 7
    1 13 -7
    -1 13 7
    -1 13 7
    0 -13 7
    0 -13 -7
    0 -13 -7
    0 -13 -7
    0 13 7
    0 13 -7
    0 13 7
    0 13 -7
    0 13 7
    0 13 -7
    0 13 7
    0 13 7
    0 13 -7
    1 -13 7
    1 -13 7
    -1 -13 -7
    -1 13 -7
    1 13 7
    -1 13 -7
    -1 13 -7
    1 13 7
    1 13 7
    2 -13 7
    -2 -13 -7
    2 -13 7
    2 13 7
    2 13 7
    -2 13 -7
    -2 13 -7
    -3 -13 -7
    3 -13 7
    3 -13 7
    3 -13 7
    -3 13 -7
    3 13 7
    3 13 7
    -3 13 -7
    4 -13 7
    4 -13 7
    4 -13 7
    -4 13 -7
    4 13 7
    4 13 7
    5 -13 7
    5 -13 7
    5 -13 7
    5 13 7
    5 13 7
    6 14 -7
    6 14 -7
    6 14 -7
    -6 14 7
    5 -14 -7
    5 -14 -7
    5 14 -7
    -5 14 7
    5 14 -7
    5 14 -7
    4 -14 -7
    4 14 -7
    4 14 -7
    -4 14 7
    3 -14 -7
    3 14 -7
    3 14 -7
    -3 14 7
    3 14 -7
    3 14 -7
    -3 14 7
    2 -14 -7
    -2 14 7
    -2 14 7
    2 14 -7
    -2 14 7
    2 14 -7
    2 14 -7
    2 14 -7
    -2 14 7
    2 14 -7
    1 -14 -7
    1 14 -7
    1 14 -7
    -1 14 7
    -1 14 7
    -1 14 7
    -1 14 7
    1 14 -7
    0 -14 -7
    0 -14 -7
    0 -14 7
    0 14 -7
    0 14 7
    0 14 7
    0 14 -7
    0 14 -7
    0 14 -7
    0 14 7
    -1 -14 -7
    1 -14 7
    -1 14 -7
    1 14 7
    -1 14 -7
    -2 -14 -7
    2 -14 7
    2 -14 7
    -2 14 -7
    -2 14 -7
    2 14 7
    2 14 7
    3 -14 7
    -3 -14 -7
    3 -14 7
    3 -14 7
    3 14 7
    3 14 7
    -3 14 -7
    4 -14 7
    4 -14 7
    4 -14 7
    -4 14 -7
    4 14 7
    4 14 7
    5 -14 7
    5 -14 7
    5 -14 7
    5 14 7
    5 14 7
    -5 14 -7
    5 -15 -7
    5 -15 -7
    5 15 -7
    5 15 -7
    -5 15 7
    4 -15 -7
    4 15 -7
    -4 15 7
    4 15 -7
    4 15 -7
    3 -15 -7
    -3 15 7
    -3 15 7
    3 15 -7
    3 15 -7
    -3 15 7
    3 15 -7
    2 -15 -7
    -2 15 7
    -2 15 7
    2 15 -7
    2 15 -7
    -2 15 7
    2 15 -7
    1 -15 -7
    1 15 -7
    1 15 -7
    -1 15 7
    -1 15 7
    1 15 -7
    -1 15 7
    1 15 -7
    0 -15 7
    0 15 -7
    0 15 -7
    0 15 -7
    0 15 -7
    0 15 7
    0 15 7
    0 15 7
    -1 -15 -7
    1 -15 7
    -1 15 -7
    -1 15 -7
    -1 15 -7
    1 15 7
    1 15 7
    2 -15 7
    -2 -15 -7
    2 -15 7
    2 15 7
    -2 15 -7
    -2 15 -7
    2 15 7
    3 -15 7
    3 -15 7
    -3 15 -7
    -3 15 -7
    3 15 7
    3 15 7
    4 -15 7
    4 -15 7
    4 -15 7
    4 15 7
    -4 15 -7
    4 15 7
    4 -16 -7
    4 16 -7
    4 16 -7
    -4 16 7
    4 16 -7
    3 -16 -7
    -3 16 7
    3 16 -7
    3 16 -7
    -3 16 7
    -3 16 7
    3 16 -7
    2 -16 -7
    -2 16 7
    2 16 -7
    -2 16 7
    2 16 -7
    2 16 -7
    1 -16 -7
    1 16 -7
    1 16 -7
    1 16 -7
    -1 16 7
    -1 16 7
    0 16 -7
    0 16 7
    0 16 -7
    0 16 -7
    0 16 7
    -1 -16 -7
    1 -16 7
    1 16 7
    -1 16 -7
    1 16 7
    1 16 7
    -1 16 -7
    -1 16 -7
    2 -16 7
    -2 -16 -7
    2 -16 7
    2 16 7
    -2 16 -7
    -2 16 -7
    -2 16 -7
    2 16 7
    3 -16 7
    3 -16 7
    3 16 7
    3 16 7
    -3 16 -7
    -3 16 -7
    3 -17 -7
    -3 17 7
    -3 17 7
    3 17 -7
    3 17 -7
    3 17 -7
    2 -17 -7
    2 17 -7
    -2 17 7
    -2 17 7
    2 17 -7
    2 17 -7
    1 -17 -7
    -1 17 7
    1 17 -7
    1 17 -7
    1 17 -7
    -1 17 7
    0 17 7
    0 17 -7
    0 17 -7
    0 17 7
    0 17 -7
    1 -17 7
    1 17 7
    1 17 7
    -1 17 -7
    -1 17 -7
    -1 17 -7
    2 -17 7
    -2 17 -7
    -2 17 -7
    2 17 7
    2 17 7
    -2 17 -7
    1 -18 -7
    1 18 -7
    1 18 -7
    -1 18 7
    1 18 -7
    -1 18 7
    0 18 -7
    0 18 7
    0 18 -7
    0 18 7
    0 18 -7
    9 0 -8
    9 0 -8
    9 0 -8
    8 0 -8
    8 0 -8
    7 0 -8
    6 0 -8
    6 0 -8
    5 0 -8
    4 0 -8
    3 0 -8
    2 0 -8
    -2 0 8
    2 0 -8
    -1 0 8
    1 0 -8
    1 0 -8
    0 0 -8
    0 0 -8
    -1 0 -8
    1 0 8
    1 0 8
    -1 0 -8
    1 0 8
    2 0 8
    -2 0 -8
    -2 0 -8
    2 0 8
    2 0 8
    3 0 8
    -3 0 -8
    3 0 8
    3 0 8
    -3 0 -8
    4 0 8
    -4 0 -8
    -4 0 -8
    4 0 8
    4 0 8
    5 0 8
    5 0 8
    -5 0 -8
    -5 0 -8
    5 0 8
    6 0 8
    -6 0 -8
    6 0 8
    -6 0 -8
    6 0 8
    7 0 8
    7 0 8
    7 0 8
    8 0 8
    8 0 8
    8 0 8
    9 -1 -8
    9 -1 -8
    9 1 -8
    9 1 -8
    8 -1 -8
    8 -1 -8
    8 1 -8
    8 1 -8
    7 -1 -8
    7 1 -8
    6 -1 -8
    6 -1 -8
    6 1 -8
    6 1 -8
    5 -1 -8
    5 1 -8
    4 -1 -8
    4 1 -8
    3 -1 -8
    3 1 -8
    -2 -1 8
    2 -1 -8
    2 -1 -8
    2 1 -8
    -2 1 8
    2 1 -8
    1 -1 -8
    1 -1 -8
    1 -1 -8
    -1 -1 8
    1 1 -8
    -1 1 8
    1 1 -8
    -1 1 8
    0 -1 -8
    0 1 8
    0 1 -8
    0 1 8
    0 1 8
    0 1 -8
    -1 -1 -8
    1 -1 8
    1 -1 8
    1 -1 8
    -1 -1 -8
    1 1 8
    -1 1 -8
    -1 1 -8
    1 1 8
    -2 -1 -8
    2 -1 8
    2 -1 8
    -2 -1 -8
    2 -1 8
    -2 1 -8
    -2 1 -8
    2 1 8
    2 1 8
    3 -1 8
    -3 -1 -8
    3 -1 8
    3 -1 8
    -3 -1 -8
    3 1 8
    -3 1 -8
    3 1 8
    3 1 8
    -3 1 -8
    -4 -1 -8
    4 -1 8
    4 -1 8
    4 -1 8
    -4 -1 -8
    -4 1 -8
    4 1 8
    -4 1 -8
    4 1 8
    4 1 8
    5 -1 8
    5 -1 8
    -5 -1 -8
    5 -1 8
    -5 -1 -8
    -5 1 -8
    5 1 8
    5 1 8
    -5 1 -8
    5 1 8
    6 -1 8
    -6 -1 -8
    -6 -1 -8
    6 -1 8
    6 -1 8
    6 1 8
    6 1 8
    6 1 8
    -6 1 -8
    -6 1 -8
    7 -1 8
    7 -1 8
    7 -1 8
    7 1 8
    7 1 8
    7 1 8
    8 -1 8
    8 -1 8
    8 -1 8
    8 1 8
    8 1 8
    8 1 8
    9 -2 -8
    9 -2 -8
    9 -2 -8
    9 2 -8
    9 2 -8
    9 2 -8
    8 -2 -8
    8 -2 -8
    8 2 -8
    8 2 -8
    7 -2 -8
    7 2 -8
    6 -2 -8
    6 -2 -8
    6 2 -8
    6 2 -8
    5 -2 -8
    5 2 -8
    4 -2 -8
    4 2 -8
    3 -2 -8
    -3 2 8
    3 2 -8
    -3 2 8
    -3 2 8
    -2 -2 8
    2 -2 -8
    2 -2 -8
    2 2 -8
    -2 2 8
    -2 2 8
    -1 -2 8
    1 -2 -8
    1 -2 -8
    1 -2 -8
    1 2 -8
    1 2 -8
    -1 2 8
    -1 2 8
    0 -2 -8
    0 -2 -8
    0 2 -8
    0 2 8
    0 2 8
    0 2 8
    0 2 -8
    -1 -2 -8
    -1 -2 -8
    1 -2 8
    1 2 8
    -1 2 -8
    -1 2 -8
    1 2 8
    -2 -2 -8
    2 -2 8
    2 -2 8
    2 -2 8
    -2 -2 -8
    2 2 8
    -2 2 -8
    -2 2 -8
    2 2 8
    3 -2 8
    -3 -2 -8
    -3 -2 -8
    3 -2 8
    3 -2 8
    -3 2 -8
    3 2 8
    -3 2 -8
    -4 -2 -8
    -4 -2 -8
    4 -2 8
    4 -2 8
    4 -2 8
    4 2 8
    4 2 8
    -4 2 -8
    -4 2 -8
    5 -2 8
    -5 -2 -8
    -5 -2 -8
    5 -2 8
    5 -2 8
    -5 2 -8
    5 2 8
    5 2 8
    5 2 8
    -5 2 -8
    6 -2 8
    -6 -2 -8
    6 -2 8
    -6 -2 -8
    6 -2 8
    -6 2 -8
    6 2 8
    6 2 8
    6 2 8
    -6 2 -8
    7 -2 8
    7 -2 8
    7 -2 8
    7 2 8
    7 2 8
    7 2 8
    8 -2 8
    8 -2 8
    8 -2 8
    8 2 8
    8 2 8
    8 2 8
    9 -3 -8
    9 -3 -8
    9 -3 -8
    9 3 -8
    9 3 -8
    8 -3 -8
    8 -3 -8
    8 -3 -8
    8 3 -8
    8 3 -8
    7 -3 -8
    7 -3 -8
    7 3 -8
    7 3 -8
    -7 3 8
    6 -3 -8
    6 -3 -8
    6 3 -8
    -6 3 8
    6 3 -8
    -6 3 8
    5 -3 -8
    -5 3 8
    -5 3 8
    5 3 -8
    5 3 -8
    5 3 -8
    4 -3 -8
    4 3 -8
    4 3 -8
    -4 3 8
    -4 3 8
    -4 3 8
    3 -3 -8
    -3 3 8
    3 3 -8
    3 3 -8
    -3 3 8
    -3 3 8
    2 -3 -8
    2 -3 -8
    -2 -3 8
    2 -3 -8
    -2 3 8
    2 3 -8
    -2 3 8
    1 -3 -8
    1 -3 -8
    1 -3 -8
    -1 -3 8
    1 3 -8
    1 3 -8
    1 3 -8
    -1 3 8
    -1 3 8
    0 -3 -8
    0 -3 8
    0 -3 -8
    0 3 8
    0 3 -8
    0 3 8
    0 3 8
    0 3 -8
    -1 -3 -8
    1 -3 8
    1 -3 8
    -1 -3 -8
    1 -3 8
    1 3 8
    1 3 8
    -1 3 -8
    1 3 8
    -1 3 -8
    -1 3 -8
    2 -3 8
    -2 -3 -8
    2 -3 8
    2 -3 8
    -2 -3 -8
    -2 3 -8
    -2 3 -8
    2 3 8
    2 3 8
    3 -3 8
    -3 -3 -8
    -3 -3 -8
    3 -3 8
    3 -3 8
    3 3 8
    3 3 8
    -3 3 -8
    -3 3 -8
    -4 -3 -8
    -4 -3 -8
    4 -3 8
    4 -3 8
    4 -3 8
    4 3 8
    4 3 8
    -4 3 -8
    -5 -3 -8
    -5 -3 -8
    5 -3 8
    5 -3 8
    5 -3 8
    -5 3 -8
    5 3 8
    5 3 8
    6 -3 8
    -6 -3 -8
    6 -3 8
    6 -3 8
    -6 -3 -8
    6 3 8
    -6 3 -8
    6 3 8
    6 3 8
    7 -3 8
    7 -3 8
    7 -3 8
    7 3 8
    7 3 8
    7 3 8
    8 -3 8
    8 -3 8
    8 -3 8
    8 3 8
    8 3 8
    8 3 8
    9 -4 -8
    9 -4 -8
    9 4 -8
    9 4 -8
    8 -4 -8
    8 -4 -8
    8 -4 -8
    8 4 -8
    8 4 -8
    -8 4 8
    7 -4 -8
    7 -4 -8
    -7 4 8
    7 4 -8
    7 4 -8
    -7 4 8
    6 -4 -8
    6 -4 -8
    6 4 -8
    -6 4 8
    6 4 -8
    5 -4 -8
    -5 4 8
    5 4 -8
    5 4 -8
    -5 4 8
    -5 4 8
    4 -4 -8
    -4 4 8
    4 4 -8
    -4 4 8
    4 4 -8
    -4 4 8
    3 -4 -8
    3 4 -8
    -3 4 8
    -3 4 8
    3 4 -8
    -3 4 8
    2 -4 -8
    2 -4 -8
    2 -4 -8
    -2 -4 8
    2 -4 -8
    -2 4 8
    -2 4 8
    2 4 -8
    -1 -4 8
    1 -4 -8
    1 -4 -8
    1 -4 -8
    1 4 -8
    -1 4 8
    1 4 -8
    1 4 -8
    0 -4 -8
    0 -4 8
    0 -4 -8
    0 -4 8
    0 4 8
    0 4 8
    0 4 -8
    0 4 -8
    0 4 -8
    0 4 8
    1 -4 8
    -1 -4 -8
    1 -4 8
    1 -4 8
    1 4 8
    -1 4 -8
    -1 4 -8
    1 4 8
    1 4 8
    -1 4 -8
    2 -4 8
    -2 -4 -8
    -2 -4 -8
    2 -4 8
    2 -4 8
    2 4 8
    -2 4 -8
    2 4 8
    -2 4 -8
    -2 4 -8
    3 -4 8
    -3 -4 -8
    3 -4 8
    3 -4 8
    3 4 8
    3 4 8
    -3 4 -8
    4 -4 8
    -4 -4 -8
    4 -4 8
    -4 -4 -8
    4 -4 8
    -4 4 -8
    4 4 8
    -4 4 -8
    4 4 8
    5 -4 8
    5 -4 8
    5 -4 8
    -5 -4 -8
    5 4 8
    -5 4 -8
    -5 4 -8
    5 4 8
    -6 -4 -8
    6 -4 8
    6 -4 8
    6 -4 8
    -6 -4 -8
    -6 4 -8
    6 4 8
    7 -4 8
    7 -4 8
    7 -4 8
    7 4 8
    7 4 8
    7 4 8
    8 -5 -8
    8 -5 -8
    8 -5 -8
    8 5 -8
    8 5 -8
    -8 5 8
    7 -5 -8
    7 -5 -8
    7 -5 -8
    -7 5 8
    7 5 -8
    7 5 -8
    6 -5 -8
    6 -5 -8
    6 -5 -8
    -6 5 8
    6 5 -8
    5 -5 -8
    5 -5 -8
    5 -5 -8
    -5 5 8
    -5 5 8
    5 5 -8
    -5 5 8
    5 5 -8
    4 -5 -8
    4 -5 -8
    4 -5 -8
    4 5 -8
    4 5 -8
    -4 5 8
    -4 5 8
    -4 5 8
    3 -5 -8
    3 -5 -8
    3 -5 -8
    -3 5 8
    -3 5 8
    3 5 -8
    3 5 -8
    2 -5 -8
    2 -5 -8
    2 -5 -8
    2 -5 -8
    -2 5 8
    2 5 -8
    -2 5 8
    2 5 -8
    1 -5 -8
    -1 -5 8
    1 -5 -8
    1 -5 -8
    1 5 -8
    1 5 -8
    -1 5 8
    1 5 -8
    -1 5 8
    0 -5 -8
    0 -5 -8
    0 -5 8
    0 -5 8
    0 -5 -8
    0 5 8
    0 5 -8
    0 5 8
    0 5 8
    0 5 -8
    0 5 -8
    1 -5 8
    -1 -5 -8
    1 -5 8
    -1 -5 -8
    1 -5 8
    -1 5 -8
    -1 5 -8
    1 5 8
    -1 5 -8
    1 5 8
    2 -5 8
    -2 -5 -8
    2 -5 8
    -2 -5 -8
    2 -5 8
    -2 5 -8
    -2 5 -8
    2 5 8
    2 5 8
    2 5 8
    -2 5 -8
    -3 -5 -8
    3 -5 8
    3 -5 8
    -3 -5 -8
    3 -5 8
    3 5 8
    -3 5 -8
    -3 5 -8
    3 5 8
    4 -5 8
    4 -5 8
    -4 -5 -8
    -4 -5 -8
    4 -5 8
    4 5 8
    -4 5 -8
    4 5 8
    -4 5 -8
    5 -5 8
    5 -5 8
    -5 -5 -8
    -5 -5 -8
    5 5 8
    5 5 8
    -5 5 -8
    -5 5 -8
    6 -5 8
    6 -5 8
    6 -5 8
    -6 -5 -8
    6 5 8
    -6 5 -8
    6 5 8
    7 -5 8
    7 -5 8
    7 -5 8
    7 5 8
    7 5 8
    7 5 8
    8 -6 -8
    8 -6 -8
    8 -6 -8
    -8 6 8
    8 6 -8
    8 6 -8
    8 6 -8
    7 -6 -8
    7 -6 -8
    7 6 -8
    -7 6 8
    6 -6 -8
    6 -6 -8
    6 6 -8
    -6 6 8
    -6 6 8
    -6 6 8
    6 6 -8
    5 -6 -8
    5 -6 -8
    5 -6 -8
    5 6 -8
    -5 6 8
    5 6 -8
    -5 6 8
    -5 6 8
    4 -6 -8
    4 -6 -8
    4 -6 -8
    4 6 -8
    -4 6 8
    -4 6 8
    4 6 -8
    -4 6 8
    3 -6 -8
    3 -6 -8
    3 -6 -8
    3 6 -8
    -3 6 8
    3 6 -8
    -3 6 8
    -3 6 8
    2 -6 -8
    2 -6 -8
    2 -6 -8
    -2 6 8
    -2 6 8
    2 6 -8
    -2 6 8
    2 6 -8
    1 -6 -8
    -1 -6 8
    1 -6 -8
    1 -6 -8
    1 6 -8
    1 6 -8
    -1 6 8
    -1 6 8
    -1 6 8
    -1 6 8
    1 6 -8
    0 -6 -8
    0 -6 8
    0 -6 -8
    0 -6 8
    0 -6 -8
    0 6 -8
    0 6 8
    0 6 8
    0 6 8
    0 6 8
    0 6 -8
    0 6 -8
    1 -6 8
    -1 -6 -8
    -1 -6 -8
    1 -6 8
    1 -6 8
    -1 6 -8
    1 6 8
    1 6 8
    1 6 8
    -1 6 -8
    -1 6 -8
    2 -6 8
    2 -6 8
    -2 -6 -8
    -2 -6 -8
    2 -6 8
    2 6 8
    -2 6 -8
    -2 6 -8
    2 6 8
    2 6 8
    -2 6 -8
    -3 -6 -8
    3 -6 8
    -3 -6 -8
    3 -6 8
    3 -6 8
    3 6 8
    3 6 8
    -3 6 -8
    3 6 8
    -4 -6 -8
    4 -6 8
    4 -6 8
    -4 -6 -8
    4 -6 8
    -4 6 -8
    -4 6 -8
    4 6 8
    -4 6 -8
    4 6 8
    5 -6 8
    5 -6 8
    -5 -6 -8
    5 -6 8
    -5 -6 -8
    5 6 8
    5 6 8
    -5 6 -8
    -5 6 -8
    6 -6 8
    6 -6 8
    6 -6 8
    -6 6 -8
    6 6 8
    6 6 8
    7 -6 8
    7 -6 8
    7 -6 8
    7 6 8
    7 6 8
    8 -7 -8
    8 -7 -8
    8 7 -8
    8 7 -8
    8 7 -8
    -8 7 8
    7 -7 -8
    7 -7 -8
    7 7 -8
    7 7 -8
    -7 7 8
    6 -7 -8
    6 -7 -8
    -6 7 8
    -6 7 8
    6 7 -8
    5 -7 -8
    5 -7 -8
    5 7 -8
    5 7 -8
    -5 7 8
    -5 7 8
    4 -7 -8
    4 -7 -8
    4 -7 -8
    -4 7 8
    4 7 -8
    -4 7 8
    4 7 -8
    -4 7 8
    3 -7 -8
    3 -7 -8
    3 -7 -8
    -3 7 8
    -3 7 8
    -3 7 8
    3 7 -8
    3 7 -8
    3 7 -8
    2 -7 -8
    2 -7 -8
    2 -7 -8
    -2 7 8
    2 7 -8
    2 7 -8
    -2 7 8
    1 -7 -8
    1 -7 -8
    1 7 -8
    -1 7 8
    -1 7 8
    1 7 -8
    1 7 -8
    -1 7 8
    -1 7 8
    0 -7 8
    0 -7 -8
    0 -7 -8
    0 -7 8
    0 -7 -8
    0 7 8
    0 7 8
    0 7 8
    0 7 8
    0 7 -8
    0 7 -8
    0 7 -8
    -1 -7 -8
    1 -7 8
    1 -7 8
    1 -7 8
    -1 7 -8
    -1 7 -8
    1 7 8
    1 7 8
    -1 7 -8
    1 7 8
    2 -7 8
    2 -7 8
    -2 -7 -8
    -2 -7 -8
    2 -7 8
    2 7 8
    -2 7 -8
    2 7 8
    -2 7 -8
    -2 7 -8
    -3 -7 -8
    3 -7 8
    3 -7 8
    3 -7 8
    -3 -7 -8
    -3 7 -8
    3 7 8
    3 7 8
    -3 7 -8
    3 7 8
    -3 7 -8
    4 -7 8
    4 -7 8
    -4 -7 -8
    4 -7 8
    -4 7 -8
    -4 7 -8
    -4 7 -8
    4 7 8
    4 7 8
    -5 -7 -8
    -5 -7 -8
    5 -7 8
    5 -7 8
    5 -7 8
    5 7 8
    -5 7 -8
    5 7 8
    -5 7 -8
    6 -7 8
    6 -7 8
    6 -7 8
    6 7 8
    6 7 8
    7 -7 8
    7 -7 8
    7 -7 8
    7 7 8
    7 7 8
    8 -8 -8
    8 -8 -8
    8 8 -8
    -8 8 8
    8 8 -8
    7 -8 -8
    7 -8 -8
    7 8 -8
    -7 8 8
    7 8 -8
    7 8 -8
    6 -8 -8
    6 -8 -8
    6 8 -8
    -6 8 8
    6 8 -8
    6 8 -8
    5 -8 -8
    5 -8 -8
    5 -8 -8
    -5 8 8
    5 8 -8
    -5 8 8
    5 8 -8
    -5 8 8
    4 -8 -8
    4 -8 -8
    4 -8 -8
    -4 8 8
    4 8 -8
    -4 8 8
    -4 8 8
    4 8 -8
    3 -8 -8
    3 -8 -8
    3 -8 -8
    3 8 -8
    -3 8 8
    -3 8 8
    3 8 -8
    3 8 -8
    2 -8 -8
    2 -8 -8
    2 -8 -8
    -2 8 8
    -2 8 8
    2 8 -8
    2 8 -8
    -2 8 8
    2 8 -8
    2 8 -8
    1 -8 -8
    1 -8 -8
    1 -8 -8
    1 8 -8
    -1 8 8
    1 8 -8
    1 8 -8
    -1 8 8
    -1 8 8
    -1 8 8
    0 -8 -8
    0 -8 -8
    0 -8 8
    0 -8 8
    0 -8 -8
    0 8 8
    0 8 8
    0 8 8
    0 8 8
    0 8 -8
    0 8 -8
    0 8 -8
    -1 -8 -8
    1 -8 8
    1 -8 8
    -1 -8 -8
    1 -8 8
    1 8 8
    -1 8 -8
    -1 8 -8
    -1 8 -8
    1 8 8
    1 8 8
    -2 -8 -8
    2 -8 8
    2 -8 8
    -2 -8 -8
    2 -8 8
    2 8 8
    -2 8 -8
    -2 8 -8
    -2 8 -8
    2 8 8
    2 8 8
    -3 -8 -8
    3 -8 8
    3 -8 8
    -3 -8 -8
    3 -8 8
    3 8 8
    -3 8 -8
    3 8 8
    -3 8 -8
    3 8 8
    -3 8 -8
    4 -8 8
    -4 -8 -8
    4 -8 8
    -4 -8 -8
    4 -8 8
    -4 8 -8
    4 8 8
    -4 8 -8
    4 8 8
    4 8 8
    -4 8 -8
    -5 -8 -8
    5 -8 8
    5 -8 8
    5 -8 8
    5 8 8
    -5 8 -8
    -5 8 -8
    5 8 8
    6 -8 8
    6 -8 8
    6 -8 8
    6 8 8
    6 8 8
    7 -8 8
    7 -8 8
    7 -8 8
    7 8 8
    8 -9 -8
    -8 9 8
    8 9 -8
    8 9 -8
    8 9 -8
    7 -9 -8
    7 -9 -8
    -7 9 8
    7 9 -8
    7 9 -8
    7 9 -8
    6 -9 -8
    -6 9 8
    6 9 -8
    6 9 -8
    6 9 -8
    5 -9 -8
    5 -9 -8
    5 -9 -8
    5 9 -8
    5 9 -8
    -5 9 8
    -5 9 8
    4 -9 -8
    4 -9 -8
    4 -9 -8
    -4 9 8
    4 9 -8
    4 9 -8
    4 9 -8
    -4 9 8
    3 -9 -8
    3 -9 -8
    3 -9 -8
    3 9 -8
    3 9 -8
    -3 9 8
    3 9 -8
    -3 9 8
    -3 9 8
    2 -9 -8
    2 -9 -8
    2 -9 -8
    -2 9 8
    -2 9 8
    2 9 -8
    2 9 -8
    -2 9 8
    2 9 -8
    -2 9 8
    2 9 -8
    1 -9 -8
    1 -9 -8
    -1 -9 8
    1 -9 -8
    1 9 -8
    -1 9 8
    -1 9 8
    1 9 -8
    1 9 -8
    -1 9 8
    -1 9 8
    0 -9 8
    0 -9 8
    0 -9 -8
    0 -9 -8
    0 -9 -8
    0 9 -8
    0 9 8
    0 9 8
    0 9 8
    0 9 -8
    0 9 -8
    1 -9 8
    1 -9 8
    -1 -9 -8
    1 -9 8
    -1 -9 -8
    -1 9 -8
    -1 9 -8
    1 9 8
    1 9 8
    -1 9 -8
    1 9 8
    2 -9 8
    -2 -9 -8
    2 -9 8
    2 -9 8
    -2 -9 -8
    -2 9 -8
    2 9 8
    -2 9 -8
    -2 9 -8
    2 9 8
    2 9 8
    -3 -9 -8
    3 -9 8
    3 -9 8
    -3 -9 -8
    3 -9 8
    -3 9 -8
    -3 9 -8
    3 9 8
    3 9 8
    3 9 8
    -4 -9 -8
    4 -9 8
    -4 -9 -8
    4 -9 8
    4 -9 8
    -4 9 -8
    -4 9 -8
    4 9 8
    4 9 8
    4 9 8
    -5 -9 -8
    5 -9 8
    5 -9 8
    -5 9 -8
    5 9 8
    -5 9 -8
    6 -9 8
    6 -9 8
    6 -9 8
    6 9 8
    6 9 8
    7 -9 8
    7 -9 8
    7 9 8
    7 -10 -8
    7 -10 -8
    7 10 -8
    7 10 -8
    -7 10 8
    7 10 -8
    6 -10 -8
    6 -10 -8
    6 10 -8
    6 10 -8
    6 10 -8
    -6 10 8
    5 -10 -8
    5 -10 -8
    5 10 -8
    5 10 -8
    -5 10 8
    5 10 -8
    5 10 -8
    4 -10 -8
    4 -10 -8
    4 -10 -8
    4 10 -8
    4 10 -8
    3 -10 -8
    3 -10 -8
    -3 10 8
    3 10 -8
    -3 10 8
    -3 10 8
    3 10 -8
    3 10 -8
    2 -10 -8
    2 -10 -8
    2 10 -8
    -2 10 8
    2 10 -8
    -2 10 8
    -2 10 8
    2 10 -8
    2 10 -8
    -2 10 8
    1 -10 -8
    1 -10 -8
    1 -10 -8
    1 10 -8
    1 10 -8
    -1 10 8
    1 10 -8
    -1 10 8
    -1 10 8
    -1 10 8
    0 -10 -8
    0 -10 -8
    0 -10 -8
    0 -10 8
    0 -10 8
    0 10 -8
    0 10 8
    0 10 8
    0 10 -8
    0 10 8
    0 10 8
    0 10 -8
    -1 -10 -8
    1 -10 8
    1 -10 8
    -1 -10 -8
    1 10 8
    -1 10 -8
    1 10 8
    -1 10 -8
    -1 10 -8
    1 10 8
    -2 -10 -8
    2 -10 8
    2 -10 8
    2 -10 8
    2 10 8
    -2 10 -8
    2 10 8
    2 10 8
    -2 10 -8
    -2 10 -8
    3 -10 8
    -3 -10 -8
    3 -10 8
    -3 -10 -8
    3 -10 8
    -3 10 -8
    -3 10 -8
    3 10 8
    3 10 8
    3 10 8
    4 -10 8
    4 -10 8
    4 -10 8
    4 10 8
    4 10 8
    4 10 8
    -4 10 -8
    -4 10 -8
    5 -10 8
    5 -10 8
    5 -10 8
    5 10 8
    5 10 8
    -5 10 -8
    -5 10 -8
    6 -10 8
    6 -10 8
    6 -10 8
    6 10 8
    6 10 8
    7 -11 -8
    7 -11 -8
    7 11 -8
    -7 11 8
    7 11 -8
    6 -11 -8
    6 -11 -8
    6 11 -8
    -6 11 8
    6 11 -8
    6 11 -8
    5 -11 -8
    5 -11 -8
    5 11 -8
    5 11 -8
    5 11 -8
    5 11 -8
    4 -11 -8
    4 -11 -8
    4 11 -8
    4 11 -8
    -4 11 8
    -4 11 8
    3 -11 -8
    3 -11 -8
    3 11 -8
    -3 11 8
    3 11 -8
    -3 11 8
    -3 11 8
    2 -11 -8
    2 -11 -8
    -2 11 8
    -2 11 8
    -2 11 8
    2 11 -8
    -2 11 8
    -2 11 8
    2 11 -8
    2 11 -8
    2 11 -8
    1 -11 -8
    1 -11 -8
    1 -11 -8
    -1 11 8
    1 11 -8
    1 11 -8
    -1 11 8
    -1 11 8
    1 11 -8
    -1 11 8
    -1 11 8
    0 -11 -8
    0 -11 -8
    0 -11 8
    0 -11 -8
    0 -11 8
    0 11 8
    0 11 8
    0 11 -8
    0 11 8
    0 11 -8
    0 11 8
    0 11 -8
    -1 -11 -8
    1 -11 8
    1 -11 8
    -1 -11 -8
    1 11 8
    1 11 8
    -1 11 -8
    -1 11 -8
    1 11 8
    -1 11 -8
    2 -11 8
    2 -11 8
    2 -11 8
    -2 -11 -8
    -2 11 -8
    2 11 8
    2 11 8
    -2 11 -8
    2 11 8
    -2 11 -8
    3 -11 8
    3 -11 8
    3 -11 8
    -3 -11 -8
    -3 11 -8
    3 11 8
    3 11 8
    3 11 8
    -3 11 -8
    4 -11 8
    4 -11 8
    -4 -11 -8
    -4 11 -8
    4 11 8
    4 11 8
    -4 11 -8
    5 -11 8
    5 -11 8
    -5 11 -8
    5 11 8
    5 11 8
    6 -11 8
    6 -11 8
    6 -11 8
    6 11 8
    7 -12 -8
    7 -12 -8
    7 12 -8
    7 12 -8
    -7 12 8
    7 12 -8
    6 -12 -8
    6 -12 -8
    6 12 -8
    6 12 -8
    6 12 -8
    -6 12 8
    5 -12 -8
    5 -12 -8
    5 12 -8
    5 12 -8
    5 12 -8
    4 -12 -8
    4 -12 -8
    4 -12 -8
    4 12 -8
    4 12 -8
    4 12 -8
    -4 12 8
    4 12 -8
    -3 12 8
    3 12 -8
    -3 12 8
    3 12 -8
    3 12 -8
    3 12 -8
    -3 12 8
    2 -12 -8
    2 12 -8
    2 12 -8
    2 12 -8
    -2 12 8
    -2 12 8
    -2 12 8
    2 12 -8
    1 -12 -8
    1 -12 -8
    1 -12 -8
    1 12 -8
    1 12 -8
    1 12 -8
    -1 12 8
    -1 12 8
    -1 12 8
    1 12 -8
    -1 12 8
    -1 12 8
    0 -12 8
    0 -12 -8
    0 -12 8
    0 -12 -8
    0 12 8
    0 12 8
    0 12 8
    0 12 -8
    0 12 -8
    0 12 8
    0 12 -8
    1 -12 8
    -1 -12 -8
    1 -12 8
    -1 12 -8
    -1 12 -8
    1 12 8
    1 12 8
    -1 12 -8
    1 12 8
    1 12 8
    2 -12 8
    2 -12 8
    2 -12 8
    -2 -12 -8
    -2 12 -8
    -2 12 -8
    -2 12 -8
    2 12 8
    2 12 8
    2 12 8
    -3 -12 -8
    3 -12 8
    3 -12 8
    3 -12 8
    -3 12 -8
    -3 12 -8
    3 12 8
    3 12 8
    4 -12 8
    -4 -12 -8
    4 -12 8
    4 -12 8
    4 12 8
    -4 12 -8
    4 12 8
    5 -12 8
    5 -12 8
    5 -12 8
    5 12 8
    5 12 8
    6 -13 -8
    6 -13 -8
    6 13 -8
    6 13 -8
    -6 13 8
    6 13 -8
    5 -13 -8
    5 -13 -8
    5 13 -8
    5 13 -8
    5 13 -8
    4 -13 -8
    4 13 -8
    4 13 -8
    4 13 -8
    -4 13 8
    3 -13 -8
    3 -13 -8
    3 13 -8
    -3 13 8
    3 13 -8
    3 13 -8
    3 13 -8
    2 -13 -8
    2 -13 -8
    -2 13 8
    -2 13 8
    2 13 -8
    -2 13 8
    2 13 -8
    -2 13 8
    2 13 -8
    -2 13 8
    1 -13 -8
    1 -13 -8
    1 13 -8
    -1 13 8
    -1 13 8
    -1 13 8
    1 13 -8
    1 13 -8
    1 13 -8
    -1 13 8
    -1 13 8
    0 -13 -8
    0 -13 -8
    0 -13 -8
    0 -13 8
    0 13 -8
    0 13 8
    0 13 8
    0 13 -8
    0 13 8
    0 13 8
    0 13 -8
    1 -13 8
    -1 -13 -8
    1 13 8
    -1 13 -8
    -1 13 -8
    1 13 8
    1 13 8
    -2 -13 -8
    2 -13 8
    2 -13 8
    -2 13 -8
    2 13 8
    -2 13 -8
    2 13 8
    3 -13 8
    3 -13 8
    -3 -13 -8
    3 -13 8
    3 13 8
    3 13 8
    -3 13 -8
    -3 13 -8
    4 -13 8
    4 -13 8
    4 -13 8
    4 13 8
    -4 13 -8
    4 13 8
    5 -13 8
    5 -13 8
    5 -13 8
    5 13 8
    5 13 8
    6 -14 -8
    6 -14 -8
    6 14 -8
    6 14 -8
    6 14 -8
    5 -14 -8
    5 -14 -8
    5 14 -8
    5 14 -8
    5 14 -8
    -5 14 8
    4 -14 -8
    4 14 -8
    4 14 -8
    -4 14 8
    4 14 -8
    3 -14 -8
    -3 14 8
    3 14 -8
    3 14 -8
    3 14 -8
    3 14 -8
    2 -14 -8
    -2 14 8
    -2 14 8
    2 14 -8
    2 14 -8
    2 14 -8
    -2 14 8
    2 14 -8
    1 -14 -8
    -1 14 8
    1 14 -8
    1 14 -8
    -1 14 8
    1 14 -8
    -1 14 8
    1 14 -8
    -1 14 8
    0 -14 8
    0 -14 -8
    0 14 8
    0 14 8
    0 14 8
    0 14 -8
    0 14 -8
    0 14 -8
    1 -14 8
    -1 -14 -8
    -1 14 -8
    1 14 8
    -1 14 -8
    2 -14 8
    2 -14 8
    -2 -14 -8
    -2 14 -8
    2 14 8
    2 14 8
    -2 14 -8
    3 -14 8
    -3 -14 -8
    3 -14 8
    3 -14 8
    3 14 8
    -3 14 -8
    4 -14 8
    4 -14 8
    4 14 8
    4 14 8
    -4 14 -8
    5 -15 -8
    -5 15 8
    5 15 -8
    5 15 -8
    5 15 -8
    4 -15 -8
    4 15 -8
    -4 15 8
    4 15 -8
    3 -15 -8
    3 15 -8
    -3 15 8
    -3 15 8
    -3 15 8
    3 15 -8
    3 15 -8
    2 -15 -8
    2 15 -8
    -2 15 8
    -2 15 8
    2 15 -8
    -2 15 8
    2 15 -8
    1 -15 -8
    -1 15 8
    1 15 -8
    1 15 -8
    1 15 -8
    -1 15 8
    0 -15 -8
    0 15 8
    0 15 -8
    0 15 8
    0 15 8
    0 15 -8
    0 15 -8
    -1 -15 -8
    1 -15 8
    1 15 8
    -1 15 -8
    1 15 8
    2 -15 8
    2 -15 8
    -2 -15 -8
    2 15 8
    -2 15 -8
    2 15 8
    3 -15 8
    3 -15 8
    -3 15 -8
    3 15 8
    3 15 8
    4 -15 8
    4 -15 8
    4 -15 8
    4 15 8
    -4 15 -8
    4 15 8
    4 -16 -8
    -4 16 8
    4 16 -8
    4 16 -8
    4 16 -8
    3 -16 -8
    3 16 -8
    3 16 -8
    -3 16 8
    3 16 -8
    -3 16 8
    2 -16 -8
    2 16 -8
    -2 16 8
    2 16 -8
    -2 16 8
    2 16 -8
    1 -16 -8
    1 16 -8
    -1 16 8
    1 16 -8
    1 16 -8
    -1 16 8
    0 16 8
    0 16 -8
    0 16 8
    0 16 -8
    0 16 -8
    1 -16 8
    -1 -16 -8
    -1 16 -8
    -1 16 -8
    1 16 8
    -1 16 -8
    1 16 8
    2 -16 8
    2 -16 8
    -2 -16 -8
    -2 16 -8
    2 16 8
    2 16 8
    -2 16 -8
    3 -16 8
    3 -16 8
    3 16 8
    3 16 8
    -3 16 -8
    -3 16 -8
    -3 17 8
    3 17 -8
    3 17 -8
    -3 17 8
    3 17 -8
    2 -17 -8
    2 17 -8
    2 17 -8
    2 17 -8
    -2 17 8
    -2 17 8
    1 -17 -8
    -1 17 8
    1 17 -8
    1 17 -8
    0 17 -8
    0 17 8
    0 17 8
    0 17 -8
    0 17 -8
    1 -17 8
    -1 17 -8
    1 17 8
    -1 17 -8
    1 17 8
    -1 17 -8
    2 -17 8
    -2 17 -8
    -2 17 -8
    2 17 8
    2 17 8
    -2 17 -8
    9 0 -9
    9 0 -9
    8 0 -9
    8 0 -9
    7 0 -9
    6 0 -9
    5 0 -9
    4 0 -9
    3 0 -9
    3 0 -9
    -2 0 9
    2 0 -9
    2 0 -9
    -1 0 9
    1 0 -9
    1 0 -9
    0 0 -9
    0 0 -9
    1 0 9
    1 0 9
    -1 0 -9
    -1 0 -9
    1 0 9
    -2 0 -9
    2 0 9
    2 0 9
    -2 0 -9
    -3 0 -9
    3 0 9
    3 0 9
    3 0 9
    -3 0 -9
    4 0 9
    -4 0 -9
    -4 0 -9
    4 0 9
    4 0 9
    5 0 9
    5 0 9
    -5 0 -9
    5 0 9
    -5 0 -9
    6 0 9
    -6 0 -9
    6 0 9
    6 0 9
    7 0 9
    7 0 9
    7 0 9
    9 -1 -9
    9 -1 -9
    9 1 -9
    9 1 -9
    8 -1 -9
    8 -1 -9
    8 1 -9
    8 1 -9
    6 -1 -9
    6 1 -9
    5 -1 -9
    5 1 -9
    4 -1 -9
    4 1 -9
    3 -1 -9
    3 -1 -9
    3 1 -9
    3 1 -9
    -2 -1 9
    2 -1 -9
    2 -1 -9
    -2 1 9
    2 1 -9
    2 1 -9
    1 -1 -9
    -1 -1 9
    1 -1 -9
    1 -1 -9
    1 1 -9
    -1 1 9
    -1 1 9
    1 1 -9
    0 -1 -9
    0 1 -9
    0 1 -9
    0 1 9
    0 1 9
    1 -1 9
    1 -1 9
    -1 -1 -9
    -1 -1 -9
    1 -1 9
    1 1 9
    -1 1 -9
    1 1 9
    -1 1 -9
    1 1 9
    -2 -1 -9
    2 -1 9
    2 -1 9
    -2 -1 -9
    2 -1 9
    2 1 9
    2 1 9
    -2 1 -9
    -2 1 -9
    2 1 9
    3 -1 9
    3 -1 9
    3 -1 9
    -3 -1 -9
    -3 -1 -9
    3 1 9
    3 1 9
    3 1 9
    -3 1 -9
    -3 1 -9
    4 -1 9
    -4 -1 -9
    4 -1 9
    -4 -1 -9
    4 -1 9
    -4 1 -9
    4 1 9
    4 1 9
    4 1 9
    -4 1 -9
    5 -1 9
    5 -1 9
    -5 -1 -9
    -5 -1 -9
    5 -1 9
    -5 1 -9
    5 1 9
    -5 1 -9
    5 1 9
    5 1 9
    6 -1 9
    -6 -1 -9
    6 -1 9
    6 -1 9
    6 1 9
    -6 1 -9
    6 1 9
    6 1 9
    7 -1 9
    7 -1 9
    7 -1 9
    7 1 9
    7 1 9
    7 1 9
    9 -2 -9
    9 -2 -9
    9 2 -9
    9 2 -9
    8 -2 -9
    8 -2 -9
    8 2 -9
    8 2 -9
    7 -2 -9
    7 2 -9
    6 -2 -9
    6 2 -9
    5 -2 -9
    5 2 -9
    4 -2 -9
    4 2 -9
    3 -2 -9
    3 -2 -9
    -3 2 9
    3 2 -9
    3 2 -9
    -3 2 9
    -3 2 9
    2 -2 -9
    -2 -2 9
    2 -2 -9
    -2 2 9
    -2 2 9
    2 2 -9
    2 2 -9
    -1 -2 9
    1 -2 -9
    1 -2 -9
    1 -2 -9
    -1 2 9
    -1 2 9
    1 2 -9
    1 2 -9
    1 2 -9
    1 2 -9
    0 -2 -9
    0 -2 -9
    0 2 -9
    0 2 9
    0 2 9
    0 2 9
    0 2 -9
    1 -2 9
    -1 -2 -9
    1 -2 9
    -1 -2 -9
    1 -2 9
    1 2 9
    1 2 9
    1 2 9
    -1 2 -9
    -1 2 -9
    2 -2 9
    -2 -2 -9
    2 -2 9
    2 -2 9
    -2 -2 -9
    -2 2 -9
    2 2 9
    2 2 9
    -2 2 -9
    3 -2 9
    3 -2 9
    -3 -2 -9
    -3 -2 -9
    3 -2 9
    -3 2 -9
    3 2 9
    -3 2 -9
    -4 -2 -9
    4 -2 9
    4 -2 9
    4 -2 9
    -4 -2 -9
    4 2 9
    4 2 9
    -4 2 -9
    -4 2 -9
    4 2 9
    5 -2 9
    5 -2 9
    -5 -2 -9
    -5 -2 -9
    5 -2 9
    5 2 9
    5 2 9
    5 2 9
    -5 2 -9
    -5 2 -9
    6 -2 9
    6 -2 9
    6 -2 9
    -6 -2 -9
    6 2 9
    6 2 9
    6 2 9
    7 -2 9
    7 -2 9
    7 -2 9
    7 2 9
    7 2 9
    7 2 9
    9 -3 -9
    9 -3 -9
    9 -3 -9
    9 3 -9
    9 3 -9
    8 -3 -9
    8 -3 -9
    8 3 -9
    8 3 -9
    7 -3 -9
    7 3 -9
    6 -3 -9
    6 3 -9
    5 -3 -9
    5 3 -9
    4 -3 -9
    -4 3 9
    -4 3 9
    -4 3 9
    3 -3 -9
    3 -3 -9
    -3 3 9
    3 3 -9
    -3 3 9
    -3 3 9
    -2 -3 9
    2 -3 -9
    2 -3 -9
    2 -3 -9
    -2 3 9
    -2 3 9
    2 3 -9
    -1 -3 9
    1 -3 -9
    1 -3 -9
    1 -3 -9
    1 3 -9
    1 3 -9
    -1 3 9
    -1 3 9
    1 3 -9
    0 -3 -9
    0 -3 -9
    0 -3 9
    0 3 -9
    0 3 -9
    0 3 9
    0 3 9
    0 3 9
    -1 -3 -9
    -1 -3 -9
    1 -3 9
    1 -3 9
    1 -3 9
    1 3 9
    -1 3 -9
    -1 3 -9
    1 3 9
    1 3 9
    -1 3 -9
    -2 -3 -9
    2 -3 9
    -2 -3 -9
    2 -3 9
    2 -3 9
    -2 3 -9
    2 3 9
    -2 3 -9
    2 3 9
    3 -3 9
    3 -3 9
    -3 -3 -9
    3 -3 9
    -3 3 -9
    3 3 9
    -3 3 -9
    3 3 9
    4 -3 9
    4 -3 9
    -4 -3 -9
    -4 -3 -9
    4 -3 9
    4 3 9
    -4 3 -9
    -4 3 -9
    4 3 9
    -5 -3 -9
    5 -3 9
    5 -3 9
    5 -3 9
    -5 -3 -9
    5 3 9
    5 3 9
    -5 3 -9
    -5 3 -9
    6 -3 9
    6 -3 9
    6 -3 9
    -6 -3 -9
    6 3 9
    6 3 9
    -6 3 -9
    7 -3 9
    7 -3 9
    7 -3 9
    7 3 9
    7 3 9
    7 3 9
    8 -4 -9
    8 -4 -9
    8 4 -9
    8 4 -9
    7 -4 -9
    7 4 -9
    7 4 -9
    7 4 -9
    6 -4 -9
    6 4 -9
    6 4 -9
    -6 4 9
    -6 4 9
    6 4 -9
    5 -4 -9
    -5 4 9
    -5 4 9
    -5 4 9
    5 4 -9
    5 4 -9
    4 -4 -9
    4 4 -9
    -4 4 9
    4 4 -9
    -4 4 9
    -4 4 9
    3 -4 -9
    3 -4 -9
    3 4 -9
    -3 4 9
    3 4 -9
    -3 4 9
    -3 4 9
    2 -4 -9
    2 -4 -9
    -2 -4 9
    2 -4 -9
    -2 4 9
    2 4 -9
    -2 4 9
    2 4 -9
    1 -4 -9
    1 -4 -9
    -1 -4 9
    1 -4 -9
    -1 4 9
    1 4 -9
    1 4 -9
    1 4 -9
    0 -4 -9
    0 -4 -9
    0 -4 9
    0 4 -9
    0 4 -9
    0 4 -9
    0 4 9
    0 4 9
    0 4 9
    -1 -4 -9
    -1 -4 -9
    1 -4 9
    1 -4 9
    1 -4 9
    1 4 9
    -1 4 -9
    -1 4 -9
    1 4 9
    -1 4 -9
    1 4 9
    2 -4 9
    -2 -4 -9
    -2 -4 -9
    2 -4 9
    2 -4 9
    2 4 9
    -2 4 -9
    -2 4 -9
    2 4 9
    -2 4 -9
    2 4 9
    3 -4 9
    -3 -4 -9
    3 -4 9
    -3 -4 -9
    -3 4 -9
    -3 4 -9
    3 4 9
    3 4 9
    4 -4 9
    4 -4 9
    -4 -4 -9
    4 -4 9
    -4 -4 -9
    4 4 9
    -4 4 -9
    -4 4 -9
    4 4 9
    5 -4 9
    5 -4 9
    -5 -4 -9
    -5 -4 -9
    5 -4 9
    5 4 9
    -5 4 -9
    5 4 9
    -5 4 -9
    -6 -4 -9
    6 -4 9
    6 -4 9
    6 -4 9
    -6 4 -9
    6 4 9
    6 4 9
    6 4 9
    7 -4 9
    7 -4 9
    7 -4 9
    7 4 9
    7 4 9
    7 4 9
    8 -5 -9
    8 -5 -9
    8 5 -9
    8 5 -9
    7 -5 -9
    7 -5 -9
    -7 5 9
    7 5 -9
    7 5 -9
    7 5 -9
    6 -5 -9
    6 -5 -9
    6 -5 -9
    6 5 -9
    6 5 -9
    -6 5 9
    5 -5 -9
    5 -5 -9
    -5 5 9
    -5 5 9
    -5 5 9
    5 5 -9
    5 5 -9
    4 -5 -9
    4 -5 -9
    4 -5 -9
    4 5 -9
    -4 5 9
    4 5 -9
    -4 5 9
    -4 5 9
    3 -5 -9
    3 -5 -9
    3 -5 -9
    -3 5 9
    3 5 -9
    3 5 -9
    -3 5 9
    2 -5 -9
    2 -5 -9
    -2 -5 9
    2 -5 -9
    2 5 -9
    -2 5 9
    -2 5 9
    2 5 -9
    1 -5 -9
    1 -5 -9
    -1 -5 9
    1 5 -9
    1 5 -9
    1 5 -9
    -1 5 9
    0 -5 9
    0 -5 -9
    0 -5 9
    0 -5 -9
    0 5 9
    0 5 -9
    0 5 -9
    0 5 -9
    0 5 9
    0 5 9
    1 -5 9
    -1 -5 -9
    1 -5 9
    1 -5 9
    -1 -5 -9
    1 5 9
    -1 5 -9
    1 5 9
    -1 5 -9
    -1 5 -9
    2 -5 9
    -2 -5 -9
    2 -5 9
    -2 -5 -9
    2 -5 9
    2 5 9
    2 5 9
    -2 5 -9
    2 5 9
    -2 5 -9
    3 -5 9
    -3 -5 -9
    3 -5 9
    -3 -5 -9
    3 -5 9
    -3 5 -9
    3 5 9
    -3 5 -9
    3 5 9
    4 -5 9
    -4 -5 -9
    4 -5 9
    4 -5 9
    -4 -5 -9
    -4 5 -9
    4 5 9
    4 5 9
    5 -5 9
    -5 -5 -9
    5 -5 9
    -5 -5 -9
    5 -5 9
    -5 5 -9
    5 5 9
    5 5 9
    6 -5 9
    6 -5 9
    6 5 9
    -6 5 -9
    6 5 9
    7 -5 9
    7 -5 9
    7 -5 9
    7 5 9
    7 5 9
    7 5 9
    8 -6 -9
    8 -6 -9
    -8 6 9
    8 6 -9
    8 6 -9
    8 6 -9
    7 -6 -9
    7 -6 -9
    7 6 -9
    -7 6 9
    7 6 -9
    6 -6 -9
    6 -6 -9
    6 -6 -9
    -6 6 9
    -6 6 9
    -6 6 9
    6 6 -9
    6 6 -9
    5 -6 -9
    5 -6 -9
    5 -6 -9
    -5 6 9
    -5 6 9
    -5 6 9
    5 6 -9
    4 -6 -9
    4 -6 -9
    4 -6 -9
    -4 6 9
    -4 6 9
    4 6 -9
    -4 6 9
    4 6 -9
    3 -6 -9
    3 -6 -9
    3 -6 -9
    -3 6 9
    3 6 -9
    -3 6 9
    -3 6 9
    3 6 -9
    3 6 -9
    2 -6 -9
    2 -6 -9
    2 -6 -9
    2 6 -9
    -2 6 9
    -2 6 9
    2 6 -9
    2 6 -9
    1 -6 -9
    1 -6 -9
    1 -6 -9
    1 6 -9
    -1 6 9
    -1 6 9
    1 6 -9
    1 6 -9
    0 -6 -9
    0 -6 9
    0 -6 9
    0 -6 -9
    0 6 -9
    0 6 -9
    0 6 9
    0 6 9
    0 6 9
    0 6 -9
    0 6 9
    1 -6 9
    -1 -6 -9
    1 -6 9
    -1 -6 -9
    1 -6 9
    1 6 9
    -1 6 -9
    -1 6 -9
    1 6 9
    1 6 9
    -1 6 -9
    -2 -6 -9
    2 -6 9
    2 -6 9
    -2 -6 -9
    2 -6 9
    -2 6 -9
    -2 6 -9
    -2 6 -9
    2 6 9
    2 6 9
    2 6 9
    3 -6 9
    3 -6 9
    3 -6 9
    -3 -6 -9
    -3 -6 -9
    3 6 9
    -3 6 -9
    -3 6 -9
    3 6 9
    -3 6 -9
    3 6 9
    4 -6 9
    4 -6 9
    4 -6 9
    -4 -6 -9
    -4 -6 -9
    -4 6 -9
    -4 6 -9
    -4 6 -9
    4 6 9
    4 6 9
    5 -6 9
    5 -6 9
    5 -6 9
    -5 6 -9
    5 6 9
    5 6 9
    6 -6 9
    6 -6 9
    6 -6 9
    -6 6 -9
    6 6 9
    6 6 9
    7 -6 9
    7 -6 9
    7 -6 9
    7 6 9
    7 6 9
    7 6 9
    8 -7 -9
    8 -7 -9
    8 7 -9
    -8 7 9
    8 7 -9
    8 7 -9
    7 -7 -9
    7 -7 -9
    -7 7 9
    7 7 -9
    7 7 -9
    6 -7 -9
    6 -7 -9
    6 -7 -9
    6 7 -9
    -6 7 9
    -6 7 9
    6 7 -9
    5 -7 -9
    5 -7 -9
    5 -7 -9
    5 7 -9
    5 7 -9
    -5 7 9
    -5 7 9
    -5 7 9
    4 -7 -9
    4 -7 -9
    4 -7 -9
    4 7 -9
    -4 7 9
    -4 7 9
    4 7 -9
    -4 7 9
    3 -7 -9
    3 -7 -9
    3 -7 -9
    3 7 -9
    -3 7 9
    -3 7 9
    3 7 -9
    3 7 -9
    -3 7 9
    2 -7 -9
    2 -7 -9
    2 -7 -9
    2 7 -9
    2 7 -9
    -2 7 9
    2 7 -9
    -2 7 9
    1 -7 -9
    1 -7 -9
    -1 -7 9
    1 -7 -9
    -1 7 9
    1 7 -9
    1 7 -9
    -1 7 9
    -1 7 9
    -1 7 9
    1 7 -9
    0 -7 -9
    0 -7 -9
    0 -7 9
    0 -7 9
    0 -7 -9
    0 7 -9
    0 7 -9
    0 7 9
    0 7 -9
    0 7 9
    0 7 9
    0 7 9
    1 -7 9
    1 -7 9
    -1 -7 -9
    -1 -7 -9
    1 -7 9
    1 7 9
    1 7 9
    -1 7 -9
    -1 7 -9
    1 7 9
    -1 7 -9
    -2 -7 -9
    2 -7 9
    -2 -7 -9
    2 -7 9
    2 -7 9
    -2 7 -9
    -2 7 -9
    2 7 9
    -2 7 -9
    2 7 9
    3 -7 9
    3 -7 9
    -3 -7 -9
    -3 -7 -9
    3 -7 9
    3 7 9
    -3 7 -9
    -3 7 -9
    3 7 9
    -3 7 -9
    3 7 9
    4 -7 9
    -4 -7 -9
    -4 -7 -9
    4 -7 9
    4 -7 9
    4 7 9
    -4 7 -9
    4 7 9
    -4 7 -9
    4 7 9
    5 -7 9
    5 -7 9
    5 -7 9
    -5 -7 -9
    -5 7 -9
    5 7 9
    5 7 9
    6 -7 9
    6 -7 9
    6 -7 9
    6 7 9
    6 7 9
    7 -7 9
    7 -7 9
    7 -7 9
    7 7 9
    7 7 9
    8 -8 -9
    8 -8 -9
    8 8 -9
    -8 8 9
    8 8 -9
    7 -8 -9
    7 -8 -9
    7 8 -9
    7 8 -9
    7 8 -9
    6 -8 -9
    6 -8 -9
    6 -8 -9
    6 8 -9
    6 8 -9
    -6 8 9
    6 8 -9
    5 -8 -9
    5 -8 -9
    5 -8 -9
    -5 8 9
    5 8 -9
    5 8 -9
    -5 8 9
    4 -8 -9
    4 -8 -9
    4 -8 -9
    -4 8 9
    -4 8 9
    4 8 -9
    4 8 -9
    4 8 -9
    3 -8 -9
    3 -8 -9
    3 -8 -9
    3 8 -9
    -3 8 9
    -3 8 9
    3 8 -9
    3 8 -9
    2 -8 -9
    2 -8 -9
    2 -8 -9
    -2 8 9
    2 8 -9
    -2 8 9
    -2 8 9
    2 8 -9
    2 8 -9
    1 -8 -9
    1 -8 -9
    1 -8 -9
    -1 8 9
    1 8 -9
    -1 8 9
    -1 8 9
    -1 8 9
    0 -8 -9
    0 -8 9
    0 -8 -9
    0 -8 -9
    0 -8 9
    0 8 9
    0 8 -9
    0 8 9
    0 8 9
    0 8 -9
    0 8 -9
    1 -8 9
    1 -8 9
    -1 -8 -9
    1 -8 9
    -1 -8 -9
    -1 8 -9
    -1 8 -9
    1 8 9
    1 8 9
    -1 8 -9
    1 8 9
    2 -8 9
    2 -8 9
    -2 -8 -9
    -2 -8 -9
    2 -8 9
    -2 8 -9
    -2 8 -9
    2 8 9
    2 8 9
    -2 8 -9
    2 8 9
    3 -8 9
    -3 -8 -9
    3 -8 9
    -3 -8 -9
    3 -8 9
    -3 8 -9
    -3 8 -9
    3 8 9
    -3 8 -9
    3 8 9
    3 8 9
    4 -8 9
    4 -8 9
    -4 -8 -9
    4 -8 9
    -4 8 -9
    4 8 9
    4 8 9
    4 8 9
    -4 8 -9
    5 -8 9
    -5 -8 -9
    5 -8 9
    5 -8 9
    5 8 9
    -5 8 -9
    5 8 9
    6 -8 9
    6 -8 9
    6 -8 9
    6 8 9
    6 8 9
    7 -8 9
    7 -9 -9
    7 -9 -9
    7 9 -9
    7 9 -9
    -7 9 9
    7 9 -9
    6 -9 -9
    6 9 -9
    6 9 -9
    -6 9 9
    5 -9 -9
    5 -9 -9
    5 -9 -9
    -5 9 9
    -5 9 9
    5 9 -9
    5 9 -9
    4 -9 -9
    4 -9 -9
    4 -9 -9
    4 9 -9
    -4 9 9
    4 9 -9
    4 9 -9
    -4 9 9
    3 -9 -9
    3 -9 -9
    -3 9 9
    3 9 -9
    -3 9 9
    3 9 -9
    3 9 -9
    2 -9 -9
    2 -9 -9
    2 -9 -9
    2 9 -9
    -2 9 9
    -2 9 9
    2 9 -9
    2 9 -9
    -2 9 9
    1 -9 -9
    1 -9 -9
    1 -9 -9
    -1 -9 9
    -1 9 9
    1 9 -9
    -1 9 9
    -1 9 9
    -1 9 9
    1 9 -9
    1 9 -9
    0 -9 9
    0 -9 -9
    0 -9 9
    0 -9 -9
    0 -9 -9
    0 9 9
    0 9 -9
    0 9 -9
    0 9 9
    0 9 -9
    0 9 9
    0 9 9
    -1 -9 -9
    1 -9 9
    -1 -9 -9
    1 -9 9
    1 9 9
    -1 9 -9
    -1 9 -9
    1 9 9
    -1 9 -9
    1 9 9
    -2 -9 -9
    2 -9 9
    -2 -9 -9
    2 -9 9
    2 -9 9
    2 9 9
    2 9 9
    -2 9 -9
    -2 9 -9
    2 9 9
    -2 9 -9
    -3 -9 -9
    3 -9 9
    3 -9 9
    3 -9 9
    -3 -9 -9
    -3 9 -9
    3 9 9
    -3 9 -9
    3 9 9
    3 9 9
    4 -9 9
    4 -9 9
    -4 -9 -9
    -4 9 -9
    4 9 9
    4 9 9
    4 9 9
    -4 9 -9
    -5 -9 -9
    5 -9 9
    5 -9 9
    5 -9 9
    -5 9 -9
    -5 9 -9
    5 9 9
    5 9 9
    6 -9 9
    6 -9 9
    6 -9 9
    6 9 9
    6 9 9
    7 -10 -9
    7 -10 -9
    7 10 -9
    7 10 -9
    -7 10 9
    7 10 -9
    6 -10 -9
    6 -10 -9
    6 10 -9
    -6 10 9
    6 10 -9
    6 10 -9
    5 -10 -9
    5 -10 -9
    5 10 -9
    5 10 -9
    5 10 -9
    -5 10 9
    4 -10 -9
    4 -10 -9
    4 -10 -9
    4 10 -9
    4 10 -9
    -4 10 9
    4 10 -9
    3 -10 -9
    3 -10 -9
    -3 10 9
    3 10 -9
    -3 10 9
    3 10 -9
    3 10 -9
    -3 10 9
    2 -10 -9
    2 -10 -9
    2 -10 -9
    -2 10 9
    2 10 -9
    -2 10 9
    2 10 -9
    2 10 -9
    -2 10 9
    2 10 -9
    -1 -10 9
    1 -10 -9
    1 -10 -9
    1 -10 -9
    1 10 -9
    1 10 -9
    1 10 -9
    -1 10 9
    -1 10 9
    -1 10 9
    -1 10 9
    0 -10 -9
    0 -10 9
    0 -10 9
    0 -10 -9
    0 -10 -9
    0 10 -9
    0 10 9
    0 10 9
    0 10 9
    0 10 -9
    0 10 9
    0 10 -9
    -1 -10 -9
    -1 -10 -9
    1 -10 9
    1 -10 9
    -1 10 -9
    1 10 9
    -1 10 -9
    1 10 9
    1 10 9
    -1 10 -9
    2 -10 9
    2 -10 9
    -2 -10 -9
    -2 10 -9
    2 10 9
    -2 10 -9
    2 10 9
    -2 10 -9
    2 10 9
    3 -10 9
    -3 -10 -9
    3 -10 9
    3 -10 9
    -3 10 -9
    3 10 9
    3 10 9
    -3 10 -9
    3 10 9
    4 -10 9
    -4 -10 -9
    4 -10 9
    4 -10 9
    4 10 9
    -4 10 -9
    4 10 9
    -4 10 -9
    5 -10 9
    5 -10 9
    5 -10 9
    5 10 9
    -5 10 -9
    5 10 9
    -5 10 -9
    6 -10 9
    6 -10 9
    6 -10 9
    6 10 9
    6 10 9
    7 -11 -9
    7 -11 -9
    7 11 -9
    7 11 -9
    -7 11 9
    7 11 -9
    6 -11 -9
    6 -11 -9
    6 11 -9
    -6 11 9
    6 11 -9
    6 11 -9
    5 -11 -9
    5 -11 -9
    5 -11 -9
    5 11 -9
    5 11 -9
    5 11 -9
    5 11 -9
    -5 11 9
    4 -11 -9
    4 -11 -9
    4 -11 -9
    -4 11 9
    4 11 -9
    4 11 -9
    3 -11 -9
    3 -11 -9
    3 11 -9
    -3 11 9
    3 11 -9
    3 11 -9
    -3 11 9
    3 11 -9
    2 -11 -9
    2 -11 -9
    2 11 -9
    -2 11 9
    2 11 -9
    -2 11 9
    2 11 -9
    -2 11 9
    -2 11 9
    1 -11 -9
    1 -11 -9
    1 -11 -9
    1 11 -9
    -1 11 9
    -1 11 9
    -1 11 9
    1 11 -9
    1 11 -9
    -1 11 9
    0 -11 9
    0 -11 -9
    0 -11 9
    0 -11 -9
    0 11 -9
    0 11 9
    0 11 -9
    0 11 9
    0 11 -9
    0 11 9
    0 11 9
    -1 -11 -9
    1 -11 9
    -1 -11 -9
    1 -11 9
    -1 11 -9
    1 11 9
    1 11 9
    1 11 9
    -1 11 -9
    -1 11 -9
    -2 -11 -9
    2 -11 9
    2 -11 9
    2 -11 9
    2 11 9
    2 11 9
    2 11 9
    -2 11 -9
    -2 11 -9
    -2 11 -9
    3 -11 9
    3 -11 9
    3 -11 9
    -3 -11 -9
    3 11 9
    3 11 9
    -3 11 -9
    -3 11 -9
    3 11 9
    4 -11 9
    -4 -11 -9
    4 -11 9
    4 11 9
    -4 11 -9
    -4 11 -9
    4 11 9
    5 -11 9
    5 -11 9
    5 -11 9
    -5 11 -9
    5 11 9
    5 11 9
    6 -11 9
    6 -11 9
    6 -11 9
    6 11 9
    6 11 9
    6 -12 -9
    6 -12 -9
    6 12 -9
    6 12 -9
    -6 12 9
    6 12 -9
    5 -12 -9
    5 -12 -9
    5 12 -9
    5 12 -9
    5 12 -9
    4 -12 -9
    4 -12 -9
    4 12 -9
    4 12 -9
    -4 12 9
    4 12 -9
    3 -12 -9
    3 12 -9
    -3 12 9
    -3 12 9
    3 12 -9
    3 12 -9
    3 12 -9
    2 -12 -9
    2 -12 -9
    2 12 -9
    -2 12 9
    -2 12 9
    -2 12 9
    -2 12 9
    -2 12 9
    2 12 -9
    2 12 -9
    2 12 -9
    1 -12 -9
    1 -12 -9
    1 -12 -9
    1 12 -9
    -1 12 9
    -1 12 9
    -1 12 9
    -1 12 9
    1 12 -9
    1 12 -9
    1 12 -9
    -1 12 9
    0 -12 9
    0 -12 9
    0 -12 -9
    0 12 -9
    0 12 9
    0 12 -9
    0 12 9
    0 12 -9
    0 12 9
    1 -12 9
    1 -12 9
    -1 -12 -9
    1 12 9
    -1 12 -9
    1 12 9
    1 12 9
    -1 12 -9
    -1 12 -9
    2 -12 9
    -2 -12 -9
    2 -12 9
    2 12 9
    2 12 9
    -2 12 -9
    -2 12 -9
    2 12 9
    3 -12 9
    3 -12 9
    3 -12 9
    -3 -12 -9
    -3 12 -9
    -3 12 -9
    3 12 9
    3 12 9
    -4 -12 -9
    4 -12 9
    4 -12 9
    4 -12 9
    4 12 9
    -4 12 -9
    4 12 9
    -4 12 -9
    5 -12 9
    5 -12 9
    5 -12 9
    5 12 9
    5 12 9
    6 -13 -9
    6 -13 -9
    -6 13 9
    6 13 -9
    6 13 -9
    5 -13 -9
    5 -13 -9
    5 13 -9
    5 13 -9
    5 13 -9
    4 -13 -9
    4 -13 -9
    4 13 -9
    4 13 -9
    4 13 -9
    -4 13 9
    3 -13 -9
    3 -13 -9
    3 13 -9
    3 13 -9
    3 13 -9
    3 13 -9
    -3 13 9
    2 -13 -9
    2 -13 -9
    2 13 -9
    -2 13 9
    -2 13 9
    2 13 -9
    2 13 -9
    1 -13 -9
    1 -13 -9
    1 13 -9
    -1 13 9
    -1 13 9
    -1 13 9
    1 13 -9
    -1 13 9
    1 13 -9
    -1 13 9
    1 13 -9
    0 -13 -9
    0 -13 9
    0 -13 9
    0 13 -9
    0 13 -9
    0 13 -9
    0 13 9
    0 13 9
    0 13 9
    0 13 9
    1 -13 9
    -1 -13 -9
    1 -13 9
    1 13 9
    1 13 9
    -1 13 -9
    2 -13 9
    -2 -13 -9
    2 -13 9
    -2 13 -9
    -2 13 -9
    2 13 9
    2 13 9
    3 -13 9
    3 -13 9
    -3 -13 -9
    3 13 9
    -3 13 -9
    -3 13 -9
    3 13 9
    4 -13 9
    4 -13 9
    4 -13 9
    -4 13 -9
    4 13 9
    4 13 9
    5 -13 9
    5 -13 9
    5 -13 9
    5 13 9
    5 -14 -9
    5 14 -9
    -5 14 9
    5 14 -9
    5 14 -9
    4 -14 -9
    4 14 -9
    -4 14 9
    4 14 -9
    4 14 -9
    4 14 -9
    3 -14 -9
    3 14 -9
    -3 14 9
    3 14 -9
    3 14 -9
    2 -14 -9
    2 14 -9
    -2 14 9
    -2 14 9
    2 14 -9
    -2 14 9
    2 14 -9
    2 14 -9
    1 14 -9
    1 14 -9
    1 14 -9
    1 14 -9
    -1 14 9
    -1 14 9
    -1 14 9
    0 -14 -9
    0 14 9
    0 14 9
    0 14 -9
    0 14 9
    0 14 -9
    1 -14 9
    -1 -14 -9
    -1 14 -9
    1 14 9
    -1 14 -9
    2 -14 9
    2 -14 9
    -2 -14 -9
    -2 14 -9
    2 14 9
    -2 14 -9
    2 14 9
    3 -14 9
    3 -14 9
    3 -14 9
    -3 -14 -9
    3 14 9
    -3 14 -9
    4 -14 9
    4 -14 9
    4 14 9
    -4 14 -9
    4 14 9
    5 15 -9
    5 15 -9
    -5 15 9
    5 15 -9
    4 -15 -9
    4 15 -9
    -4 15 9
    4 15 -9
    4 15 -9
    3 -15 -9
    3 15 -9
    -3 15 9
    3 15 -9
    3 15 -9
    2 -15 -9
    -2 15 9
    2 15 -9
    -2 15 9
    2 15 -9
    1 -15 -9
    -1 15 9
    1 15 -9
    1 15 -9
    1 15 -9
    -1 15 9
    0 -15 -9
    0 15 -9
    0 15 9
    0 15 -9
    0 15 -9
    0 15 9
    1 -15 9
    -1 -15 -9
    1 -15 9
    1 15 9
    -1 15 -9
    1 15 9
    2 -15 9
    2 -15 9
    -2 -15 -9
    2 15 9
    -2 15 -9
    2 15 9
    3 -15 9
    3 -15 9
    3 15 9
    -3 15 -9
    3 15 9
    4 -16 -9
    4 16 -9
    4 16 -9
    -4 16 9
    3 -16 -9
    3 16 -9
    -3 16 9
    3 16 -9
    3 16 -9
    2 -16 -9
    -2 16 9
    -2 16 9
    2 16 -9
    -2 16 9
    2 16 -9
    2 16 -9
    1 -16 -9
    1 16 -9
    -1 16 9
    1 16 -9
    -1 16 9
    1 16 -9
    0 16 9
    0 16 9
    0 16 -9
    0 16 -9
    -1 -16 -9
    1 -16 9
    1 16 9
    -1 16 -9
    1 16 9
    -1 16 -9
    2 -16 9
    2 -16 9
    2 16 9
    2 16 9
    -2 16 -9
    2 -17 -9
    2 17 -9
    -2 17 9
    2 17 -9
    -2 17 9
    1 -17 -9
    1 17 -9
    -1 17 9
    1 17 -9
    -1 17 9
    0 17 9
    0 17 -9
    0 17 -9
    0 17 -9
    0 17 9
    1 -17 9
    -1 -17 -9
    -1 17 -9
    -1 17 -9
    1 17 9
    -1 17 -9
    1 17 9
    9 0 -10
    8 0 -10
    6 0 -10
    5 0 -10
    4 0 -10
    2 0 -10
    -2 0 10
    2 0 -10
    1 0 -10
    1 0 -10
    -1 0 10
    0 0 -10
    -1 0 -10
    1 0 10
    1 0 10
    1 0 10
    -2 0 -10
    2 0 10
    2 0 10
    -2 0 -10
    2 0 10
    -3 0 -10
    -3 0 -10
    3 0 10
    3 0 10
    3 0 10
    4 0 10
    4 0 10
    -4 0 -10
    4 0 10
    -4 0 -10
    -5 0 -10
    5 0 10
    5 0 10
    5 0 10
    6 0 10
    6 0 10
    6 0 10
    -6 0 -10
    7 0 10
    7 0 10
    7 0 10
    9 -1 -10
    9 1 -10
    8 -1 -10
    8 1 -10
    7 -1 -10
    6 -1 -10
    6 1 -10
    5 -1 -10
    5 1 -10
    4 -1 -10
    4 1 -10
    3 -1 -10
    3 -1 -10
    3 1 -10
    3 1 -10
    2 -1 -10
    2 -1 -10
    -2 -1 10
    2 1 -10
    2 1 -10
    -2 1 10
    -1 -1 10
    1 -1 -10
    1 -1 -10
    1 -1 -10
    1 1 -10
    1 1 -10
    -1 1 10
    0 -1 -10
    0 -1 -10
    0 1 -10
    0 1 -10
    0 1 10
    -1 -1 -10
    1 -1 10
    -1 -1 -10
    1 -1 10
    1 -1 10
    -1 1 -10
    1 1 10
    1 1 10
    1 1 10
    1 1 10
    2 -1 10
    -2 -1 -10
    -2 -1 -10
    2 -1 10
    2 -1 10
    -2 1 -10
    2 1 10
    -2 1 -10
    2 1 10
    2 1 10
    3 -1 10
    3 -1 10
    -3 -1 -10
    -3 -1 -10
    3 -1 10
    -3 1 -10
    3 1 10
    -3 1 -10
    3 1 10
    -4 -1 -10
    4 -1 10
    -4 -1 -10
    4 -1 10
    4 -1 10
    -4 1 -10
    4 1 10
    4 1 10
    4 1 10
    -4 1 -10
    5 -1 10
    5 -1 10
    5 -1 10
    -5 -1 -10
    5 1 10
    5 1 10
    -5 1 -10
    5 1 10
    6 -1 10
    -6 -1 -10
    6 -1 10
    6 -1 10
    -6 1 -10
    6 1 10
    6 1 10
    7 -1 10
    7 -1 10
    7 -1 10
    7 1 10
    7 1 10
    7 1 10
    9 2 -10
    8 -2 -10
    8 2 -10
    7 -2 -10
    6 -2 -10
    6 2 -10
    5 -2 -10
    5 2 -10
    4 -2 -10
    4 2 -10
    3 -2 -10
    3 -2 -10
    -3 2 10
    3 2 -10
    -3 2 10
    3 2 -10
    2 -2 -10
    -2 -2 10
    2 -2 -10
    -2 2 10
    2 2 -10
    2 2 -10
    -2 2 10
    1 -2 -10
    1 -2 -10
    -1 -2 10
    1 -2 -10
    -1 2 10
    1 2 -10
    -1 2 10
    1 2 -10
    0 -2 -10
    0 -2 -10
    0 2 -10
    0 2 10
    0 2 10
    0 2 -10
    -1 -2 -10
    -1 -2 -10
    1 -2 10
    1 -2 10
    1 -2 10
    1 2 10
    -1 2 -10
    1 2 10
    -1 2 -10
    1 2 10
    2 -2 10
    2 -2 10
    2 -2 10
    -2 -2 -10
    -2 -2 -10
    -2 2 -10
    2 2 10
    -2 2 -10
    2 2 10
    3 -2 10
    3 -2 10
    3 -2 10
    -3 -2 -10
    -3 -2 -10
    3 2 10
    -3 2 -10
    -3 2 -10
    3 2 10
    -4 -2 -10
    4 -2 10
    -4 -2 -10
    4 -2 10
    4 -2 10
    4 2 10
    -4 2 -10
    4 2 10
    4 2 10
    5 -2 10
    5 -2 10
    -5 -2 -10
    5 -2 10
    -5 2 -10
    5 2 10
    5 2 10
    5 2 10
    6 -2 10
    -6 -2 -10
    6 -2 10
    6 -2 10
    -6 2 -10
    6 2 10
    6 2 10
    6 2 10
    7 -2 10
    7 -2 10
    7 -2 10
    7 2 10
    7 2 10
    7 2 10
    8 -3 -10
    8 3 -10
    7 -3 -10
    7 3 -10
    6 -3 -10
    6 3 -10
    5 -3 -10
    5 3 -10
    4 -3 -10
    -4 3 10
    -4 3 10
    4 3 -10
    -4 3 10
    3 -3 -10
    3 -3 -10
    -3 3 10
    -3 3 10
    -3 3 10
    3 3 -10
    -2 -3 10
    2 -3 -10
    2 -3 -10
    2 -3 -10
    2 3 -10
    -2 3 10
    -2 3 10
    -1 -3 10
    1 -3 -10
    1 -3 -10
    1 -3 -10
    1 3 -10
    -1 3 10
    1 3 -10
    1 3 -10
    0 -3 -10
    0 -3 -10
    0 3 10
    0 3 -10
    0 3 -10
    0 3 10
    0 3 10
    1 -3 10
    -1 -3 -10
    1 -3 10
    1 -3 10
    -1 -3 -10
    -1 3 -10
    1 3 10
    1 3 10
    1 3 10
    -1 3 -10
    2 -3 10
    2 -3 10
    2 -3 10
    -2 -3 -10
    -2 -3 -10
    2 3 10
    2 3 10
    -2 3 -10
    2 3 10
    3 -3 10
    -3 -3 -10
    3 -3 10
    3 3 10
    -3 3 -10
    -3 3 -10
    3 3 10
    4 -3 10
    4 -3 10
    4 -3 10
    -4 -3 -10
    -4 3 -10
    -4 3 -10
    4 3 10
    4 3 10
    5 -3 10
    5 -3 10
    5 -3 10
    -5 -3 -10
    5 3 10
    5 3 10
    -5 3 -10
    5 3 10
    6 -3 10
    6 -3 10
    -6 -3 -10
    -6 3 -10
    6 3 10
    6 3 10
    7 -3 10
    7 -3 10
    7 -3 10
    7 3 10
    7 3 10
    7 3 10
    8 -4 -10
    8 -4 -10
    8 4 -10
    7 -4 -10
    7 4 -10
    6 -4 -10
    6 4 -10
    5 -4 -10
    5 4 -10
    -5 4 10
    -5 4 10
    4 -4 -10
    -4 4 10
    4 4 -10
    4 4 -10
    -4 4 10
    -4 4 10
    3 -4 -10
    3 -4 -10
    -3 4 10
    3 4 -10
    -3 4 10
    -3 4 10
    2 -4 -10
    2 -4 -10
    -2 -4 10
    2 -4 -10
    -2 4 10
    2 4 -10
    2 4 -10
    -2 4 10
    1 -4 -10
    1 -4 -10
    -1 -4 10
    1 -4 -10
    1 4 -10
    1 4 -10
    1 4 -10
    -1 4 10
    -1 4 10
    0 -4 -10
    0 -4 10
    0 -4 -10
    0 4 10
    0 4 -10
    0 4 -10
    0 4 10
    0 4 -10
    0 4 10
    -1 -4 -10
    1 -4 10
    1 -4 10
    1 -4 10
    -1 -4 -10
    1 4 10
    -1 4 -10
    1 4 10
    1 4 10
    -1 4 -10
    -1 4 -10
    -2 -4 -10
    2 -4 10
    2 -4 10
    2 -4 10
    -2 -4 -10
    2 4 10
    -2 4 -10
    2 4 10
    -2 4 -10
    2 4 10
    3 -4 10
    -3 -4 -10
    3 -4 10
    -3 -4 -10
    3 -4 10
    3 4 10
    -3 4 -10
    3 4 10
    -3 4 -10
    4 -4 10
    -4 -4 -10
    4 -4 10
    -4 -4 -10
    4 -4 10
    4 4 10
    -4 4 -10
    4 4 10
    5 -4 10
    5 -4 10
    5 -4 10
    -5 -4 -10
    5 4 10
    5 4 10
    -5 4 -10
    6 -4 10
    6 -4 10
    6 -4 10
    6 4 10
    -6 4 -10
    6 4 10
    6 4 10
    7 -4 10
    7 -4 10
    7 -4 10
    7 4 10
    7 4 10
    7 4 10
    8 -5 -10
    8 -5 -10
    8 5 -10
    7 -5 -10
    7 -5 -10
    7 5 -10
    6 -5 -10
    -6 5 10
    5 -5 -10
    -5 5 10
    -5 5 10
    5 5 -10
    -5 5 10
    5 5 -10
    4 -5 -10
    4 -5 -10
    4 5 -10
    -4 5 10
    -4 5 10
    4 5 -10
    -4 5 10
    3 -5 -10
    3 -5 -10
    3 -5 -10
    3 -5 -10
    -3 5 10
    3 5 -10
    -3 5 10
    -2 -5 10
    2 -5 -10
    2 -5 -10
    2 -5 -10
    -2 5 10
    2 5 -10
    2 5 -10
    2 5 -10
    -2 5 10
    1 -5 -10
    1 -5 -10
    1 -5 -10
    -1 -5 10
    1 5 -10
    -1 5 10
    1 5 -10
    1 5 -10
    0 -5 -10
    0 -5 -10
    0 -5 10
    0 5 10
    0 5 -10
    0 5 -10
    0 5 10
    0 5 10
    0 5 10
    0 5 -10
    1 -5 10
    -1 -5 -10
    1 -5 10
    1 -5 10
    -1 -5 -10
    -1 5 -10
    1 5 10
    1 5 10
    1 5 10
    -1 5 -10
    -1 5 -10
    2 -5 10
    -2 -5 -10
    2 -5 10
    2 -5 10
    -2 5 -10
    -2 5 -10
    -2 5 -10
    2 5 10
    2 5 10
    2 5 10
    3 -5 10
    -3 -5 -10
    -3 -5 -10
    3 -5 10
    3 -5 10
    3 5 10
    3 5 10
    3 5 10
    -3 5 -10
    -4 -5 -10
    -4 -5 -10
    4 -5 10
    4 -5 10
    4 -5 10
    4 5 10
    -4 5 -10
    4 5 10
    5 -5 10
    5 -5 10
    -5 -5 -10
    5 -5 10
    5 5 10
    5 5 10
    -5 5 -10
    6 -5 10
    6 -5 10
    6 -5 10
    6 5 10
    -6 5 -10
    6 5 10
    7 -5 10
    7 -5 10
    7 -5 10
    7 5 10
    7 5 10
    7 5 10
    8 -6 -10
    8 -6 -10
    8 6 -10
    8 6 -10
    7 -6 -10
    7 -6 -10
    7 6 -10
    7 6 -10
    -7 6 10
    7 6 -10
    6 -6 -10
    6 -6 -10
    6 -6 -10
    -6 6 10
    -6 6 10
    6 6 -10
    6 6 -10
    -6 6 10
    5 -6 -10
    5 -6 -10
    5 -6 -10
    5 6 -10
    5 6 -10
    -5 6 10
    -5 6 10
    -5 6 10
    4 -6 -10
    4 -6 -10
    4 -6 -10
    4 6 -10
    -4 6 10
    -4 6 10
    -4 6 10
    4 6 -10
    3 -6 -10
    3 -6 -10
    3 -6 -10
    3 -6 -10
    -3 6 10
    3 6 -10
    3 6 -10
    -3 6 10
    -3 6 10
    3 6 -10
    2 -6 -10
    2 -6 -10
    -2 -6 10
    2 -6 -10
    2 6 -10
    2 6 -10
    -2 6 10
    -2 6 10
    2 6 -10
    -1 -6 10
    1 -6 -10
    1 -6 -10
    1 6 -10
    -1 6 10
    1 6 -10
    -1 6 10
    1 6 -10
    0 -6 -10
    0 -6 10
    0 -6 -10
    0 6 -10
    0 6 10
    0 6 10
    0 6 -10
    0 6 -10
    0 6 10
    1 -6 10
    1 -6 10
    -1 -6 -10
    -1 -6 -10
    1 -6 10
    -1 6 -10
    1 6 10
    1 6 10
    -1 6 -10
    -1 6 -10
    1 6 10
    -2 -6 -10
    -2 -6 -10
    2 -6 10
    2 -6 10
    2 -6 10
    -2 6 -10
    -2 6 -10
    2 6 10
    -2 6 -10
    2 6 10
    2 6 10
    -3 -6 -10
    3 -6 10
    3 -6 10
    -3 -6 -10
    3 -6 10
    3 6 10
    3 6 10
    3 6 10
    -3 6 -10
    -3 6 -10
    -3 6 -10
    4 -6 10
    4 -6 10
    -4 -6 -10
    4 -6 10
    -4 -6 -10
    4 6 10
    -4 6 -10
    4 6 10
    5 -6 10
    5 -6 10
    5 -6 10
    -5 -6 -10
    5 6 10
    -5 6 -10
    5 6 10
    6 -6 10
    6 -6 10
    6 -6 10
    6 6 10
    6 6 10
    7 -6 10
    7 -6 10
    7 6 10
    7 6 10
    7 6 10
    8 -7 -10
    8 -7 -10
    8 7 -10
    8 7 -10
    8 7 -10
    7 -7 -10
    7 -7 -10
    7 7 -10
    -7 7 10
    7 7 -10
    6 -7 -10
    6 -7 -10
    6 7 -10
    -6 7 10
    6 7 -10
    5 -7 -10
    5 -7 -10
    5 -7 -10
    -5 7 10
    5 7 -10
    -5 7 10
    -5 7 10
    5 7 -10
    4 -7 -10
    4 -7 -10
    4 -7 -10
    -4 7 10
    -4 7 10
    -4 7 10
    4 7 -10
    4 7 -10
    3 -7 -10
    3 -7 -10
    3 -7 -10
    -3 7 10
    -3 7 10
    3 7 -10
    3 7 -10
    -3 7 10
    3 7 -10
    2 -7 -10
    2 -7 -10
    -2 7 10
    2 7 -10
    2 7 -10
    2 7 -10
    1 -7 -10
    1 -7 -10
    -1 -7 10
    1 -7 -10
    1 7 -10
    -1 7 10
    1 7 -10
    1 7 -10
    0 -7 -10
    0 -7 -10
    0 -7 10
    0 -7 10
    0 7 -10
    0 7 10
    0 7 10
    0 7 -10
    0 7 10
    0 7 -10
    0 7 10
    1 -7 10
    -1 -7 -10
    1 -7 10
    1 -7 10
    -1 -7 -10
    -1 7 -10
    1 7 10
    -1 7 -10
    -1 7 -10
    1 7 10
    1 7 10
    -2 -7 -10
    2 -7 10
    -2 -7 -10
    2 -7 10
    2 -7 10
    -2 7 -10
    2 7 10
    -2 7 -10
    2 7 10
    -2 7 -10
    3 -7 10
    3 -7 10
    -3 -7 -10
    3 -7 10
    -3 7 -10
    3 7 10
    3 7 10
    3 7 10
    -3 7 -10
    -3 7 -10
    4 -7 10
    4 -7 10
    -4 -7 -10
    4 -7 10
    -4 7 -10
    4 7 10
    4 7 10
    -4 7 -10
    5 -7 10
    5 -7 10
    5 -7 10
    -5 -7 -10
    5 7 10
    5 7 10
    6 -7 10
    6 -7 10
    6 -7 10
    6 7 10
    6 7 10
    8 -8 -10
    8 -8 -10
    8 8 -10
    8 8 -10
    -8 8 10
    8 8 -10
    7 -8 -10
    7 -8 -10
    -7 8 10
    7 8 -10
    7 8 -10
    7 8 -10
    6 -8 -10
    6 -8 -10
    6 -8 -10
    6 8 -10
    -6 8 10
    6 8 -10
    5 -8 -10
    5 -8 -10
    5 -8 -10
    -5 8 10
    5 8 -10
    5 8 -10
    4 -8 -10
    4 -8 -10
    4 -8 -10
    4 8 -10
    4 8 -10
    -4 8 10
    -4 8 10
    4 8 -10
    -4 8 10
    3 -8 -10
    3 -8 -10
    3 8 -10
    -3 8 10
    3 8 -10
    -3 8 10
    3 8 -10
    -3 8 10
    2 -8 -10
    2 -8 -10
    2 -8 -10
    -2 8 10
    2 8 -10
    2 8 -10
    -2 8 10
    1 -8 -10
    1 -8 -10
    1 -8 -10
    1 8 -10
    -1 8 10
    1 8 -10
    -1 8 10
    -1 8 10
    1 8 -10
    -1 8 10
    0 -8 -10
    0 -8 -10
    0 -8 10
    0 8 10
    0 8 -10
    0 8 -10
    0 8 -10
    0 8 10
    0 8 10
    1 -8 10
    1 -8 10
    -1 -8 -10
    -1 -8 -10
    -1 8 -10
    1 8 10
    -1 8 -10
    -1 8 -10
    1 8 10
    1 8 10
    2 -8 10
    2 -8 10
    -2 -8 -10
    2 -8 10
    -2 -8 -10
    2 8 10
    2 8 10
    -2 8 -10
    2 8 10
    -2 8 -10
    -2 8 -10
    3 -8 10
    3 -8 10
    -3 -8 -10
    3 -8 10
    3 8 10
    -3 8 -10
    3 8 10
    3 8 10
    -3 8 -10
    -3 8 -10
    4 -8 10
    -4 -8 -10
    4 -8 10
    4 -8 10
    -4 8 -10
    4 8 10
    -4 8 -10
    4 8 10
    4 8 10
    -5 -8 -10
    5 -8 10
    5 -8 10
    5 -8 10
    -5 8 -10
    5 8 10
    6 -8 10
    6 -8 10
    6 -8 10
    6 8 10
    6 8 10
    7 -9 -10
    7 -9 -10
    -7 9 10
    7 9 -10
    7 9 -10
    7 9 -10
    6 -9 -10
    6 -9 -10
    6 -9 -10
    6 9 -10
    -6 9 10
    6 9 -10
    5 -9 -10
    5 -9 -10
    5 9 -10
    -5 9 10
    5 9 -10
    5 9 -10
    -5 9 10
    4 -9 -10
    4 -9 -10
    4 -9 -10
    -4 9 10
    -4 9 10
    4 9 -10
    4 9 -10
    3 -9 -10
    3 -9 -10
    3 9 -10
    3 9 -10
    -3 9 10
    -3 9 10
    3 9 -10
    2 -9 -10
    2 -9 -10
    2 -9 -10
    2 9 -10
    2 9 -10
    -2 9 10
    -2 9 10
    -2 9 10
    2 9 -10
    1 -9 -10
    1 -9 -10
    1 -9 -10
    -1 9 10
    -1 9 10
    1 9 -10
    -1 9 10
    1 9 -10
    1 9 -10
    -1 9 10
    0 -9 10
    0 -9 10
    0 -9 -10
    0 -9 -10
    0 9 -10
    0 9 -10
    0 9 10
    0 9 -10
    0 9 10
    0 9 10
    0 9 10
    -1 -9 -10
    -1 -9 -10
    1 -9 10
    1 -9 10
    1 9 10
    1 9 10
    -1 9 -10
    -1 9 -10
    1 9 10
    -1 9 -10
    -2 -9 -10
    2 -9 10
    2 -9 10
    2 -9 10
    2 9 10
    -2 9 -10
    2 9 10
    -2 9 -10
    2 9 10
    -2 9 -10
    3 -9 10
    3 -9 10
    -3 -9 -10
    3 -9 10
    3 9 10
    3 9 10
    3 9 10
    -3 9 -10
    -3 9 -10
    4 -9 10
    4 -9 10
    4 -9 10
    -4 -9 -10
    4 9 10
    4 9 10
    4 9 10
    -4 9 -10
    -4 9 -10
    5 -9 10
    5 -9 10
    5 -9 10
    5 9 10
    -5 9 -10
    5 9 10
    -5 9 -10
    6 -9 10
    6 -9 10
    6 -9 10
    6 9 10
    6 9 10
    7 -10 -10
    7 -10 -10
    7 10 -10
    7 10 -10
    7 10 -10
    6 -10 -10
    6 -10 -10
    6 10 -10
    -6 10 10
    6 10 -10
    5 -10 -10
    5 -10 -10
    5 -10 -10
    5 10 -10
    5 10 -10
    -5 10 10
    5 10 -10
    4 -10 -10
    4 -10 -10
    4 -10 -10
    4 10 -10
    4 10 -10
    4 10 -10
    -4 10 10
    -4 10 10
    3 -10 -10
    3 -10 -10
    3 10 -10
    -3 10 10
    3 10 -10
    3 10 -10
    3 10 -10
    2 -10 -10
    2 -10 -10
    2 -10 -10
    2 10 -10
    -2 10 10
    2 10 -10
    2 10 -10
    2 10 -10
    -2 10 10
    -2 10 10
    1 -10 -10
    -1 -10 10
    1 -10 -10
    1 -10 -10
    -1 10 10
    -1 10 10
    1 10 -10
    1 10 -10
    -1 10 10
    -1 10 10
    1 10 -10
    0 -10 10
    0 -10 -10
    0 -10 -10
    0 -10 10
    0 10 10
    0 10 -10
    0 10 -10
    0 10 10
    0 10 10
    0 10 -10
    0 10 10
    -1 -10 -10
    1 -10 10
    -1 -10 -10
    1 -10 10
    -1 10 -10
    -1 10 -10
    1 10 10
    1 10 10
    -1 10 -10
    2 -10 10
    -2 -10 -10
    2 -10 10
    -2 10 -10
    2 10 10
    -2 10 -10
    2 10 10
    -2 10 -10
    2 10 10
    3 -10 10
    -3 -10 -10
    3 -10 10
    3 -10 10
    3 10 10
    -3 10 -10
    -3 10 -10
    4 -10 10
    4 -10 10
    -4 -10 -10
    4 -10 10
    4 10 10
    4 10 10
    -4 10 -10
    5 -10 10
    5 -10 10
    5 -10 10
    5 10 10
    5 10 10
    -5 10 -10
    -5 10 -10
    6 -10 10
    6 -10 10
    6 -10 10
    6 10 10
    6 10 10
    7 -11 -10
    7 -11 -10
    7 11 -10
    7 11 -10
    -7 11 10
    7 11 -10
    6 -11 -10
    6 -11 -10
    6 11 -10
    6 11 -10
    6 11 -10
    -6 11 10
    5 -11 -10
    5 -11 -10
    5 -11 -10
    5 11 -10
    -5 11 10
    5 11 -10
    5 11 -10
    4 -11 -10
    4 -11 -10
    -4 11 10
    4 11 -10
    4 11 -10
    4 11 -10
    -4 11 10
    3 -11 -10
    3 -11 -10
    3 11 -10
    3 11 -10
    3 11 -10
    -3 11 10
    3 11 -10
    2 -11 -10
    2 -11 -10
    2 -11 -10
    -2 11 10
    2 11 -10
    2 11 -10
    -2 11 10
    -2 11 10
    2 11 -10
    2 11 -10
    1 -11 -10
    1 -11 -10
    1 -11 -10
    1 11 -10
    1 11 -10
    -1 11 10
    -1 11 10
    -1 11 10
    1 11 -10
    0 -11 -10
    0 -11 10
    0 -11 10
    0 -11 -10
    0 11 -10
    0 11 -10
    0 11 10
    0 11 10
    0 11 10
    0 11 10
    0 11 -10
    1 -11 10
    -1 -11 -10
    -1 -11 -10
    1 -11 10
    1 11 10
    1 11 10
    -1 11 -10
    -1 11 -10
    -1 11 -10
    1 11 10
    1 11 10
    -2 -11 -10
    2 -11 10
    2 -11 10
    2 -11 10
    -2 11 -10
    2 11 10
    2 11 10
    -2 11 -10
    2 11 10
    -3 -11 -10
    3 -11 10
    3 -11 10
    3 -11 10
    3 11 10
    3 11 10
    3 11 10
    -3 11 -10
    -3 11 -10
    -4 -11 -10
    4 -11 10
    4 -11 10
    4 11 10
    -4 11 -10
    -4 11 -10
    4 11 10
    5 -11 10
    5 -11 10
    5 -11 10
    5 11 10
    5 11 10
    6 -12 -10
    6 -12 -10
    6 12 -10
    -6 12 10
    6 12 -10
    6 12 -10
    5 -12 -10
    5 -12 -10
    5 -12 -10
    -5 12 10
    5 12 -10
    5 12 -10
    5 12 -10
    4 -12 -10
    4 -12 -10
    4 12 -10
    4 12 -10
    4 12 -10
    3 -12 -10
    3 -12 -10
    3 12 -10
    -3 12 10
    3 12 -10
    -3 12 10
    3 12 -10
    3 12 -10
    2 -12 -10
    2 -12 -10
    2 12 -10
    2 12 -10
    -2 12 10
    2 12 -10
    2 12 -10
    -2 12 10
    -2 12 10
    1 -12 -10
    1 -12 -10
    1 -12 -10
    -1 12 10
    1 12 -10
    -1 12 10
    1 12 -10
    -1 12 10
    1 12 -10
    -1 12 10
    0 -12 -10
    0 -12 -10
    0 -12 10
    0 12 10
    0 12 10
    0 12 10
    0 12 -10
    0 12 -10
    0 12 -10
    1 -12 10
    -1 -12 -10
    1 -12 10
    1 12 10
    -1 12 -10
    1 12 10
    -1 12 -10
    -1 12 -10
    1 12 10
    2 -12 10
    -2 -12 -10
    2 -12 10
    2 12 10
    -2 12 -10
    2 12 10
    -2 12 -10
    2 12 10
    3 -12 10
    -3 -12 -10
    3 -12 10
    3 -12 10
    -3 12 -10
    3 12 10
    -3 12 -10
    3 12 10
    4 -12 10
    4 -12 10
    4 -12 10
    4 12 10
    4 12 10
    -4 12 -10
    -4 12 -10
    5 -12 10
    5 -12 10
    5 -12 10
    5 12 10
    5 12 10
    6 -13 -10
    6 -13 -10
    -6 13 10
    6 13 -10
    6 13 -10
    6 13 -10
    5 -13 -10
    5 13 -10
    5 13 -10
    5 13 -10
    4 -13 -10
    4 13 -10
    4 13 -10
    -4 13 10
    4 13 -10
    3 -13 -10
    3 -13 -10
    3 13 -10
    3 13 -10
    3 13 -10
    3 13 -10
    -3 13 10
    2 -13 -10
    2 13 -10
    2 13 -10
    -2 13 10
    2 13 -10
    -2 13 10
    2 13 -10
    1 -13 -10
    1 -13 -10
    -1 13 10
    1 13 -10
    1 13 -10
    -1 13 10
    -1 13 10
    1 13 -10
    -1 13 10
    1 13 -10
    0 -13 10
    0 -13 -10
    0 13 10
    0 13 10
    0 13 -10
    0 13 -10
    0 13 -10
    0 13 10
    0 13 10
    1 -13 10
    1 -13 10
    -1 -13 -10
    1 13 10
    -1 13 -10
    -1 13 -10
    1 13 10
    2 -13 10
    -2 -13 -10
    2 -13 10
    -2 13 -10
    2 13 10
    2 13 10
    -2 13 -10
    3 -13 10
    3 -13 10
    3 -13 10
    -3 -13 -10
    -3 13 -10
    -3 13 -10
    3 13 10
    3 13 10
    4 -13 10
    4 -13 10
    4 -13 10
    -4 13 -10
    4 13 10
    4 13 10
    5 -14 -10
    5 14 -10
    5 14 -10
    4 -14 -10
    4 14 -10
    4 14 -10
    4 14 -10
    -4 14 10
    4 14 -10
    3 -14 -10
    3 14 -10
    3 14 -10
    3 14 -10
    3 14 -10
    -3 14 10
    2 -14 -10
    2 14 -10
    -2 14 10
    2 14 -10
    2 14 -10
    -2 14 10
    -2 14 10
    2 14 -10
    1 -14 -10
    1 -14 -10
    -1 14 10
    1 14 -10
    1 14 -10
    1 14 -10
    -1 14 10
    0 -14 -10
    0 14 10
    0 14 10
    0 14 -10
    0 14 -10
    -1 -14 -10
    1 -14 10
    -1 14 -10
    1 14 10
    -1 14 -10
    -2 -14 -10
    2 -14 10
    2 -14 10
    2 14 10
    -2 14 -10
    2 14 10
    -2 14 -10
    3 -14 10
    -3 -14 -10
    3 -14 10
    -3 14 -10
    3 14 10
    3 14 10
    4 -14 10
    4 -14 10
    4 14 10
    4 14 10
    4 -15 -10
    4 15 -10
    -4 15 10
    4 15 -10
    3 -15 -10
    3 15 -10
    -3 15 10
    3 15 -10
    3 15 -10
    2 -15 -10
    -2 15 10
    -2 15 10
    -2 15 10
    2 15 -10
    2 15 -10
    1 -15 -10
    1 15 -10
    -1 15 10
    1 15 -10
    -1 15 10
    1 15 -10
    0 -15 -10
    0 15 -10
    0 15 10
    0 15 -10
    0 15 10
    0 15 -10
    1 -15 10
    -1 -15 -10
    1 -15 10
    1 15 10
    1 15 10
    -1 15 -10
    -2 -15 -10
    2 -15 10
    2 -15 10
    2 15 10
    2 15 10
    -2 15 -10
    3 -15 10
    3 -15 10
    -3 15 -10
    3 15 10
    3 15 10
    3 -16 -10
    -3 16 10
    3 16 -10
    3 16 -10
    3 16 -10
    2 -16 -10
    -2 16 10
    -2 16 10
    2 16 -10
    2 16 -10
    2 16 -10
    -2 16 10
    1 -16 -10
    1 16 -10
    -1 16 10
    -1 16 10
    1 16 -10
    0 -16 -10
    0 16 -10
    0 16 -10
    0 16 10
    1 -16 10
    -1 -16 -10
    1 16 10
    1 16 10
    -1 16 -10
    2 -16 10
    2 -16 10
    -2 16 -10
    2 16 10
    2 16 10
    1 -17 -10
    -1 17 10
    1 17 -10
    1 17 -10
    -1 17 10
    0 17 10
    0 17 -10
    0 17 10
    0 17 -10
    0 17 -10
    8 0 -11
    6 0 -11
    5 0 -11
    4 0 -11
    3 0 -11
    3 0 -11
    2 0 -11
    -2 0 11
    2 0 -11
    1 0 -11
    1 0 -11
    -1 0 11
    0 0 -11
    -1 0 -11
    1 0 11
    -1 0 -11
    1 0 11
    1 0 11
    1 0 11
    -2 0 -11
    -2 0 -11
    2 0 11
    2 0 11
    2 0 11
    -3 0 -11
    -3 0 -11
    3 0 11
    3 0 11
    4 0 11
    4 0 11
    -4 0 -11
    4 0 11
    5 0 11
    -5 0 -11
    5 0 11
    5 0 11
    6 0 11
    6 0 11
    -6 0 -11
    6 0 11
    7 0 11
    7 0 11
    7 0 11
    8 -1 -11
    8 1 -11
    7 -1 -11
    6 -1 -11
    6 1 -11
    5 -1 -11
    5 1 -11
    4 -1 -11
    4 1 -11
    3 -1 -11
    3 -1 -11
    3 1 -11
    3 1 -11
    2 -1 -11
    -2 -1 11
    2 -1 -11
    2 1 -11
    2 1 -11
    -2 1 11
    1 -1 -11
    1 -1 -11
    -1 -1 11
    1 1 -11
    1 1 -11
    -1 1 11
    0 -1 -11
    0 -1 -11
    0 1 -11
    0 1 -11
    0 1 11
    1 -1 11
    1 -1 11
    -1 -1 -11
    -1 -1 -11
    1 -1 11
    -1 1 -11
    1 1 11
    -1 1 -11
    1 1 11
    1 1 11
    1 1 11
    2 -1 11
    2 -1 11
    2 -1 11
    -2 -1 -11
    2 1 11
    -2 1 -11
    2 1 11
    2 1 11
    -3 -1 -11
    -3 -1 -11
    3 -1 11
    3 -1 11
    -3 1 -11
    3 1 11
    3 1 11
    -3 1 -11
    3 1 11
    4 -1 11
    4 -1 11
    4 -1 11
    -4 -1 -11
    4 1 11
    4 1 11
    -4 1 -11
    4 1 11
    -5 -1 -11
    5 -1 11
    5 -1 11
    5 -1 11
    -5 1 -11
    5 1 11
    5 1 11
    5 1 11
    -6 -1 -11
    6 -1 11
    6 -1 11
    6 -1 11
    6 1 11
    6 1 11
    6 1 11
    -6 1 -11
    7 -1 11
    7 -1 11
    7 -1 11
    7 1 11
    7 1 11
    7 1 11
    8 -2 -11
    8 2 -11
    7 -2 -11
    7 2 -11
    6 -2 -11
    6 2 -11
    5 -2 -11
    5 2 -11
    4 -2 -11
    4 2 -11
    3 -2 -11
    3 -2 -11
    3 2 -11
    3 2 -11
    -3 2 11
    -3 2 11
    2 -2 -11
    2 -2 -11
    -2 -2 11
    2 -2 -11
    -2 2 11
    -2 2 11
    2 2 -11
    2 2 -11
    1 -2 -11
    1 -2 -11
    1 -2 -11
    -1 -2 11
    -1 2 11
    -1 2 11
    1 2 -11
    1 2 -11
    0 -2 -11
    0 -2 -11
    0 2 11
    0 2 11
    0 2 -11
    0 2 -11
    -1 -2 -11
    1 -2 11
    1 -2 11
    1 -2 11
    -1 -2 -11
    1 2 11
    -1 2 -11
    1 2 11
    1 2 11
    -1 2 -11
    2 -2 11
    2 -2 11
    2 -2 11
    -2 -2 -11
    -2 -2 -11
    -2 2 -11
    2 2 11
    2 2 11
    -2 2 -11
    3 -2 11
    -3 -2 -11
    3 -2 11
    -3 2 -11
    3 2 11
    3 2 11
    3 2 11
    -3 2 -11
    4 -2 11
    4 -2 11
    -4 -2 -11
    4 -2 11
    -4 2 -11
    4 2 11
    4 2 11
    4 2 11
    -5 -2 -11
    5 -2 11
    5 -2 11
    5 -2 11
    5 2 11
    5 2 11
    -5 2 -11
    5 2 11
    6 -2 11
    6 -2 11
    -6 -2 -11
    6 -2 11
    6 2 11
    -6 2 -11
    6 2 11
    7 -2 11
    7 -2 11
    7 -2 11
    7 2 11
    7 2 11
    7 2 11
    8 -3 -11
    8 3 -11
    7 -3 -11
    7 3 -11
    6 -3 -11
    6 3 -11
    5 -3 -11
    5 3 -11
    4 -3 -11
    4 3 -11
    3 -3 -11
    3 -3 -11
    -3 3 11
    3 3 -11
    3 3 -11
    -3 3 11
    -3 3 11
    2 -3 -11
    2 -3 -11
    2 -3 -11
    -2 -3 11
    2 3 -11
    2 3 -11
    -2 3 11
    -2 3 11
    2 3 -11
    1 -3 -11
    1 -3 -11
    -1 -3 11
    1 -3 -11
    -1 3 11
    -1 3 11
    1 3 -11
    1 3 -11
    0 -3 -11
    0 -3 -11
    0 3 11
    0 3 -11
    0 3 11
    -1 -3 -11
    -1 -3 -11
    1 -3 11
    1 -3 11
    1 -3 11
    -1 3 -11
    1 3 11
    -1 3 -11
    1 3 11
    1 3 11
    2 -3 11
    -2 -3 -11
    2 -3 11
    -2 -3 -11
    2 -3 11
    2 3 11
    2 3 11
    -2 3 -11
    -2 3 -11
    2 3 11
    -3 -3 -11
    3 -3 11
    3 -3 11
    -3 -3 -11
    -3 3 -11
    3 3 11
    -3 3 -11
    3 3 11
    4 -3 11
    4 -3 11
    4 -3 11
    -4 -3 -11
    -4 3 -11
    4 3 11
    4 3 11
    4 3 11
    5 -3 11
    5 -3 11
    5 -3 11
    -5 -3 -11
    5 3 11
    5 3 11
    -5 3 -11
    5 3 11
    6 -3 11
    6 -3 11
    6 -3 11
    6 3 11
    6 3 11
    -6 3 -11
    6 3 11
    7 -3 11
    7 -3 11
    7 -3 11
    7 3 11
    7 3 11
    7 3 11
    8 -4 -11
    8 4 -11
    7 -4 -11
    7 4 -11
    6 -4 -11
    6 4 -11
    5 -4 -11
    5 4 -11
    4 -4 -11
    4 4 -11
    4 4 -11
    -4 4 11
    -4 4 11
    -4 4 11
    3 -4 -11
    3 -4 -11
    3 4 -11
    -3 4 11
    -3 4 11
    -3 4 11
    2 -4 -11
    2 -4 -11
    2 -4 -11
    -2 -4 11
    2 4 -11
    -2 4 11
    2 4 -11
    -2 4 11
    -1 -4 11
    1 -4 -11
    1 -4 -11
    1 -4 -11
    -1 4 11
    1 4 -11
    1 4 -11
    1 4 -11
    -1 4 11
    0 -4 -11
    0 -4 -11
    0 4 -11
    0 4 -11
    0 4 11
    0 4 11
    0 4 11
    0 4 11
    0 4 -11
    -1 -4 -11
    1 -4 11
    1 -4 11
    1 -4 11
    -1 4 -11
    1 4 11
    -1 4 -11
    1 4 11
    1 4 11
    -2 -4 -11
    2 -4 11
    -2 -4 -11
    2 -4 11
    2 -4 11
    2 4 11
    -2 4 -11
    2 4 11
    -2 4 -11
    2 4 11
    3 -4 11
    -3 -4 -11
    -3 -4 -11
    3 -4 11
    3 -4 11
    3 4 11
    3 4 11
    -3 4 -11
    -3 4 -11
    -4 -4 -11
    4 -4 11
    4 -4 11
    4 -4 11
    4 4 11
    -4 4 -11
    4 4 11
    5 -4 11
    5 -4 11
    -5 -4 -11
    5 -4 11
    5 4 11
    -5 4 -11
    5 4 11
    5 4 11
    6 -4 11
    6 -4 11
    6 4 11
    6 4 11
    6 4 11
    7 -4 11
    7 -4 11
    7 -4 11
    7 4 11
    7 4 11
    8 -5 -11
    8 -5 -11
    8 5 -11
    7 -5 -11
    7 5 -11
    6 -5 -11
    6 5 -11
    5 -5 -11
    -5 5 11
    -5 5 11
    -5 5 11
    4 -5 -11
    -4 5 11
    -4 5 11
    4 5 -11
    4 5 -11
    -4 5 11
    3 -5 -11
    3 -5 -11
    3 -5 -11
    3 -5 -11
    3 5 -11
    -3 5 11
    -3 5 11
    3 5 -11
    2 -5 -11
    2 -5 -11
    2 -5 -11
    -2 -5 11
    2 5 -11
    -2 5 11
    2 5 -11
    -2 5 11
    2 5 -11
    -1 -5 11
    1 -5 -11
    1 -5 -11
    1 -5 -11
    -1 5 11
    1 5 -11
    1 5 -11
    1 5 -11
    0 -5 -11
    0 -5 11
    0 -5 -11
    0 5 11
    0 5 11
    0 5 11
    0 5 -11
    0 5 -11
    0 5 -11
    0 5 11
    1 -5 11
    1 -5 11
    1 -5 11
    -1 -5 -11
    -1 -5 -11
    1 5 11
    1 5 11
    -1 5 -11
    -1 5 -11
    1 5 11
    -1 5 -11
    2 -5 11
    -2 -5 -11
    2 -5 11
    -2 -5 -11
    2 -5 11
    2 5 11
    -2 5 -11
    -2 5 -11
    2 5 11
    -2 5 -11
    2 5 11
    -3 -5 -11
    3 -5 11
    -3 -5 -11
    3 -5 11
    3 -5 11
    3 5 11
    3 5 11
    -3 5 -11
    3 5 11
    -4 -5 -11
    4 -5 11
    4 -5 11
    4 -5 11
    4 5 11
    -4 5 -11
    4 5 11
    -5 -5 -11
    5 -5 11
    5 -5 11
    5 -5 11
    5 5 11
    5 5 11
    -5 5 -11
    6 -5 11
    6 -5 11
    6 -5 11
    6 5 11
    6 5 11
    6 5 11
    8 -6 -11
    8 -6 -11
    8 6 -11
    7 -6 -11
    7 -6 -11
    7 -6 -11
    7 6 -11
    6 -6 -11
    6 -6 -11
    6 -6 -11
    -6 6 11
    -6 6 11
    -6 6 11
    5 -6 -11
    5 -6 -11
    5 -6 -11
    5 6 -11
    -5 6 11
    -5 6 11
    5 6 -11
    -5 6 11
    4 -6 -11
    4 -6 -11
    4 -6 -11
    -4 6 11
    -4 6 11
    -4 6 11
    4 6 -11
    4 6 -11
    3 -6 -11
    3 -6 -11
    3 -6 -11
    -3 6 11
    -3 6 11
    3 6 -11
    -3 6 11
    3 6 -11
    -2 -6 11
    2 -6 -11
    2 -6 -11
    2 -6 -11
    -2 6 11
    2 6 -11
    2 6 -11
    -2 6 11
    2 6 -11
    1 -6 -11
    1 -6 -11
    -1 -6 11
    1 -6 -11
    -1 6 11
    1 6 -11
    1 6 -11
    1 6 -11
    -1 6 11
    0 -6 -11
    0 -6 -11
    0 -6 11
    0 6 -11
    0 6 -11
    0 6 11
    0 6 11
    0 6 11
    0 6 -11
    1 -6 11
    -1 -6 -11
    -1 -6 -11
    1 -6 11
    1 -6 11
    1 6 11
    -1 6 -11
    -1 6 -11
    -1 6 -11
    1 6 11
    1 6 11
    2 -6 11
    -2 -6 -11
    2 -6 11
    -2 -6 -11
    2 -6 11
    -2 6 -11
    2 6 11
    2 6 11
    2 6 11
    -2 6 -11
    -2 6 -11
    3 -6 11
    3 -6 11
    3 -6 11
    -3 -6 -11
    3 6 11
    -3 6 -11
    3 6 11
    -3 6 -11
    -3 6 -11
    3 6 11
    4 -6 11
    -4 -6 -11
    4 -6 11
    4 -6 11
    4 6 11
    -4 6 -11
    4 6 11
    -5 -6 -11
    5 -6 11
    5 -6 11
    5 -6 11
    5 6 11
    -5 6 -11
    5 6 11
    6 -6 11
    6 -6 11
    6 -6 11
    6 6 11
    6 6 11
    8 -7 -11
    8 -7 -11
    8 7 -11
    7 -7 -11
    7 -7 -11
    7 -7 -11
    7 7 -11
    7 7 -11
    -7 7 11
    6 -7 -11
    6 -7 -11
    6 7 -11
    -6 7 11
    6 7 -11
    5 -7 -11
    5 -7 -11
    5 -7 -11
    5 7 -11
    -5 7 11
    -5 7 11
    -5 7 11
    5 7 -11
    4 -7 -11
    4 -7 -11
    4 -7 -11
    -4 7 11
    -4 7 11
    4 7 -11
    4 7 -11
    -4 7 11
    4 7 -11
    3 -7 -11
    3 -7 -11
    3 -7 -11
    -3 7 11
    3 7 -11
    3 7 -11
    3 7 -11
    -3 7 11
    -3 7 11
    2 -7 -11
    -2 -7 11
    2 -7 -11
    2 -7 -11
    2 7 -11
    -2 7 11
    2 7 -11
    2 7 -11
    -2 7 11
    1 -7 -11
    1 -7 -11
    1 -7 -11
    -1 -7 11
    1 7 -11
    -1 7 11
    1 7 -11
    0 -7 11
    0 -7 -11
    0 -7 -11
    0 7 11
    0 7 11
    0 7 -11
    0 7 11
    0 7 -11
    0 7 -11
    1 -7 11
    1 -7 11
    -1 -7 -11
    -1 -7 -11
    1 -7 11
    1 7 11
    -1 7 -11
    1 7 11
    1 7 11
    -1 7 -11
    -1 7 -11
    2 -7 11
    -2 -7 -11
    -2 -7 -11
    2 -7 11
    2 -7 11
    2 7 11
    -2 7 -11
    2 7 11
    -2 7 -11
    -2 7 -11
    2 7 11
    3 -7 11
    -3 -7 -11
    3 -7 11
    3 -7 11
    -3 7 -11
    -3 7 -11
    -3 7 -11
    3 7 11
    3 7 11
    3 7 11
    -4 -7 -11
    4 -7 11
    4 -7 11
    4 -7 11
    -4 7 -11
    4 7 11
    4 7 11
    4 7 11
    5 -7 11
    5 -7 11
    -5 -7 -11
    5 -7 11
    5 7 11
    -5 7 -11
    5 7 11
    5 7 11
    6 -7 11
    6 -7 11
    6 -7 11
    6 7 11
    6 7 11
    7 -8 -11
    7 -8 -11
    7 8 -11
    -7 8 11
    7 8 -11
    6 -8 -11
    6 -8 -11
    6 -8 -11
    6 8 -11
    6 8 -11
    5 -8 -11
    5 -8 -11
    5 -8 -11
    -5 8 11
    5 8 -11
    5 8 -11
    -5 8 11
    4 -8 -11
    4 -8 -11
    4 -8 -11
    4 8 -11
    -4 8 11
    -4 8 11
    4 8 -11
    4 8 -11
    -4 8 11
    3 -8 -11
    3 -8 -11
    3 8 -11
    -3 8 11
    3 8 -11
    -3 8 11
    -3 8 11
    3 8 -11
    3 8 -11
    2 -8 -11
    2 -8 -11
    2 -8 -11
    2 8 -11
    2 8 -11
    -2 8 11
    2 8 -11
    -1 -8 11
    1 -8 -11
    1 -8 -11
    1 -8 -11
    1 8 -11
    -1 8 11
    1 8 -11
    1 8 -11
    -1 8 11
    0 -8 11
    0 -8 -11
    0 -8 -11
    0 8 11
    0 8 -11
    0 8 -11
    0 8 11
    0 8 11
    0 8 -11
    0 8 11
    1 -8 11
    -1 -8 -11
    -1 -8 -11
    1 -8 11
    1 8 11
    -1 8 -11
    -1 8 -11
    -1 8 -11
    1 8 11
    1 8 11
    2 -8 11
    -2 -8 -11
    -2 -8 -11
    2 -8 11
    2 -8 11
    2 8 11
    -2 8 -11
    2 8 11
    -2 8 -11
    -2 8 -11
    2 8 11
    -3 -8 -11
    3 -8 11
    3 -8 11
    3 -8 11
    3 8 11
    -3 8 -11
    -3 8 -11
    -3 8 -11
    3 8 11
    3 8 11
    -4 -8 -11
    4 -8 11
    4 -8 11
    4 8 11
    4 8 11
    4 8 11
    -4 8 -11
    -4 8 -11
    5 -8 11
    -5 -8 -11
    5 -8 11
    5 -8 11
    -5 8 -11
    5 8 11
    5 8 11
    6 -8 11
    6 -8 11
    6 -8 11
    6 8 11
    6 8 11
    7 -9 -11
    7 -9 -11
    7 9 -11
    -7 9 11
    7 9 -11
    6 -9 -11
    6 -9 -11
    6 -9 -11
    6 9 -11
    -6 9 11
    6 9 -11
    5 -9 -11
    5 -9 -11
    -5 9 11
    5 9 -11
    5 9 -11
    -5 9 11
    4 -9 -11
    4 -9 -11
    4 -9 -11
    -4 9 11
    4 9 -11
    4 9 -11
    -4 9 11
    4 9 -11
    3 -9 -11
    3 -9 -11
    -3 9 11
    -3 9 11
    3 9 -11
    3 9 -11
    3 9 -11
    3 9 -11
    2 -9 -11
    2 -9 -11
    2 -9 -11
    -2 9 11
    2 9 -11
    -2 9 11
    2 9 -11
    -2 9 11
    2 9 -11
    1 -9 -11
    1 -9 -11
    1 -9 -11
    1 9 -11
    -1 9 11
    -1 9 11
    1 9 -11
    1 9 -11
    0 -9 -11
    0 -9 -11
    0 -9 11
    0 9 -11
    0 9 11
    0 9 11
    0 9 11
    0 9 -11
    0 9 11
    1 -9 11
    -1 -9 -11
    1 -9 11
    -1 -9 -11
    1 9 11
    -1 9 -11
    -1 9 -11
    1 9 11
    1 9 11
    -1 9 -11
    2 -9 11
    2 -9 11
    -2 -9 -11
    -2 -9 -11
    2 -9 11
    2 9 11
    2 9 11
    -2 9 -11
    -2 9 -11
    -2 9 -11
    2 9 11
    -3 -9 -11
    3 -9 11
    3 -9 11
    3 -9 11
    -3 9 -11
    -3 9 -11
    3 9 11
    3 9 11
    3 9 11
    4 -9 11
    4 -9 11
    4 -9 11
    4 9 11
    4 9 11
    -4 9 -11
    4 9 11
    -4 9 -11
    5 -9 11
    5 -9 11
    5 -9 11
    -5 9 -11
    5 9 11
    5 9 11
    6 -9 11
    6 -9 11
    6 -9 11
    6 9 11
    7 -10 -11
    7 -10 -11
    7 10 -11
    7 10 -11
    7 10 -11
    -7 10 11
    6 -10 -11
    6 -10 -11
    6 -10 -11
    6 10 -11
    6 10 -11
    5 -10 -11
    5 -10 -11
    5 -10 -11
    5 10 -11
    -5 10 11
    5 10 -11
    5 10 -11
    4 -10 -11
    4 -10 -11
    -4 10 11
    4 10 -11
    4 10 -11
    -4 10 11
    4 10 -11
    3 -10 -11
    3 -10 -11
    3 10 -11
    -3 10 11
    3 10 -11
    3 10 -11
    3 10 -11
    2 -10 -11
    2 -10 -11
    2 -10 -11
    2 10 -11
    -2 10 11
    2 10 -11
    -2 10 11
    2 10 -11
    -2 10 11
    1 -10 -11
    1 -10 -11
    1 -10 -11
    1 10 -11
    1 10 -11
    -1 10 11
    -1 10 11
    -1 10 11
    1 10 -11
    -1 10 11
    0 -10 11
    0 -10 -11
    0 10 -11
    0 10 -11
    0 10 11
    0 10 11
    0 10 11
    0 10 11
    0 10 -11
    1 -10 11
    1 -10 11
    -1 -10 -11
    1 10 11
    -1 10 -11
    -1 10 -11
    1 10 11
    -1 10 -11
    1 10 11
    2 -10 11
    2 -10 11
    2 -10 11
    -2 -10 -11
    2 10 11
    2 10 11
    2 10 11
    -2 10 -11
    -2 10 -11
    -3 -10 -11
    3 -10 11
    3 -10 11
    3 -10 11
    3 10 11
    -3 10 -11
    -3 10 -11
    3 10 11
    3 10 11
    -4 -10 -11
    4 -10 11
    4 -10 11
    4 -10 11
    4 10 11
    -4 10 -11
    4 10 11
    5 -10 11
    5 -10 11
    5 10 11
    -5 10 -11
    5 10 11
    6 -11 -11
    6 -11 -11
    6 11 -11
    6 11 -11
    6 11 -11
    -6 11 11
    5 -11 -11
    5 -11 -11
    5 11 -11
    5 11 -11
    5 11 -11
    -5 11 11
    4 -11 -11
    4 -11 -11
    -4 11 11
    4 11 -11
    4 11 -11
    4 11 -11
    3 -11 -11
    3 -11 -11
    3 11 -11
    3 11 -11
    -3 11 11
    3 11 -11
    3 11 -11
    2 -11 -11
    2 -11 -11
    2 -11 -11
    -2 11 11
    -2 11 11
    2 11 -11
    2 11 -11
    2 11 -11
    2 11 -11
    -2 11 11
    1 -11 -11
    1 -11 -11
    1 -11 -11
    -1 -11 11
    -1 11 11
    -1 11 11
    -1 11 11
    1 11 -11
    1 11 -11
    1 11 -11
    -1 11 11
    0 -11 -11
    0 -11 11
    0 -11 -11
    0 11 11
    0 11 -11
    0 11 -11
    0 11 11
    0 11 11
    0 11 11
    1 -11 11
    -1 -11 -11
    1 -11 11
    -1 11 -11
    -1 11 -11
    1 11 11
    -1 11 -11
    1 11 11
    1 11 11
    1 11 11
    2 -11 11
    -2 -11 -11
    2 -11 11
    2 -11 11
    2 11 11
    -2 11 -11
    2 11 11
    -2 11 -11
    2 11 11
    3 -11 11
    3 -11 11
    3 -11 11
    -3 -11 -11
    -3 11 -11
    3 11 11
    3 11 11
    -3 11 -11
    -4 -11 -11
    4 -11 11
    4 -11 11
    4 -11 11
    4 11 11
    4 11 11
    -4 11 -11
    -4 11 -11
    5 -11 11
    5 -11 11
    5 -11 11
    5 11 11
    5 11 11
    6 -12 -11
    6 -12 -11
    6 12 -11
    6 12 -11
    -6 12 11
    6 12 -11
    5 -12 -11
    5 -12 -11
    5 -12 -11
    5 12 -11
    5 12 -11
    -5 12 11
    4 -12 -11
    4 -12 -11
    -4 12 11
    4 12 -11
    4 12 -11
    4 12 -11
    4 12 -11
    3 -12 -11
    3 -12 -11
    3 12 -11
    3 12 -11
    3 12 -11
    3 12 -11
    -3 12 11
    2 -12 -11
    2 -12 -11
    2 -12 -11
    2 12 -11
    2 12 -11
    2 12 -11
    -2 12 11
    2 12 -11
    -2 12 11
    1 -12 -11
    1 -12 -11
    1 -12 -11
    1 12 -11
    -1 12 11
    -1 12 11
    -1 12 11
    -1 12 11
    1 12 -11
    0 -12 -11
    0 -12 11
    0 12 11
    0 12 11
    0 12 -11
    0 12 11
    0 12 -11
    0 12 -11
    1 -12 11
    1 -12 11
    -1 -12 -11
    1 12 11
    -1 12 -11
    1 12 11
    1 12 11
    -1 12 -11
    2 -12 11
    -2 -12 -11
    2 -12 11
    2 12 11
    -2 12 -11
    -2 12 -11
    3 -12 11
    3 -12 11
    3 -12 11
    -3 12 -11
    3 12 11
    3 12 11
    -3 12 -11
    4 -12 11
    4 -12 11
    4 -12 11
    4 12 11
    -4 12 -11
    4 12 11
    5 -13 -11
    5 13 -11
    5 13 -11
    -5 13 11
    5 13 -11
    4 -13 -11
    4 13 -11
    4 13 -11
    4 13 -11
    3 -13 -11
    -3 13 11
    3 13 -11
    3 13 -11
    3 13 -11
    2 -13 -11
    2 13 -11
    -2 13 11
    2 13 -11
    2 13 -11
    1 -13 -11
    1 -13 -11
    1 13 -11
    1 13 -11
    -1 13 11
    -1 13 11
    -1 13 11
    1 13 -11
    0 -13 11
    0 -13 -11
    0 13 -11
    0 13 11
    0 13 -11
    0 13 11
    0 13 11
    -1 -13 -11
    1 -13 11
    1 -13 11
    1 13 11
    -1 13 -11
    1 13 11
    -1 13 -11
    -2 -13 -11
    2 -13 11
    2 -13 11
    -2 13 -11
    2 13 11
    2 13 11
    -2 13 -11
    3 -13 11
    -3 -13 -11
    3 -13 11
    3 -13 11
    -3 13 -11
    -3 13 -11
    3 13 11
    3 13 11
    4 -13 11
    4 -13 11
    4 -13 11
    -4 13 -11
    4 13 11
    4 13 11
    5 -14 -11
    -5 14 11
    5 14 -11
    5 14 -11
    5 14 -11
    5 14 -11
    4 -14 -11
    -4 14 11
    4 14 -11
    4 14 -11
    4 14 -11
    3 -14 -11
    3 14 -11
    3 14 -11
    -3 14 11
    3 14 -11
    3 14 -11
    2 -14 -11
    2 14 -11
    2 14 -11
    2 14 -11
    -2 14 11
    1 -14 -11
    1 -14 -11
    1 14 -11
    -1 14 11
    1 14 -11
    1 14 -11
    -1 14 11
    0 -14 -11
    0 -14 11
    0 14 11
    0 14 -11
    0 14 -11
    0 14 11
    -1 -14 -11
    -1 14 -11
    1 14 11
    1 14 11
    -1 14 -11
    2 -14 11
    2 -14 11
    -2 14 -11
    2 14 11
    -2 14 -11
    2 14 11
    3 -14 11
    3 -14 11
    3 14 11
    -3 14 -11
    3 14 11
    4 -15 -11
    -4 15 11
    4 15 -11
    4 15 -11
    4 15 -11
    3 -15 -11
    -3 15 11
    3 15 -11
    2 -15 -11
    -2 15 11
    2 15 -11
    2 15 -11
    1 -15 -11
    -1 15 11
    1 15 -11
    -1 15 11
    1 15 -11
    1 15 -11
    0 -15 -11
    0 15 11
    0 15 -11
    0 15 -11
    0 15 11
    1 -15 11
    1 -15 11
    -1 -15 -11
    1 15 11
    1 15 11
    -1 15 -11
    2 -15 11
    -2 -15 -11
    2 -15 11
    2 15 11
    -2 15 -11
    2 15 11
    2 -16 -11
    2 16 -11
    2 16 -11
    1 -16 -11
    -1 16 11
    1 16 -11
    -1 16 11
    1 16 -11
    0 -16 -11
    0 16 -11
    0 16 -11
    0 16 11
    0 16 11
    -1 -16 -11
    1 -16 11
    1 16 11
    -1 16 -11
    1 16 11
    8 0 -12
    6 0 -12
    5 0 -12
    4 0 -12
    3 0 -12
    3 0 -12
    2 0 -12
    2 0 -12
    -2 0 12
    -1 0 12
    1 0 -12
    1 0 -12
    0 0 -12
    0 0 -12
    -1 0 -12
    1 0 12
    -1 0 -12
    1 0 12
    -2 0 -12
    2 0 12
    2 0 12
    -2 0 -12
    2 0 12
    3 0 12
    3 0 12
    -3 0 -12
    -3 0 -12
    3 0 12
    -4 0 -12
    4 0 12
    4 0 12
    4 0 12
    -5 0 -12
    5 0 12
    5 0 12
    5 0 12
    6 0 12
    6 0 12
    6 0 12
    7 0 12
    7 0 12
    8 -1 -12
    8 1 -12
    7 -1 -12
    6 -1 -12
    6 1 -12
    5 -1 -12
    5 1 -12
    4 -1 -12
    4 1 -12
    3 -1 -12
    3 -1 -12
    3 1 -12
    -3 1 12
    3 1 -12
    -3 1 12
    2 -1 -12
    2 -1 -12
    -2 -1 12
    2 -1 -12
    -2 1 12
    2 1 -12
    2 1 -12
    -1 -1 12
    1 -1 -12
    1 -1 -12
    -1 1 12
    1 1 -12
    1 1 -12
    0 -1 -12
    0 -1 -12
    0 1 -12
    -1 -1 -12
    1 -1 12
    1 -1 12
    -1 -1 -12
    1 1 12
    1 1 12
    1 1 12
    1 1 12
    -1 1 -12
    -1 1 -12
    2 -1 12
    2 -1 12
    2 -1 12
    -2 -1 -12
    -2 -1 -12
    2 1 12
    2 1 12
    -2 1 -12
    2 1 12
    3 -1 12
    -3 -1 -12
    3 -1 12
    3 -1 12
    3 1 12
    3 1 12
    -3 1 -12
    -3 1 -12
    3 1 12
    4 -1 12
    4 -1 12
    4 -1 12
    -4 -1 -12
    4 1 12
    4 1 12
    4 1 12
    -4 1 -12
    5 -1 12
    5 -1 12
    5 -1 12
    -5 -1 -12
    5 1 12
    5 1 12
    5 1 12
    -5 1 -12
    6 -1 12
    6 -1 12
    6 -1 12
    6 1 12
    6 1 12
    6 1 12
    7 -1 12
    7 1 12
    7 1 12
    8 -2 -12
    8 2 -12
    7 -2 -12
    7 2 -12
    6 -2 -12
    6 2 -12
    5 -2 -12
    5 2 -12
    4 -2 -12
    4 2 -12
    3 -2 -12
    3 -2 -12
    -3 2 12
    3 2 -12
    3 2 -12
    -3 2 12
    2 -2 -12
    2 -2 -12
    2 -2 -12
    -2 -2 12
    2 2 -12
    -2 2 12
    2 2 -12
    2 2 -12
    1 -2 -12
    -1 -2 12
    1 -2 -12
    -1 2 12
    1 2 -12
    1 2 -12
    -1 2 12
    0 -2 -12
    0 -2 -12
    0 2 12
    0 2 -12
    0 2 12
    1 -2 12
    -1 -2 -12
    1 -2 12
    -1 -2 -12
    -1 2 -12
    1 2 12
    -1 2 -12
    1 2 12
    1 2 12
    -2 -2 -12
    -2 -2 -12
    2 -2 12
    2 -2 12
    2 -2 12
    2 2 12
    2 2 12
    2 2 12
    -2 2 -12
    2 2 12
    3 -2 12
    -3 -2 -12
    3 -2 12
    3 -2 12
    3 2 12
    3 2 12
    -3 2 -12
    3 2 12
    -3 2 -12
    4 -2 12
    4 -2 12
    -4 -2 -12
    4 -2 12
    -4 2 -12
    4 2 12
    4 2 12
    4 2 12
    5 -2 12
    -5 -2 -12
    5 -2 12
    5 -2 12
    5 2 12
    5 2 12
    -5 2 -12
    5 2 12
    6 -2 12
    6 -2 12
    6 -2 12
    6 2 12
    6 2 12
    6 2 12
    8 -3 -12
    8 3 -12
    7 -3 -12
    7 3 -12
    6 -3 -12
    6 3 -12
    5 -3 -12
    5 3 -12
    4 -3 -12
    4 3 -12
    3 -3 -12
    3 -3 -12
    -3 3 12
    -3 3 12
    3 3 -12
    -3 3 12
    3 3 -12
    2 -3 -12
    -2 -3 12
    2 -3 -12
    2 -3 -12
    2 3 -12
    -2 3 12
    2 3 -12
    -2 3 12
    2 3 -12
    1 -3 -12
    1 -3 -12
    -1 -3 12
    -1 3 12
    1 3 -12
    -1 3 12
    1 3 -12
    0 -3 -12
    0 -3 -12
    0 3 12
    0 3 12
    1 -3 12
    -1 -3 -12
    -1 -3 -12
    1 -3 12
    1 -3 12
    1 3 12
    -1 3 -12
    1 3 12
    -1 3 -12
    1 3 12
    2 -3 12
    2 -3 12
    -2 -3 -12
    -2 -3 -12
    2 -3 12
    -2 3 -12
    -2 3 -12
    2 3 12
    2 3 12
    2 3 12
    3 -3 12
    -3 -3 -12
    3 -3 12
    -3 -3 -12
    3 -3 12
    3 3 12
    3 3 12
    -3 3 -12
    -3 3 -12
    4 -3 12
    -4 -3 -12
    4 -3 12
    4 -3 12
    -4 3 -12
    4 3 12
    4 3 12
    4 3 12
    5 -3 12
    5 -3 12
    -5 -3 -12
    5 -3 12
    5 3 12
    5 3 12
    5 3 12
    -5 3 -12
    6 -3 12
    6 -3 12
    6 -3 12
    6 3 12
    6 3 12
    6 3 12
    8 -4 -12
    8 4 -12
    7 -4 -12
    7 4 -12
    6 -4 -12
    6 4 -12
    5 -4 -12
    5 4 -12
    4 -4 -12
    4 4 -12
    -4 4 12
    -4 4 12
    4 4 -12
    4 4 -12
    3 -4 -12
    3 -4 -12
    -3 4 12
    -3 4 12
    -3 4 12
    3 4 -12
    2 -4 -12
    2 -4 -12
    2 -4 -12
    -2 -4 12
    2 4 -12
    -2 4 12
    -2 4 12
    2 4 -12
    1 -4 -12
    1 -4 -12
    1 -4 -12
    -1 -4 12
    1 4 -12
    1 4 -12
    1 4 -12
    -1 4 12
    -1 4 12
    0 -4 -12
    0 -4 -12
    0 4 12
    0 4 12
    0 4 -12
    0 4 -12
    1 -4 12
    -1 -4 -12
    -1 -4 -12
    1 -4 12
    1 -4 12
    -1 4 -12
    1 4 12
    1 4 12
    -1 4 -12
    1 4 12
    2 -4 12
    -2 -4 -12
    -2 -4 -12
    2 -4 12
    2 -4 12
    2 4 12
    2 4 12
    -2 4 -12
    2 4 12
    -2 4 -12
    -3 -4 -12
    -3 -4 -12
    3 -4 12
    3 -4 12
    3 4 12
    -3 4 -12
    3 4 12
    3 4 12
    4 -4 12
    -4 -4 -12
    4 -4 12
    4 -4 12
    4 4 12
    -4 4 -12
    4 4 12
    5 -4 12
    5 -4 12
    -5 -4 -12
    5 -4 12
    5 4 12
    -5 4 -12
    5 4 12
    5 4 12
    6 -4 12
    6 -4 12
    6 -4 12
    6 4 12
    6 4 12
    6 4 12
    8 -5 -12
    8 -5 -12
    8 5 -12
    7 -5 -12
    7 5 -12
    6 -5 -12
    6 5 -12
    5 -5 -12
    -5 5 12
    5 5 -12
    -5 5 12
    -5 5 12
    4 -5 -12
    4 -5 -12
    4 -5 -12
    4 5 -12
    -4 5 12
    4 5 -12
    -4 5 12
    -4 5 12
    3 -5 -12
    3 -5 -12
    3 -5 -12
    -3 5 12
    -3 5 12
    3 5 -12
    3 5 -12
    2 -5 -12
    2 -5 -12
    -2 -5 12
    2 -5 -12
    -2 5 12
    2 5 -12
    2 5 -12
    2 5 -12
    -2 5 12
    -1 -5 12
    1 -5 -12
    1 -5 -12
    1 -5 -12
    -1 5 12
    1 5 -12
    1 5 -12
    1 5 -12
    0 -5 -12
    0 -5 -12
    0 5 -12
    0 5 -12
    0 5 12
    0 5 -12
    0 5 12
    0 5 12
    -1 -5 -12
    1 -5 12
    1 -5 12
    1 -5 12
    -1 -5 -12
    -1 5 -12
    -1 5 -12
    1 5 12
    1 5 12
    -1 5 -12
    2 -5 12
    -2 -5 -12
    2 -5 12
    -2 -5 -12
    2 -5 12
    2 5 12
    -2 5 -12
    2 5 12
    -2 5 -12
    2 5 12
    3 -5 12
    3 -5 12
    3 -5 12
    -3 -5 -12
    -3 5 -12
    3 5 12
    -3 5 -12
    3 5 12
    3 5 12
    4 -5 12
    -4 -5 -12
    4 -5 12
    4 -5 12
    -4 5 -12
    4 5 12
    -5 -5 -12
    5 -5 12
    5 -5 12
    5 -5 12
    5 5 12
    -5 5 -12
    6 -5 12
    6 -5 12
    6 -5 12
    6 5 12
    6 5 12
    6 5 12
    8 -6 -12
    8 -6 -12
    8 6 -12
    7 -6 -12
    7 -6 -12
    7 -6 -12
    7 6 -12
    6 -6 -12
    6 -6 -12
    6 6 -12
    -6 6 12
    -6 6 12
    5 -6 -12
    5 -6 -12
    5 -6 -12
    -5 6 12
    5 6 -12
    5 6 -12
    -5 6 12
    -5 6 12
    4 -6 -12
    4 -6 -12
    4 -6 -12
    -4 6 12
    4 6 -12
    4 6 -12
    -4 6 12
    3 -6 -12
    3 -6 -12
    3 -6 -12
    3 6 -12
    -3 6 12
    3 6 -12
    -3 6 12
    -3 6 12
    -2 -6 12
    2 -6 -12
    2 -6 -12
    2 6 -12
    2 6 -12
    2 6 -12
    -2 6 12
    -2 6 12
    1 -6 -12
    -1 -6 12
    1 -6 -12
    1 -6 -12
    1 6 -12
    1 6 -12
    1 6 -12
    -1 6 12
    0 -6 -12
    0 -6 12
    0 -6 -12
    0 6 -12
    0 6 12
    0 6 12
    0 6 12
    0 6 -12
    0 6 -12
    -1 -6 -12
    1 -6 12
    1 -6 12
    1 -6 12
    -1 -6 -12
    1 6 12
    -1 6 -12
    -1 6 -12
    1 6 12
    -1 6 -12
    1 6 12
    -2 -6 -12
    2 -6 12
    2 -6 12
    2 -6 12
    2 6 12
    2 6 12
    2 6 12
    -2 6 -12
    -2 6 -12
    -2 6 -12
    3 -6 12
    3 -6 12
    3 -6 12
    -3 -6 -12
    3 6 12
    -3 6 -12
    -3 6 -12
    3 6 12
    3 6 12
    4 -6 12
    -4 -6 -12
    4 -6 12
    4 -6 12
    4 6 12
    -4 6 -12
    4 6 12
    4 6 12
    -5 -6 -12
    5 -6 12
    5 -6 12
    5 -6 12
    5 6 12
    5 6 12
    -5 6 -12
    6 -6 12
    6 -6 12
    6 -6 12
    6 6 12
    6 6 12
    6 6 12
    7 -7 -12
    7 -7 -12
    7 -7 -12
    -7 7 12
    7 7 -12
    6 -7 -12
    6 -7 -12
    6 7 -12
    6 7 -12
    -6 7 12
    5 -7 -12
    5 -7 -12
    5 -7 -12
    5 7 -12
    -5 7 12
    5 7 -12
    -5 7 12
    4 -7 -12
    4 -7 -12
    4 -7 -12
    4 7 -12
    -4 7 12
    -4 7 12
    -4 7 12
    4 7 -12
    4 7 -12
    3 -7 -12
    3 -7 -12
    3 -7 -12
    -3 7 12
    -3 7 12
    3 7 -12
    3 7 -12
    -3 7 12
    2 -7 -12
    -2 -7 12
    2 -7 -12
    2 -7 -12
    -2 7 12
    2 7 -12
    -2 7 12
    2 7 -12
    2 7 -12
    1 -7 -12
    1 -7 -12
    1 -7 -12
    -1 -7 12
    -1 7 12
    1 7 -12
    1 7 -12
    1 7 -12
    0 -7 12
    0 -7 -12
    0 -7 -12
    0 7 12
    0 7 12
    0 7 -12
    0 7 -12
    0 7 12
    0 7 -12
    1 -7 12
    -1 -7 -12
    -1 -7 -12
    1 -7 12
    1 -7 12
    1 7 12
    -1 7 -12
    -1 7 -12
    -1 7 -12
    1 7 12
    1 7 12
    -2 -7 -12
    2 -7 12
    2 -7 12
    2 -7 12
    2 7 12
    -2 7 -12
    2 7 12
    -2 7 -12
    2 7 12
    -2 7 -12
    3 -7 12
    -3 -7 -12
    3 -7 12
    3 -7 12
    3 7 12
    3 7 12
    3 7 12
    -3 7 -12
    -3 7 -12
    -3 7 -12
    4 -7 12
    4 -7 12
    -4 -7 -12
    4 -7 12
    4 7 12
    -4 7 -12
    4 7 12
    4 7 12
    5 -7 12
    5 -7 12
    -5 -7 -12
    5 -7 12
    5 7 12
    -5 7 -12
    6 -7 12
    6 -7 12
    6 -7 12
    6 7 12
    6 7 12
    7 -8 -12
    7 -8 -12
    7 -8 -12
    -7 8 12
    6 -8 -12
    6 -8 -12
    6 -8 -12
    6 8 -12
    -6 8 12
    6 8 -12
    5 -8 -12
    5 -8 -12
    5 -8 -12
    5 8 -12
    5 8 -12
    5 8 -12
    -5 8 12
    -5 8 12
    4 -8 -12
    4 -8 -12
    4 -8 -12
    4 8 -12
    4 8 -12
    -4 8 12
    4 8 -12
    -4 8 12
    3 -8 -12
    3 -8 -12
    3 -8 -12
    3 8 -12
    -3 8 12
    3 8 -12
    3 8 -12
    3 8 -12
    -3 8 12
    -3 8 12
    2 -8 -12
    -2 -8 12
    2 -8 -12
    -2 8 12
    2 8 -12
    2 8 -12
    1 -8 -12
    1 -8 -12
    1 -8 -12
    -1 8 12
    1 8 -12
    -1 8 12
    1 8 -12
    1 8 -12
    0 -8 -12
    0 -8 -12
    0 -8 12
    0 8 12
    0 8 12
    0 8 12
    0 8 -12
    0 8 -12
    0 8 -12
    0 8 12
    -1 -8 -12
    1 -8 12
    1 -8 12
    1 8 12
    -1 8 -12
    -1 8 -12
    1 8 12
    1 8 12
    -1 8 -12
    2 -8 12
    -2 -8 -12
    2 -8 12
    -2 -8 -12
    2 -8 12
    2 8 12
    2 8 12
    -2 8 -12
    -2 8 -12
    2 8 12
    -2 8 -12
    3 -8 12
    -3 -8 -12
    3 -8 12
    3 -8 12
    -3 8 -12
    3 8 12
    3 8 12
    3 8 12
    -3 8 -12
    -4 -8 -12
    4 -8 12
    4 -8 12
    4 -8 12
    4 8 12
    4 8 12
    -4 8 -12
    5 -8 12
    5 -8 12
    5 -8 12
    5 8 12
    5 8 12
    -5 8 -12
    7 -9 -12
    7 -9 -12
    7 9 -12
    -7 9 12
    7 9 -12
    6 -9 -12
    6 -9 -12
    6 -9 -12
    -6 9 12
    6 9 -12
    6 9 -12
    6 9 -12
    5 -9 -12
    5 -9 -12
    5 -9 -12
    5 9 -12
    5 9 -12
    -5 9 12
    -5 9 12
    5 9 -12
    4 -9 -12
    4 -9 -12
    4 9 -12
    -4 9 12
    4 9 -12
    4 9 -12
    -4 9 12
    3 -9 -12
    3 -9 -12
    -3 9 12
    3 9 -12
    3 9 -12
    -3 9 12
    3 9 -12
    2 -9 -12
    2 -9 -12
    2 -9 -12
    2 9 -12
    -2 9 12
    2 9 -12
    2 9 -12
    1 -9 -12
    1 -9 -12
    1 -9 -12
    -1 -9 12
    1 9 -12
    -1 9 12
    1 9 -12
    -1 9 12
    0 -9 -12
    0 -9 12
    0 -9 -12
    0 9 -12
    0 9 12
    0 9 -12
    0 9 12
    0 9 12
    0 9 -12
    -1 -9 -12
    1 -9 12
    1 -9 12
    -1 -9 -12
    1 9 12
    1 9 12
    1 9 12
    -1 9 -12
    -1 9 -12
    2 -9 12
    2 -9 12
    2 -9 12
    -2 -9 -12
    -2 9 -12
    2 9 12
    -2 9 -12
    2 9 12
    -2 9 -12
    2 9 12
    3 -9 12
    3 -9 12
    -3 -9 -12
    3 -9 12
    3 9 12
    -3 9 -12
    3 9 12
    3 9 12
    -3 9 -12
    4 -9 12
    4 -9 12
    -4 -9 -12
    4 -9 12
    4 9 12
    4 9 12
    -4 9 -12
    4 9 12
    -4 9 -12
    5 -9 12
    5 -9 12
    5 -9 12
    5 9 12
    -5 9 -12
    5 9 12
    6 -10 -12
    6 -10 -12
    6 -10 -12
    -6 10 12
    6 10 -12
    6 10 -12
    5 -10 -12
    5 -10 -12
    5 -10 -12
    5 10 -12
    -5 10 12
    5 10 -12
    5 10 -12
    4 -10 -12
    4 -10 -12
    4 10 -12
    -4 10 12
    -4 10 12
    4 10 -12
    4 10 -12
    3 -10 -12
    3 -10 -12
    -3 10 12
    3 10 -12
    3 10 -12
    3 10 -12
    3 10 -12
    2 -10 -12
    2 -10 -12
    2 -10 -12
    2 10 -12
    -2 10 12
    -2 10 12
    2 10 -12
    2 10 -12
    -2 10 12
    1 -10 -12
    1 -10 -12
    1 -10 -12
    1 10 -12
    1 10 -12
    -1 10 12
    1 10 -12
    -1 10 12
    0 -10 12
    0 -10 -12
    0 -10 -12
    0 10 -12
    0 10 12
    0 10 12
    0 10 -12
    0 10 12
    0 10 12
    0 10 -12
    1 -10 12
    1 -10 12
    -1 -10 -12
    -1 10 -12
    1 10 12
    1 10 12
    -1 10 -12
    -1 10 -12
    2 -10 12
    -2 -10 -12
    2 -10 12
    2 -10 12
    2 10 12
    2 10 12
    -2 10 -12
    2 10 12
    3 -10 12
    3 -10 12
    3 -10 12
    -3 -10 -12
    -3 10 -12
    -3 10 -12
    3 10 12
    3 10 12
    3 10 12
    -4 -10 -12
    4 -10 12
    4 -10 12
    4 -10 12
    -4 10 -12
    4 10 12
    4 10 12
    5 -10 12
    5 -10 12
    5 -10 12
    5 10 12
    5 10 12
    6 -11 -12
    6 -11 -12
    6 -11 -12
    6 11 -12
    -6 11 12
    6 11 -12
    5 -11 -12
    5 -11 -12
    5 -11 -12
    5 11 -12
    5 11 -12
    -5 11 12
    4 -11 -12
    4 11 -12
    4 11 -12
    4 11 -12
    -4 11 12
    4 11 -12
    3 -11 -12
    3 11 -12
    -3 11 12
    3 11 -12
    3 11 -12
    3 11 -12
    2 -11 -12
    2 -11 -12
    2 -11 -12
    2 11 -12
    2 11 -12
    -2 11 12
    -2 11 12
    2 11 -12
    1 -11 -12
    1 -11 -12
    1 -11 -12
    1 11 -12
    1 11 -12
    -1 11 12
    -1 11 12
    -1 11 12
    1 11 -12
    0 -11 12
    0 -11 -12
    0 11 12
    0 11 12
    0 11 12
    0 11 -12
    0 11 12
    0 11 -12
    0 11 -12
    -1 -11 -12
    1 -11 12
    1 -11 12
    1 11 12
    -1 11 -12
    1 11 12
    -1 11 -12
    1 11 12
    -1 11 -12
    1 11 12
    2 -11 12
    2 -11 12
    -2 -11 -12
    -2 11 -12
    2 11 12
    -2 11 -12
    2 11 12
    2 11 12
    -3 -11 -12
    3 -11 12
    3 -11 12
    3 -11 12
    -3 11 -12
    3 11 12
    3 11 12
    -3 11 -12
    4 -11 12
    -4 -11 -12
    4 -11 12
    4 -11 12
    4 11 12
    -4 11 -12
    6 -12 -12
    6 -12 -12
    6 12 -12
    6 12 -12
    -6 12 12
    5 -12 -12
    5 -12 -12
    5 12 -12
    5 12 -12
    -5 12 12
    4 -12 -12
    4 -12 -12
    4 12 -12
    4 12 -12
    4 12 -12
    -4 12 12
    4 12 -12
    3 -12 -12
    3 -12 -12
    3 12 -12
    3 12 -12
    -3 12 12
    3 12 -12
    3 12 -12
    2 -12 -12
    2 -12 -12
    2 -12 -12
    2 12 -12
    -2 12 12
    2 12 -12
    2 12 -12
    -2 12 12
    2 12 -12
    1 -12 -12
    1 -12 -12
    -1 12 12
    1 12 -12
    1 12 -12
    1 12 -12
    -1 12 12
    -1 12 12
    0 -12 12
    0 -12 -12
    0 12 12
    0 12 12
    0 12 -12
    0 12 -12
    0 12 12
    0 12 -12
    1 -12 12
    1 -12 12
    -1 -12 -12
    1 12 12
    1 12 12
    1 12 12
    -1 12 -12
    -1 12 -12
    2 -12 12
    -2 -12 -12
    2 -12 12
    -2 12 -12
    2 12 12
    -2 12 -12
    3 -12 12
    3 -12 12
    -3 -12 -12
    3 -12 12
    3 12 12
    -3 12 -12
    3 12 12
    -3 12 -12
    4 -12 12
    4 -12 12
    4 -12 12
    4 12 12
    4 12 12
    -4 12 -12
    5 -13 -12
    -5 13 12
    5 13 -12
    4 -13 -12
    4 13 -12
    4 13 -12
    -4 13 12
    4 13 -12
    3 -13 -12
    3 13 -12
    3 13 -12
    -3 13 12
    3 13 -12
    3 13 -12
    2 -13 -12
    2 13 -12
    2 13 -12
    2 13 -12
    -2 13 12
    2 13 -12
    1 -13 -12
    1 -13 -12
    1 13 -12
    1 13 -12
    -1 13 12
    -1 13 12
    1 13 -12
    0 -13 -12
    0 -13 12
    0 13 12
    0 13 -12
    0 13 -12
    0 13 12
    0 13 12
    1 -13 12
    1 -13 12
    -1 -13 -12
    -1 13 -12
    1 13 12
    -1 13 -12
    1 13 12
    2 -13 12
    -2 -13 -12
    2 -13 12
    -2 13 -12
    -2 13 -12
    2 13 12
    2 13 12
    3 -13 12
    3 -13 12
    -3 -13 -12
    3 -13 12
    3 13 12
    -3 13 -12
    3 13 12
    -3 13 -12
    4 -14 -12
    4 14 -12
    4 14 -12
    3 -14 -12
    3 14 -12
    3 14 -12
    3 14 -12
    -3 14 12
    3 14 -12
    2 -14 -12
    2 14 -12
    -2 14 12
    2 14 -12
    2 14 -12
    1 -14 -12
    1 -14 -12
    -1 14 12
    1 14 -12
    -1 14 12
    1 14 -12
    -1 14 12
    1 14 -12
    0 -14 12
    0 -14 -12
    0 14 12
    0 14 12
    0 14 -12
    0 14 -12
    1 -14 12
    -1 -14 -12
    1 14 12
    -1 14 -12
    1 14 12
    -1 14 -12
    2 -14 12
    2 -14 12
    -2 -14 -12
    -2 14 -12
    2 14 12
    2 14 12
    -2 14 -12
    3 -14 12
    3 14 12
    -3 14 -12
    3 -15 -12
    3 15 -12
    -3 15 12
    3 15 -12
    2 -15 -12
    -2 15 12
    2 15 -12
    2 15 -12
    1 -15 -12
    -1 15 12
    -1 15 12
    -1 15 12
    1 15 -12
    1 15 -12
    1 15 -12
    0 -15 -12
    0 15 -12
    0 15 12
    0 15 12
    0 15 -12
    1 -15 12
    1 -15 12
    -1 -15 -12
    1 15 12
    1 15 12
    -1 15 -12
    1 16 -12
    -1 16 12
    1 16 -12
    -1 16 12
    8 0 -13
    6 0 -13
    5 0 -13
    3 0 -13
    3 0 -13
    2 0 -13
    -2 0 13
    2 0 -13
    1 0 -13
    -1 0 13
    1 0 -13
    0 0 -13
    0 0 -13
    1 0 13
    -1 0 -13
    1 0 13
    -1 0 -13
    2 0 13
    -2 0 -13
    2 0 13
    2 0 13
    -2 0 -13
    3 0 13
    -3 0 -13
    3 0 13
    -3 0 -13
    3 0 13
    4 0 13
    4 0 13
    -4 0 -13
    4 0 13
    -5 0 -13
    5 0 13
    5 0 13
    5 0 13
    6 0 13
    6 0 13
    6 0 13
    8 -1 -13
    8 1 -13
    7 -1 -13
    6 -1 -13
    6 1 -13
    5 -1 -13
    5 1 -13
    4 -1 -13
    3 -1 -13
    3 -1 -13
    -3 1 13
    3 1 -13
    3 1 -13
    2 -1 -13
    2 -1 -13
    -2 -1 13
    2 -1 -13
    2 1 -13
    -2 1 13
    2 1 -13
    1 -1 -13
    -1 -1 13
    1 -1 -13
    1 1 -13
    -1 1 13
    1 1 -13
    0 -1 -13
    0 -1 -13
    0 1 13
    0 1 -13
    -1 -1 -13
    -1 -1 -13
    1 -1 13
    1 -1 13
    -1 1 -13
    1 1 13
    -1 1 -13
    1 1 13
    -2 -1 -13
    2 -1 13
    2 -1 13
    -2 -1 -13
    2 -1 13
    2 1 13
    2 1 13
    2 1 13
    2 1 13
    -2 1 -13
    3 -1 13
    -3 -1 -13
    3 -1 13
    3 -1 13
    3 1 13
    3 1 13
    3 1 13
    4 -1 13
    4 -1 13
    -4 -1 -13
    4 -1 13
    4 1 13
    4 1 13
    4 1 13
    -4 1 -13
    5 -1 13
    5 -1 13
    5 -1 13
    -5 -1 -13
    5 1 13
    -5 1 -13
    5 1 13
    5 1 13
    6 -1 13
    6 -1 13
    6 -1 13
    6 1 13
    6 1 13
    8 -2 -13
    8 2 -13
    7 -2 -13
    7 2 -13
    6 -2 -13
    6 2 -13
    5 -2 -13
    5 2 -13
    4 -2 -13
    3 -2 -13
    3 -2 -13
    3 2 -13
    3 2 -13
    -3 2 13
    2 -2 -13
    2 -2 -13
    2 -2 -13
    -2 -2 13
    -2 2 13
    2 2 -13
    2 2 -13
    1 -2 -13
    -1 -2 13
    1 -2 -13
    1 2 -13
    1 2 -13
    -1 2 13
    0 -2 -13
    0 -2 -13
    0 2 -13
    0 2 13
    1 -2 13
    -1 -2 -13
    -1 -2 -13
    1 -2 13
    1 2 13
    1 2 13
    -1 2 -13
    1 2 13
    -1 2 -13
    1 2 13
    -2 -2 -13
    -2 -2 -13
    2 -2 13
    2 -2 13
    2 -2 13
    2 2 13
    2 2 13
    -2 2 -13
    2 2 13
    2 2 13
    -2 2 -13
    -3 -2 -13
    3 -2 13
    3 -2 13
    -3 -2 -13
    3 -2 13
    -3 2 -13
    3 2 13
    3 2 13
    3 2 13
    4 -2 13
    4 -2 13
    -4 -2 -13
    4 -2 13
    4 2 13
    -4 2 -13
    4 2 13
    4 2 13
    5 -2 13
    5 -2 13
    5 -2 13
    5 2 13
    5 2 13
    -5 2 -13
    5 2 13
    6 -2 13
    6 -2 13
    6 -2 13
    6 2 13
    6 2 13
    6 2 13
    8 -3 -13
    8 3 -13
    7 -3 -13
    7 3 -13
    6 -3 -13
    6 3 -13
    5 -3 -13
    5 3 -13
    4 -3 -13
    4 3 -13
    3 -3 -13
    3 -3 -13
    3 3 -13
    -3 3 13
    -3 3 13
    3 3 -13
    2 -3 -13
    2 -3 -13
    -2 -3 13
    2 -3 -13
    2 3 -13
    -2 3 13
    2 3 -13
    2 3 -13
    -2 3 13
    2 3 -13
    -1 -3 13
    1 -3 -13
    1 -3 -13
    1 3 -13
    1 3 -13
    -1 3 13
    -1 3 13
    0 -3 -13
    0 -3 -13
    0 3 13
    0 3 13
    0 3 -13
    0 3 -13
    -1 -3 -13
    -1 -3 -13
    1 -3 13
    1 -3 13
    -1 3 -13
    1 3 13
    -1 3 -13
    1 3 13
    1 3 13
    -2 -3 -13
    2 -3 13
    2 -3 13
    -2 -3 -13
    2 -3 13
    2 3 13
    -2 3 -13
    2 3 13
    2 3 13
    -2 3 -13
    3 -3 13
    3 -3 13
    -3 -3 -13
    3 -3 13
    -3 -3 -13
    -3 3 -13
    3 3 13
    3 3 13
    3 3 13
    -3 3 -13
    3 3 13
    4 -3 13
    4 -3 13
    4 -3 13
    -4 -3 -13
    4 3 13
    4 3 13
    4 3 13
    -4 3 -13
    5 -3 13
    5 -3 13
    -5 -3 -13
    5 -3 13
    5 3 13
    -5 3 -13
    5 3 13
    5 3 13
    6 -3 13
    6 -3 13
    6 3 13
    6 3 13
    6 3 13
    8 -4 -13
    8 4 -13
    7 -4 -13
    7 4 -13
    6 -4 -13
    6 4 -13
    5 -4 -13
    5 4 -13
    4 -4 -13
    4 4 -13
    4 4 -13
    4 4 -13
    -4 4 13
    -4 4 13
    3 -4 -13
    3 -4 -13
    3 4 -13
    -3 4 13
    3 4 -13
    -3 4 13
    -3 4 13
    3 4 -13
    2 -4 -13
    -2 -4 13
    2 -4 -13
    2 -4 -13
    2 4 -13
    2 4 -13
    2 4 -13
    -2 4 13
    -2 4 13
    2 4 -13
    1 -4 -13
    1 -4 -13
    -1 -4 13
    1 4 -13
    1 4 -13
    -1 4 13
    0 -4 -13
    0 -4 -13
    0 4 13
    0 4 -13
    0 4 -13
    0 4 13
    1 -4 13
    -1 -4 -13
    1 -4 13
    -1 -4 -13
    1 4 13
    1 4 13
    -1 4 -13
    -1 4 -13
    1 4 13
    -2 -4 -13
    -2 -4 -13
    2 -4 13
    2 -4 13
    2 -4 13
    -2 4 -13
    2 4 13
    2 4 13
    2 4 13
    -2 4 -13
    3 -4 13
    3 -4 13
    -3 -4 -13
    3 -4 13
    -3 -4 -13
    3 4 13
    -3 4 -13
    3 4 13
    3 4 13
    -3 4 -13
    4 -4 13
    4 -4 13
    -4 -4 -13
    4 -4 13
    -4 4 -13
    4 4 13
    4 4 13
    5 -4 13
    -5 -4 -13
    5 -4 13
    5 -4 13
    5 4 13
    5 4 13
    5 4 13
    6 -4 13
    6 -4 13
    6 -4 13
    6 4 13
    6 4 13
    6 4 13
    8 -5 -13
    8 5 -13
    7 -5 -13
    7 5 -13
    6 -5 -13
    6 5 -13
    5 -5 -13
    5 5 -13
    4 -5 -13
    4 -5 -13
    4 -5 -13
    4 5 -13
    -4 5 13
    -4 5 13
    4 5 -13
    -4 5 13
    3 -5 -13
    3 -5 -13
    3 -5 -13
    3 5 -13
    -3 5 13
    -3 5 13
    3 5 -13
    -2 -5 13
    2 -5 -13
    2 -5 -13
    2 -5 -13
    2 5 -13
    -2 5 13
    2 5 -13
    2 5 -13
    -2 5 13
    1 -5 -13
    1 -5 -13
    -1 -5 13
    1 5 -13
    1 5 -13
    -1 5 13
    1 5 -13
    0 -5 -13
    0 -5 -13
    0 5 13
    0 5 -13
    0 5 13
    0 5 -13
    0 5 -13
    -1 -5 -13
    1 -5 13
    1 -5 13
    -1 -5 -13
    1 -5 13
    1 5 13
    -1 5 -13
    -1 5 -13
    1 5 13
    -2 -5 -13
    2 -5 13
    -2 -5 -13
    2 -5 13
    2 -5 13
    2 5 13
    2 5 13
    -2 5 -13
    2 5 13
    -3 -5 -13
    3 -5 13
    -3 -5 -13
    3 -5 13
    3 -5 13
    3 5 13
    -3 5 -13
    3 5 13
    -3 5 -13
    3 5 13
    4 -5 13
    4 -5 13
    4 -5 13
    -4 -5 -13
    4 5 13
    4 5 13
    -4 5 -13
    4 5 13
    -5 -5 -13
    5 -5 13
    5 -5 13
    5 -5 13
    5 5 13
    -5 5 -13
    5 5 13
    5 5 13
    6 -5 13
    6 -5 13
    6 -5 13
    6 5 13
    6 5 13
    6 5 13
    7 -6 -13
    7 -6 -13
    7 6 -13
    6 -6 -13
    6 -6 -13
    6 -6 -13
    6 6 -13
    5 -6 -13
    5 -6 -13
    5 -6 -13
    -5 6 13
    -5 6 13
    5 6 -13
    -5 6 13
    5 6 -13
    4 -6 -13
    4 -6 -13
    4 -6 -13
    -4 6 13
    -4 6 13
    4 6 -13
    -4 6 13
    4 6 -13
    4 6 -13
    3 -6 -13
    3 -6 -13
    3 -6 -13
    -3 6 13
    3 6 -13
    -3 6 13
    3 6 -13
    -3 6 13
    2 -6 -13
    2 -6 -13
    -2 -6 13
    2 -6 -13
    -2 6 13
    -2 6 13
    2 6 -13
    2 6 -13
    2 6 -13
    1 -6 -13
    -1 -6 13
    1 -6 -13
    1 -6 -13
    -1 6 13
    1 6 -13
    1 6 -13
    1 6 -13
    0 -6 13
    0 -6 -13
    0 -6 -13
    0 6 13
    0 6 -13
    0 6 -13
    0 6 -13
    0 6 13
    1 -6 13
    1 -6 13
    -1 -6 -13
    -1 -6 -13
    1 -6 13
    -1 6 -13
    1 6 13
    1 6 13
    -1 6 -13
    -1 6 -13
    1 6 13
    -2 -6 -13
    2 -6 13
    2 -6 13
    -2 -6 -13
    2 -6 13
    2 6 13
    -2 6 -13
    -2 6 -13
    2 6 13
    2 6 13
    3 -6 13
    3 -6 13
    3 -6 13
    -3 -6 -13
    3 6 13
    -3 6 -13
    3 6 13
    3 6 13
    -4 -6 -13
    4 -6 13
    4 -6 13
    4 -6 13
    4 6 13
    -4 6 -13
    4 6 13
    4 6 13
    -5 -6 -13
    5 -6 13
    5 -6 13
    5 -6 13
    5 6 13
    5 6 13
    5 6 13
    -5 6 -13
    6 -6 13
    6 -6 13
    6 -6 13
    6 6 13
    6 6 13
    6 6 13
    7 -7 -13
    7 -7 -13
    7 -7 -13
    7 7 -13
    6 -7 -13
    6 -7 -13
    6 -7 -13
    -6 7 13
    5 -7 -13
    5 -7 -13
    5 7 -13
    5 7 -13
    -5 7 13
    -5 7 13
    4 -7 -13
    4 7 -13
    4 7 -13
    -4 7 13
    -4 7 13
    3 -7 -13
    3 -7 -13
    3 -7 -13
    -3 7 13
    -3 7 13
    -3 7 13
    3 7 -13
    3 7 -13
    3 7 -13
    2 -7 -13
    2 -7 -13
    2 -7 -13
    -2 -7 13
    2 7 -13
    2 7 -13
    -2 7 13
    -2 7 13
    2 7 -13
    1 -7 -13
    1 -7 -13
    1 -7 -13
    -1 -7 13
    1 7 -13
    1 7 -13
    1 7 -13
    -1 7 13
    0 -7 13
    0 -7 -13
    0 -7 -13
    0 7 13
    0 7 -13
    0 7 13
    0 7 -13
    0 7 -13
    0 7 13
    1 -7 13
    -1 -7 -13
    1 -7 13
    -1 7 -13
    -1 7 -13
    1 7 13
    1 7 13
    1 7 13
    -1 7 -13
    2 -7 13
    -2 -7 -13
    -2 -7 -13
    2 -7 13
    -2 7 -13
    -2 7 -13
    -2 7 -13
    2 7 13
    2 7 13
    2 7 13
    3 -7 13
    -3 -7 -13
    3 -7 13
    3 -7 13
    3 7 13
    3 7 13
    -3 7 -13
    3 7 13
    -4 -7 -13
    4 -7 13
    4 -7 13
    4 7 13
    4 7 13
    -4 7 -13
    4 7 13
    5 -7 13
    5 -7 13
    5 -7 13
    5 7 13
    -5 7 -13
    5 7 13
    7 -8 -13
    7 -8 -13
    7 -8 -13
    7 8 -13
    6 -8 -13
    6 -8 -13
    6 -8 -13
    6 8 -13
    6 8 -13
    -6 8 13
    5 -8 -13
    5 -8 -13
    5 -8 -13
    -5 8 13
    -5 8 13
    5 8 -13
    5 8 -13
    5 8 -13
    4 -8 -13
    4 -8 -13
    -4 8 13
    4 8 -13
    4 8 -13
    -4 8 13
    4 8 -13
    3 -8 -13
    3 -8 -13
    3 -8 -13
    -3 8 13
    -3 8 13
    3 8 -13
    3 8 -13
    3 8 -13
    -2 -8 13
    2 -8 -13
    2 -8 -13
    2 -8 -13
    -2 8 13
    -2 8 13
    2 8 -13
    2 8 -13
    2 8 -13
    1 -8 -13
    1 -8 -13
    1 -8 -13
    -1 -8 13
    1 8 -13
    -1 8 13
    1 8 -13
    1 8 -13
    -1 8 13
    0 -8 13
    0 -8 -13
    0 -8 -13
    0 8 13
    0 8 -13
    0 8 13
    0 8 -13
    0 8 13
    0 8 13
    0 8 -13
    -1 -8 -13
    -1 -8 -13
    1 -8 13
    1 -8 13
    1 8 13
    1 8 13
    1 8 13
    -1 8 -13
    -1 8 -13
    -2 -8 -13
    2 -8 13
    2 -8 13
    2 -8 13
    2 8 13
    -2 8 -13
    2 8 13
    2 8 13
    -2 8 -13
    -2 8 -13
    3 -8 13
    -3 -8 -13
    3 -8 13
    3 -8 13
    3 8 13
    -3 8 -13
    3 8 13
    3 8 13
    -3 8 -13
    4 -8 13
    4 -8 13
    4 -8 13
    -4 8 -13
    4 8 13
    4 8 13
    4 8 13
    5 -8 13
    5 -8 13
    5 -8 13
    -5 8 -13
    5 8 13
    5 8 13
    7 -9 -13
    7 -9 -13
    7 -9 -13
    6 -9 -13
    6 -9 -13
    6 -9 -13
    -6 9 13
    6 9 -13
    6 9 -13
    6 9 -13
    5 -9 -13
    5 -9 -13
    5 -9 -13
    -5 9 13
    5 9 -13
    5 9 -13
    5 9 -13
    -5 9 13
    4 -9 -13
    4 -9 -13
    -4 9 13
    4 9 -13
    4 9 -13
    4 9 -13
    4 9 -13
    -4 9 13
    3 -9 -13
    3 -9 -13
    3 -9 -13
    -3 9 13
    3 9 -13
    3 9 -13
    -3 9 13
    3 9 -13
    3 9 -13
    2 -9 -13
    2 -9 -13
    2 -9 -13
    2 9 -13
    -2 9 13
    2 9 -13
    2 9 -13
    1 -9 -13
    1 -9 -13
    -1 -9 13
    1 -9 -13
    -1 9 13
    1 9 -13
    -1 9 13
    1 9 -13
    1 9 -13
    0 -9 -13
    0 -9 13
    0 -9 -13
    0 9 13
    0 9 13
    0 9 13
    0 9 -13
    0 9 13
    0 9 -13
    0 9 -13
    -1 -9 -13
    -1 -9 -13
    1 -9 13
    1 -9 13
    1 9 13
    1 9 13
    1 9 13
    1 9 13
    -1 9 -13
    -1 9 -13
    2 -9 13
    2 -9 13
    2 -9 13
    -2 -9 -13
    2 9 13
    -2 9 -13
    2 9 13
    -2 9 -13
    2 9 13
    -3 -9 -13
    3 -9 13
    3 -9 13
    3 -9 13
    3 9 13
    -3 9 -13
    3 9 13
    -3 9 -13
    -4 -9 -13
    4 -9 13
    4 -9 13
    4 -9 13
    4 9 13
    4 9 13
    -4 9 -13
    5 -9 13
    5 -9 13
    5 9 13
    5 9 13
    -5 9 -13
    6 -10 -13
    6 -10 -13
    6 -10 -13
    6 10 -13
    6 10 -13
    -6 10 13
    5 -10 -13
    5 -10 -13
    5 10 -13
    5 10 -13
    -5 10 13
    5 10 -13
    4 -10 -13
    4 -10 -13
    4 10 -13
    -4 10 13
    4 10 -13
    4 10 -13
    4 10 -13
    -4 10 13
    3 -10 -13
    3 -10 -13
    3 10 -13
    -3 10 13
    3 10 -13
    3 10 -13
    -3 10 13
    3 10 -13
    2 -10 -13
    2 -10 -13
    2 -10 -13
    2 10 -13
    2 10 -13
    -2 10 13
    2 10 -13
    -2 10 13
    1 -10 -13
    1 -10 -13
    1 -10 -13
    -1 -10 13
    1 10 -13
    -1 10 13
    -1 10 13
    1 10 -13
    1 10 -13
    0 -10 13
    0 -10 -13
    0 -10 -13
    0 10 13
    0 10 -13
    0 10 -13
    0 10 13
    0 10 -13
    0 10 13
    -1 -10 -13
    1 -10 13
    1 -10 13
    -1 10 -13
    1 10 13
    -1 10 -13
    -1 10 -13
    1 10 13
    1 10 13
    2 -10 13
    2 -10 13
    2 -10 13
    -2 -10 -13
    2 10 13
    2 10 13
    -2 10 -13
    2 10 13
    3 -10 13
    -3 -10 -13
    3 -10 13
    3 -10 13
    -3 10 -13
    3 10 13
    3 10 13
    3 10 13
    -3 10 -13
    4 -10 13
    4 -10 13
    4 -10 13
    -4 -10 -13
    4 10 13
    -4 10 -13
    4 10 13
    6 -11 -13
    6 -11 -13
    6 -11 -13
    6 11 -13
    -6 11 13
    6 11 -13
    5 -11 -13
    5 -11 -13
    5 11 -13
    5 11 -13
    5 11 -13
    -5 11 13
    4 -11 -13
    4 -11 -13
    4 11 -13
    4 11 -13
    4 11 -13
    4 11 -13
    -4 11 13
    3 -11 -13
    3 -11 -13
    3 11 -13
    -3 11 13
    3 11 -13
    3 11 -13
    3 11 -13
    -3 11 13
    2 -11 -13
    2 -11 -13
    2 -11 -13
    2 11 -13
    -2 11 13
    2 11 -13
    -2 11 13
    2 11 -13
    1 -11 -13
    1 -11 -13
    1 -11 -13
    1 11 -13
    -1 11 13
    -1 11 13
    1 11 -13
    0 -11 -13
    0 -11 13
    0 11 -13
    0 11 13
    0 11 -13
    0 11 13
    0 11 13
    0 11 -13
    0 11 13
    1 -11 13
    1 -11 13
    -1 -11 -13
    1 11 13
    -1 11 -13
    1 11 13
    1 11 13
    -1 11 -13
    1 11 13
    2 -11 13
    2 -11 13
    -2 -11 -13
    2 11 13
    -2 11 -13
    -2 11 -13
    2 11 13
    2 11 13
    3 -11 13
    -3 -11 -13
    3 -11 13
    3 -11 13
    -3 11 -13
    3 11 13
    3 11 13
    -3 11 -13
    4 -11 13
    4 -11 13
    4 -11 13
    4 11 13
    4 11 13
    -4 11 -13
    -4 11 -13
    5 -12 -13
    5 12 -13
    5 12 -13
    -5 12 13
    5 12 -13
    4 -12 -13
    4 12 -13
    -4 12 13
    4 12 -13
    4 12 -13
    4 12 -13
    3 -12 -13
    3 -12 -13
    3 12 -13
    3 12 -13
    3 12 -13
    3 12 -13
    2 -12 -13
    2 12 -13
    2 12 -13
    -2 12 13
    -2 12 13
    2 12 -13
    2 12 -13
    1 -12 -13
    1 -12 -13
    1 12 -13
    -1 12 13
    1 12 -13
    -1 12 13
    1 12 -13
    0 -12 13
    0 -12 -13
    0 12 13
    0 12 13
    0 12 -13
    0 12 -13
    0 12 13
    0 12 13
    1 -12 13
    1 -12 13
    -1 -12 -13
    1 12 13
    -1 12 -13
    1 12 13
    1 12 13
    -1 12 -13
    2 -12 13
    2 -12 13
    -2 -12 -13
    2 12 13
    -2 12 -13
    -2 12 -13
    3 -12 13
    3 -12 13
    3 -12 13
    -3 -12 -13
    -3 12 -13
    3 12 13
    -3 12 -13
    3 12 13
    4 -13 -13
    -4 13 13
    4 13 -13
    4 13 -13
    4 13 -13
    4 13 -13
    3 -13 -13
    3 13 -13
    3 13 -13
    3 13 -13
    3 13 -13
    -3 13 13
    2 -13 -13
    2 -13 -13
    -2 13 13
    2 13 -13
    2 13 -13
    2 13 -13
    2 13 -13
    1 -13 -13
    1 13 -13
    1 13 -13
    -1 13 13
    0 -13 -13
    0 -13 13
    0 13 13
    0 13 -13
    0 13 -13
    0 13 13
    0 13 13
    1 -13 13
    -1 -13 -13
    1 -13 13
    1 13 13
    -1 13 -13
    1 13 13
    -1 13 -13
    2 -13 13
    -2 -13 -13
    2 -13 13
    -2 13 -13
    2 13 13
    2 13 13
    -2 13 -13
    3 -13 13
    -3 -13 -13
    3 -13 13
    -3 13 -13
    -3 13 -13
    3 13 13
    3 13 13
    4 -14 -13
    -4 14 13
    4 14 -13
    4 14 -13
    3 -14 -13
    3 14 -13
    -3 14 13
    3 14 -13
    2 -14 -13
    2 14 -13
    2 14 -13
    -2 14 13
    2 14 -13
    -1 14 13
    1 14 -13
    1 14 -13
    1 14 -13
    0 -14 13
    0 -14 -13
    0 14 13
    0 14 -13
    0 14 13
    0 14 -13
    1 -14 13
    -1 -14 -13
    1 14 13
    -1 14 -13
    -1 14 -13
    1 14 13
    2 -14 13
    2 -14 13
    -2 -14 -13
    2 14 13
    -2 14 -13
    -2 14 -13
    2 14 13
    2 -15 -13
    -2 15 13
    2 15 -13
    2 15 -13
    1 -15 -13
    1 15 -13
    1 15 -13
    -1 15 13
    0 -15 -13
    0 15 -13
    0 15 13
    0 15 13
    0 15 -13
    8 0 -14
    6 0 -14
    5 0 -14
    4 0 -14
    4 0 -14
    -3 0 14
    3 0 -14
    3 0 -14
    2 0 -14
    2 0 -14
    -2 0 14
    1 0 -14
    1 0 -14
    -1 0 14
    0 0 -14
    0 0 -14
    1 0 14
    -1 0 -14
    -1 0 -14
    1 0 14
    2 0 14
    -2 0 -14
    2 0 14
    2 0 14
    -2 0 -14
    2 0 14
    3 0 14
    3 0 14
    3 0 14
    -3 0 -14
    -3 0 -14
    4 0 14
    4 0 14
    -4 0 -14
    4 0 14
    5 0 14
    5 0 14
    -5 0 -14
    5 0 14
    6 0 14
    6 0 14
    8 -1 -14
    8 1 -14
    7 -1 -14
    6 -1 -14
    6 1 -14
    5 -1 -14
    5 1 -14
    4 -1 -14
    4 1 -14
    3 -1 -14
    3 -1 -14
    3 1 -14
    3 1 -14
    2 -1 -14
    -2 -1 14
    2 -1 -14
    2 1 -14
    -2 1 14
    2 1 -14
    -1 -1 14
    1 -1 -14
    1 -1 -14
    -1 1 14
    1 1 -14
    1 1 -14
    0 -1 -14
    0 -1 -14
    0 1 -14
    0 1 -14
    -1 -1 -14
    1 -1 14
    -1 -1 -14
    1 1 14
    1 1 14
    -1 1 -14
    -1 1 -14
    2 -1 14
    2 -1 14
    2 -1 14
    -2 -1 -14
    -2 -1 -14
    2 1 14
    -2 1 -14
    2 1 14
    2 1 14
    2 1 14
    -2 1 -14
    -3 -1 -14
    3 -1 14
    -3 -1 -14
    3 -1 14
    3 -1 14
    3 1 14
    -3 1 -14
    3 1 14
    3 1 14
    -3 1 -14
    4 -1 14
    4 -1 14
    4 -1 14
    -4 -1 -14
    -4 1 -14
    4 1 14
    4 1 14
    4 1 14
    -5 -1 -14
    5 -1 14
    5 -1 14
    5 -1 14
    5 1 14
    5 1 14
    5 1 14
    6 -1 14
    6 -1 14
    6 -1 14
    6 1 14
    6 1 14
    6 1 14
    8 -2 -14
    8 2 -14
    7 -2 -14
    6 -2 -14
    6 2 -14
    5 -2 -14
    5 2 -14
    4 -2 -14
    4 -2 -14
    4 2 -14
    3 -2 -14
    -3 -2 14
    3 -2 -14
    3 2 -14
    -3 2 14
    3 2 -14
    -2 -2 14
    2 -2 -14
    2 -2 -14
    2 -2 -14
    2 2 -14
    -2 2 14
    2 2 -14
    -1 -2 14
    1 -2 -14
    -1 2 14
    1 2 -14
    1 2 -14
    0 -2 -14
    0 -2 -14
    0 2 -14
    -1 -2 -14
    1 -2 14
    -1 -2 -14
    1 2 14
    -1 2 -14
    1 2 14
    1 2 14
    1 2 14
    -1 2 -14
    -2 -2 -14
    2 -2 14
    2 -2 14
    2 -2 14
    2 2 14
    -2 2 -14
    2 2 14
    2 2 14
    -2 2 -14
    2 2 14
    -3 -2 -14
    3 -2 14
    3 -2 14
    3 -2 14
    -3 -2 -14
    3 2 14
    -3 2 -14
    -3 2 -14
    3 2 14
    3 2 14
    4 -2 14
    -4 -2 -14
    4 -2 14
    4 -2 14
    4 2 14
    4 2 14
    -4 2 -14
    4 2 14
    -5 -2 -14
    5 -2 14
    5 -2 14
    5 -2 14
    5 2 14
    5 2 14
    5 2 14
    6 -2 14
    6 -2 14
    6 2 14
    6 2 14
    6 2 14
    8 -3 -14
    8 3 -14
    7 -3 -14
    7 3 -14
    6 -3 -14
    6 3 -14
    5 -3 -14
    5 3 -14
    4 -3 -14
    4 -3 -14
    4 3 -14
    4 3 -14
    3 -3 -14
    3 -3 -14
    3 -3 -14
    -3 3 14
    3 3 -14
    3 3 -14
    3 3 -14
    -2 -3 14
    2 -3 -14
    2 -3 -14
    2 -3 -14
    2 3 -14
    2 3 -14
    -2 3 14
    -1 -3 14
    1 -3 -14
    1 -3 -14
    -1 3 14
    1 3 -14
    -1 3 14
    1 3 -14
    0 -3 -14
    0 -3 -14
    0 3 -14
    0 3 14
    0 3 14
    0 3 -14
    1 -3 14
    -1 -3 -14
    -1 -3 -14
    1 3 14
    1 3 14
    -1 3 -14
    -1 3 -14
    1 3 14
    -2 -3 -14
    2 -3 14
    -2 -3 -14
    2 -3 14
    2 -3 14
    -2 3 -14
    2 3 14
    2 3 14
    2 3 14
    2 3 14
    3 -3 14
    -3 -3 -14
    3 -3 14
    3 -3 14
    -3 3 -14
    -3 3 -14
    3 3 14
    3 3 14
    3 3 14
    3 3 14
    4 -3 14
    -4 -3 -14
    4 -3 14
    4 -3 14
    4 3 14
    4 3 14
    -4 3 -14
    -5 -3 -14
    5 -3 14
    5 -3 14
    5 -3 14
    -5 3 -14
    5 3 14
    5 3 14
    5 3 14
    6 -3 14
    6 -3 14
    6 3 14
    6 3 14
    6 3 14
    7 -4 -14
    7 4 -14
    6 -4 -14
    6 4 -14
    5 -4 -14
    5 4 -14
    4 -4 -14
    -4 4 14
    4 4 -14
    4 4 -14
    -4 4 14
    4 4 -14
    3 -4 -14
    3 -4 -14
    3 -4 -14
    3 4 -14
    -3 4 14
    -3 4 14
    3 4 -14
    -3 4 14
    3 4 -14
    2 -4 -14
    2 -4 -14
    2 -4 -14
    -2 -4 14
    2 4 -14
    2 4 -14
    -2 4 14
    2 4 -14
    2 4 -14
    -2 4 14
    -1 -4 14
    1 -4 -14
    1 -4 -14
    -1 4 14
    1 4 -14
    -1 4 14
    0 -4 -14
    0 -4 -14
    0 4 -14
    0 4 -14
    0 4 14
    0 4 14
    -1 -4 -14
    1 -4 14
    -1 -4 -14
    -1 4 -14
    1 4 14
    1 4 14
    -1 4 -14
    1 4 14
    -2 -4 -14
    2 -4 14
    2 -4 14
    2 -4 14
    -2 -4 -14
    2 4 14
    -2 4 -14
    2 4 14
    2 4 14
    -2 4 -14
    3 -4 14
    3 -4 14
    -3 -4 -14
    3 -4 14
    3 4 14
    3 4 14
    3 4 14
    -3 4 -14
    4 -4 14
    4 -4 14
    -4 -4 -14
    4 -4 14
    -4 4 -14
    4 4 14
    4 4 14
    4 4 14
    4 4 14
    5 -4 14
    5 -4 14
    -5 -4 -14
    5 -4 14
    5 4 14
    5 4 14
    -5 4 -14
    5 4 14
    7 -5 -14
    7 5 -14
    6 -5 -14
    6 5 -14
    5 -5 -14
    5 5 -14
    4 -5 -14
    4 -5 -14
    -4 5 14
    4 5 -14
    -4 5 14
    -4 5 14
    4 5 -14
    4 5 -14
    3 -5 -14
    3 -5 -14
    3 -5 -14
    -3 5 14
    -3 5 14
    3 5 -14
    3 5 -14
    3 5 -14
    -3 5 14
    2 -5 -14
    2 -5 -14
    -2 -5 14
    2 -5 -14
    2 5 -14
    2 5 -14
    2 5 -14
    -2 5 14
    -2 5 14
    2 5 -14
    1 -5 -14
    1 -5 -14
    -1 -5 14
    -1 5 14
    -1 5 14
    1 5 -14
    1 5 -14
    0 -5 -14
    0 -5 -14
    0 5 -14
    0 5 -14
    0 5 14
    0 5 14
    -1 -5 -14
    -1 -5 -14
    1 -5 14
    -1 5 -14
    1 5 14
    1 5 14
    -1 5 -14
    1 5 14
    2 -5 14
    2 -5 14
    -2 -5 -14
    -2 -5 -14
    2 -5 14
    -2 5 -14
    2 5 14
    -2 5 -14
    2 5 14
    2 5 14
    3 -5 14
    3 -5 14
    -3 -5 -14
    3 5 14
    -3 5 -14
    3 5 14
    3 5 14
    4 -5 14
    4 -5 14
    -4 -5 -14
    4 -5 14
    4 5 14
    4 5 14
    -4 5 -14
    4 5 14
    5 -5 14
    5 -5 14
    -5 -5 -14
    5 -5 14
    -5 5 -14
    5 5 14
    5 5 14
    5 5 14
    5 5 14
    7 -6 -14
    7 -6 -14
    7 6 -14
    6 -6 -14
    6 -6 -14
    6 6 -14
    5 -6 -14
    5 -6 -14
    5 -6 -14
    -5 6 14
    -5 6 14
    5 6 -14
    4 -6 -14
    4 -6 -14
    4 6 -14
    -4 6 14
    4 6 -14
    -4 6 14
    4 6 -14
    3 -6 -14
    3 -6 -14
    -3 6 14
    -3 6 14
    -3 6 14
    3 6 -14
    3 6 -14
    3 6 -14
    2 -6 -14
    2 -6 -14
    2 -6 -14
    -2 -6 14
    2 6 -14
    -2 6 14
    2 6 -14
    2 6 -14
    -2 6 14
    1 -6 -14
    -1 -6 14
    1 -6 -14
    1 6 -14
    -1 6 14
    1 6 -14
    1 6 -14
    0 -6 -14
    0 -6 -14
    0 6 14
    0 6 -14
    0 6 -14
    0 6 -14
    0 6 14
    -1 -6 -14
    -1 -6 -14
    1 -6 14
    -1 6 -14
    1 6 14
    -1 6 -14
    1 6 14
    2 -6 14
    -2 -6 -14
    2 -6 14
    -2 -6 -14
    2 -6 14
    -2 6 -14
    2 6 14
    -2 6 -14
    2 6 14
    2 6 14
    -3 -6 -14
    3 -6 14
    3 -6 14
    3 -6 14
    3 6 14
    3 6 14
    3 6 14
    -3 6 -14
    4 -6 14
    -4 -6 -14
    4 -6 14
    4 -6 14
    4 6 14
    4 6 14
    -4 6 -14
    4 6 14
    5 -6 14
    -5 -6 -14
    5 -6 14
    5 -6 14
    5 6 14
    5 6 14
    -5 6 -14
    7 -7 -14
    7 -7 -14
    7 -7 -14
    7 7 -14
    6 -7 -14
    6 -7 -14
    6 -7 -14
    6 7 -14
    5 -7 -14
    5 -7 -14
    5 -7 -14
    5 7 -14
    -5 7 14
    5 7 -14
    -5 7 14
    5 7 -14
    4 -7 -14
    4 -7 -14
    -4 7 14
    4 7 -14
    4 7 -14
    -4 7 14
    4 7 -14
    3 -7 -14
    3 -7 -14
    3 -7 -14
    -3 7 14
    3 7 -14
    3 7 -14
    -3 7 14
    3 7 -14
    2 -7 -14
    -2 -7 14
    2 -7 -14
    2 -7 -14
    2 7 -14
    -2 7 14
    2 7 -14
    -2 7 14
    2 7 -14
    1 -7 -14
    1 -7 -14
    -1 -7 14
    1 7 -14
    1 7 -14
    1 7 -14
    0 -7 -14
    0 -7 -14
    0 7 -14
    0 7 -14
    0 7 -14
    0 7 14
    1 -7 14
    -1 -7 -14
    -1 -7 -14
    1 7 14
    1 7 14
    1 7 14
    -1 7 -14
    -1 7 -14
    2 -7 14
    -2 -7 -14
    2 -7 14
    2 -7 14
    -2 7 -14
    2 7 14
    2 7 14
    -2 7 -14
    2 7 14
    3 -7 14
    -3 -7 -14
    3 -7 14
    3 -7 14
    3 7 14
    3 7 14
    3 7 14
    -3 7 -14
    4 -7 14
    4 -7 14
    4 -7 14
    -4 -7 -14
    -4 7 -14
    4 7 14
    4 7 14
    4 7 14
    5 -7 14
    5 -7 14
    5 -7 14
    -5 7 -14
    5 7 14
    5 7 14
    7 -8 -14
    7 -8 -14
    7 -8 -14
    7 8 -14
    6 -8 -14
    6 -8 -14
    6 -8 -14
    6 8 -14
    -6 8 14
    5 -8 -14
    5 -8 -14
    5 -8 -14
    -5 8 14
    5 8 -14
    -5 8 14
    5 8 -14
    5 8 -14
    4 -8 -14
    4 -8 -14
    4 8 -14
    -4 8 14
    4 8 -14
    4 8 -14
    -4 8 14
    3 -8 -14
    3 -8 -14
    3 -8 -14
    3 8 -14
    3 8 -14
    3 8 -14
    -3 8 14
    -3 8 14
    2 -8 -14
    2 -8 -14
    -2 -8 14
    2 -8 -14
    2 8 -14
    2 8 -14
    -2 8 14
    -2 8 14
    2 8 -14
    1 -8 -14
    -1 -8 14
    1 8 -14
    -1 8 14
    1 8 -14
    1 8 -14
    -1 8 14
    0 -8 14
    0 -8 -14
    0 -8 -14
    0 8 14
    0 8 14
    0 8 -14
    0 8 -14
    0 8 -14
    1 -8 14
    -1 -8 -14
    -1 -8 -14
    1 8 14
    -1 8 -14
    -1 8 -14
    1 8 14
    1 8 14
    1 8 14
    -1 8 -14
    -2 -8 -14
    2 -8 14
    2 -8 14
    2 -8 14
    2 8 14
    -2 8 -14
    -2 8 -14
    2 8 14
    2 8 14
    3 -8 14
    3 -8 14
    -3 -8 -14
    3 -8 14
    3 8 14
    -3 8 -14
    3 8 14
    3 8 14
    4 -8 14
    4 -8 14
    -4 -8 -14
    4 -8 14
    4 8 14
    4 8 14
    -4 8 -14
    5 -8 14
    5 -8 14
    5 -8 14
    -5 8 -14
    5 8 14
    5 8 14
    6 -9 -14
    6 -9 -14
    6 -9 -14
    -6 9 14
    6 9 -14
    6 9 -14
    6 9 -14
    5 -9 -14
    5 -9 -14
    5 9 -14
    5 9 -14
    5 9 -14
    4 -9 -14
    4 -9 -14
    4 9 -14
    4 9 -14
    -4 9 14
    -4 9 14
    3 -9 -14
    3 -9 -14
    3 -9 -14
    3 9 -14
    3 9 -14
    3 9 -14
    -3 9 14
    -3 9 14
    3 9 -14
    2 -9 -14
    2 -9 -14
    2 -9 -14
    -2 -9 14
    -2 9 14
    2 9 -14
    2 9 -14
    -1 -9 14
    1 -9 -14
    -1 9 14
    1 9 -14
    -1 9 14
    1 9 -14
    1 9 -14
    0 -9 14
    0 -9 -14
    0 -9 -14
    0 9 -14
    0 9 14
    0 9 14
    0 9 -14
    0 9 14
    -1 -9 -14
    1 -9 14
    -1 9 -14
    1 9 14
    -1 9 -14
    1 9 14
    1 9 14
    1 9 14
    -1 9 -14
    2 -9 14
    2 -9 14
    2 -9 14
    -2 -9 -14
    2 9 14
    2 9 14
    -2 9 -14
    2 9 14
    -2 9 -14
    3 -9 14
    3 -9 14
    3 -9 14
    -3 -9 -14
    3 9 14
    -3 9 -14
    3 9 14
    -3 9 -14
    3 9 14
    4 -9 14
    4 -9 14
    4 -9 14
    -4 -9 -14
    4 9 14
    4 9 14
    -4 9 -14
    6 -10 -14
    6 -10 -14
    -6 10 14
    6 10 -14
    5 -10 -14
    5 -10 -14
    5 10 -14
    5 10 -14
    -5 10 14
    5 10 -14
    4 -10 -14
    4 -10 -14
    4 10 -14
    -4 10 14
    4 10 -14
    4 10 -14
    4 10 -14
    -4 10 14
    3 -10 -14
    3 -10 -14
    3 -10 -14
    -3 10 14
    3 10 -14
    3 10 -14
    3 10 -14
    3 10 -14
    -3 10 14
    2 -10 -14
    2 -10 -14
    2 -10 -14
    2 10 -14
    -2 10 14
    2 10 -14
    2 10 -14
    1 -10 -14
    1 -10 -14
    -1 -10 14
    1 10 -14
    -1 10 14
    1 10 -14
    -1 10 14
    0 -10 -14
    0 -10 14
    0 10 -14
    0 10 14
    0 10 14
    0 10 -14
    0 10 -14
    0 10 14
    0 10 14
    1 -10 14
    -1 -10 -14
    -1 10 -14
    1 10 14
    1 10 14
    1 10 14
    1 10 14
    -1 10 -14
    2 -10 14
    2 -10 14
    -2 -10 -14
    -2 10 -14
    -2 10 -14
    2 10 14
    2 10 14
    2 10 14
    -3 -10 -14
    3 -10 14
    3 -10 14
    3 -10 14
    3 10 14
    -3 10 -14
    3 10 14
    3 10 14
    -3 10 -14
    -4 -10 -14
    4 -10 14
    4 -10 14
    4 -10 14
    4 10 14
    4 10 14
    5 -11 -14
    5 -11 -14
    -5 11 14
    5 11 -14
    5 11 -14
    5 11 -14
    5 11 -14
    4 -11 -14
    4 -11 -14
    4 11 -14
    4 11 -14
    4 11 -14
    4 11 -14
    -4 11 14
    3 -11 -14
    3 -11 -14
    3 11 -14
    3 11 -14
    -3 11 14
    3 11 -14
    3 11 -14
    -3 11 14
    2 -11 -14
    2 -11 -14
    2 -11 -14
    2 11 -14
    -2 11 14
    -2 11 14
    2 11 -14
    2 11 -14
    -1 -11 14
    1 -11 -14
    -1 11 14
    1 11 -14
    1 11 -14
    -1 11 14
    1 11 -14
    0 -11 -14
    0 -11 14
    0 11 -14
    0 11 14
    0 11 14
    0 11 14
    0 11 -14
    1 -11 14
    -1 -11 -14
    -1 11 -14
    1 11 14
    1 11 14
    -1 11 -14
    1 11 14
    1 11 14
    -2 -11 -14
    2 -11 14
    2 -11 14
    2 11 14
    -2 11 -14
    -2 11 -14
    2 11 14
    3 -11 14
    3 -11 14
    3 -11 14
    -3 11 -14
    -3 11 -14
    3 11 14
    3 11 14
    5 -12 -14
    -5 12 14
    5 12 -14
    5 12 -14
    4 -12 -14
    -4 12 14
    4 12 -14
    4 12 -14
    4 12 -14
    4 12 -14
    3 -12 -14
    -3 12 14
    3 12 -14
    3 12 -14
    3 12 -14
    3 12 -14
    2 -12 -14
    2 -12 -14
    2 12 -14
    -2 12 14
    2 12 -14
    2 12 -14
    -2 12 14
    1 -12 -14
    -1 12 14
    1 12 -14
    -1 12 14
    1 12 -14
    1 12 -14
    0 -12 -14
    0 -12 14
    0 12 -14
    0 12 14
    0 12 -14
    0 12 14
    0 12 14
    0 12 14
    1 -12 14
    -1 -12 -14
    1 12 14
    1 12 14
    1 12 14
    -1 12 -14
    -1 12 -14
    2 -12 14
    2 -12 14
    -2 12 -14
    -2 12 -14
    2 12 14
    3 -12 14
    -3 -12 -14
    3 -12 14
    3 -12 14
    3 12 14
    -3 12 -14
    3 12 14
    -3 12 -14
    4 -13 -14
    -4 13 14
    4 13 -14
    4 13 -14
    4 13 -14
    4 13 -14
    3 -13 -14
    3 13 -14
    3 13 -14
    3 13 -14
    3 13 -14
    2 -13 -14
    2 -13 -14
    -2 13 14
    2 13 -14
    2 13 -14
    2 13 -14
    1 -13 -14
    1 13 -14
    -1 13 14
    1 13 -14
    0 -13 -14
    0 -13 14
    0 13 -14
    0 13 -14
    0 13 14
    0 13 14
    0 13 14
    1 -13 14
    -1 -13 -14
    1 13 14
    -1 13 -14
    -1 13 -14
    1 13 14
    2 -13 14
    2 -13 14
    -2 -13 -14
    -2 13 -14
    2 13 14
    -2 13 -14
    2 13 14
    3 -14 -14
    -3 14 14
    3 14 -14
    3 14 -14
    3 14 -14
    2 -14 -14
    2 14 -14
    2 14 -14
    -2 14 14
    2 14 -14
    1 14 -14
    -1 14 14
    1 14 -14
    0 -14 14
    0 -14 -14
    0 14 14
    0 14 14
    0 14 -14
    0 14 -14
    1 -14 14
    -1 -14 -14
    -1 14 -14
    1 14 14
    -1 14 -14
    1 14 14
    6 0 -15
    5 0 -15
    4 0 -15
    4 0 -15
    3 0 -15
    3 0 -15
    -3 0 15
    -2 0 15
    2 0 -15
    2 0 -15
    1 0 -15
    -1 0 15
    1 0 -15
    0 0 -15
    0 0 -15
    1 0 15
    -1 0 -15
    -1 0 -15
    2 0 15
    2 0 15
    -2 0 -15
    2 0 15
    -2 0 -15
    3 0 15
    3 0 15
    -3 0 -15
    3 0 15
    4 0 15
    4 0 15
    -4 0 -15
    5 0 15
    5 0 15
    -5 0 -15
    5 0 15
    7 -1 -15
    6 -1 -15
    6 1 -15
    5 -1 -15
    5 1 -15
    4 -1 -15
    4 -1 -15
    4 1 -15
    4 1 -15
    3 -1 -15
    3 -1 -15
    -3 -1 15
    3 1 -15
    -3 1 15
    3 1 -15
    -2 -1 15
    2 -1 -15
    2 -1 -15
    2 1 -15
    2 1 -15
    -2 1 15
    -1 -1 15
    1 -1 -15
    1 -1 -15
    1 1 -15
    -1 1 15
    1 1 -15
    0 -1 -15
    0 -1 -15
    0 1 -15
    0 1 -15
    -1 -1 -15
    -1 -1 -15
    1 -1 15
    1 1 15
    -1 1 -15
    -1 1 -15
    2 -1 15
    -2 -1 -15
    2 -1 15
    -2 -1 -15
    2 1 15
    2 1 15
    2 1 15
    -2 1 -15
    -2 1 -15
    2 1 15
    3 -1 15
    3 -1 15
    3 -1 15
    -3 -1 -15
    3 1 15
    3 1 15
    -3 1 -15
    3 1 15
    3 1 15
    4 -1 15
    4 -1 15
    4 -1 15
    -4 -1 -15
    4 1 15
    -4 1 -15
    4 1 15
    4 1 15
    5 -1 15
    5 -1 15
    5 -1 15
    -5 -1 -15
    5 1 15
    -5 1 -15
    5 1 15
    5 1 15
    7 -2 -15
    6 -2 -15
    6 2 -15
    5 -2 -15
    5 2 -15
    4 -2 -15
    4 -2 -15
    4 2 -15
    4 2 -15
    3 -2 -15
    3 -2 -15
    3 -2 -15
    -3 -2 15
    3 2 -15
    3 2 -15
    3 2 -15
    2 -2 -15
    -2 -2 15
    2 -2 -15
    -2 2 15
    2 2 -15
    2 2 -15
    1 -2 -15
    1 -2 -15
    -1 -2 15
    -1 2 15
    1 2 -15
    1 2 -15
    0 -2 -15
    0 -2 -15
    0 2 15
    0 2 -15
    0 2 -15
    1 -2 15
    -1 -2 -15
    -1 -2 -15
    -1 2 -15
    1 2 15
    -1 2 -15
    1 2 15
    2 -2 15
    -2 -2 -15
    2 -2 15
    -2 -2 -15
    -2 2 -15
    -2 2 -15
    2 2 15
    2 2 15
    2 2 15
    2 2 15
    3 -2 15
    -3 -2 -15
    3 -2 15
    3 -2 15
    3 2 15
    -3 2 -15
    3 2 15
    3 2 15
    3 2 15
    4 -2 15
    4 -2 15
    -4 -2 -15
    4 -2 15
    -4 2 -15
    4 2 15
    4 2 15
    5 -2 15
    5 -2 15
    5 -2 15
    -5 -2 -15
    5 2 15
    -5 2 -15
    5 2 15
    5 2 15
    7 -3 -15
    7 3 -15
    6 -3 -15
    6 3 -15
    5 3 -15
    4 -3 -15
    4 -3 -15
    4 3 -15
    4 3 -15
    3 -3 -15
    3 -3 -15
    3 -3 -15
    -3 -3 15
    3 3 -15
    3 3 -15
    3 3 -15
    -3 3 15
    2 -3 -15
    2 -3 -15
    2 -3 -15
    -2 -3 15
    2 3 -15
    2 3 -15
    -2 3 15
    -1 -3 15
    1 -3 -15
    1 -3 -15
    1 3 -15
    1 3 -15
    -1 3 15
    0 -3 -15
    0 -3 -15
    0 3 -15
    0 3 -15
    0 3 15
    -1 -3 -15
    -1 -3 -15
    1 -3 15
    1 3 15
    1 3 15
    -1 3 -15
    1 3 15
    -1 3 -15
    -2 -3 -15
    -2 -3 -15
    2 -3 15
    2 -3 15
    -2 3 -15
    2 3 15
    2 3 15
    2 3 15
    -2 3 -15
    2 3 15
    3 -3 15
    -3 -3 -15
    3 -3 15
    3 -3 15
    3 3 15
    -3 3 -15
    3 3 15
    3 3 15
    3 3 15
    4 -3 15
    4 -3 15
    -4 -3 -15
    4 -3 15
    -4 3 -15
    4 3 15
    4 3 15
    4 3 15
    4 3 15
    5 -3 15
    5 -3 15
    5 -3 15
    -5 -3 -15
    5 3 15
    5 3 15
    5 3 15
    -5 3 -15
    7 -4 -15
    7 4 -15
    6 -4 -15
    6 4 -15
    5 -4 -15
    5 4 -15
    4 -4 -15
    4 4 -15
    -4 4 15
    4 4 -15
    3 -4 -15
    3 -4 -15
    3 -4 -15
    3 4 -15
    3 4 -15
    -3 4 15
    3 4 -15
    2 -4 -15
    2 -4 -15
    2 -4 -15
    -2 -4 15
    -2 4 15
    2 4 -15
    -2 4 15
    2 4 -15
    1 -4 -15
    1 -4 -15
    -1 -4 15
    1 4 -15
    -1 4 15
    1 4 -15
    -1 4 15
    0 -4 -15
    0 -4 -15
    0 4 -15
    0 4 15
    0 4 15
    0 4 -15
    -1 -4 -15
    -1 -4 -15
    1 -4 15
    1 4 15
    1 4 15
    -1 4 -15
    -1 4 -15
    1 4 15
    2 -4 15
    2 -4 15
    -2 -4 -15
    -2 -4 -15
    2 -4 15
    2 4 15
    2 4 15
    2 4 15
    -2 4 -15
    -2 4 -15
    -3 -4 -15
    3 -4 15
    3 -4 15
    3 -4 15
    -3 4 -15
    3 4 15
    3 4 15
    3 4 15
    3 4 15
    4 -4 15
    4 -4 15
    -4 -4 -15
    4 -4 15
    4 4 15
    4 4 15
    4 4 15
    4 4 15
    -4 4 -15
    -5 -4 -15
    5 -4 15
    5 -4 15
    5 -4 15
    5 4 15
    5 4 15
    5 4 15
    -5 4 -15
    5 4 15
    7 -5 -15
    7 5 -15
    6 -5 -15
    6 5 -15
    5 -5 -15
    5 -5 -15
    5 5 -15
    4 -5 -15
    4 -5 -15
    -4 5 15
    4 5 -15
    4 5 -15
    4 5 -15
    -4 5 15
    3 -5 -15
    3 -5 -15
    3 -5 -15
    3 5 -15
    -3 5 15
    3 5 -15
    3 5 -15
    -3 5 15
    -3 5 15
    2 -5 -15
    2 -5 -15
    -2 -5 15
    2 -5 -15
    2 5 -15
    -2 5 15
    -2 5 15
    2 5 -15
    1 -5 -15
    1 -5 -15
    -1 -5 15
    -1 5 15
    1 5 -15
    1 5 -15
    0 -5 -15
    0 -5 -15
    0 5 -15
    0 5 -15
    0 5 15
    0 5 15
    1 -5 15
    -1 -5 -15
    -1 -5 -15
    -1 5 -15
    1 5 15
    1 5 15
    1 5 15
    -1 5 -15
    2 -5 15
    -2 -5 -15
    2 -5 15
    2 -5 15
    -2 5 -15
    2 5 15
    -2 5 -15
    2 5 15
    2 5 15
    3 -5 15
    3 -5 15
    3 -5 15
    -3 -5 -15
    3 5 15
    3 5 15
    3 5 15
    4 -5 15
    4 -5 15
    -4 -5 -15
    4 -5 15
    4 5 15
    4 5 15
    4 5 15
    -4 5 -15
    4 5 15
    5 -5 15
    -5 -5 -15
    5 -5 15
    5 -5 15
    5 5 15
    -5 5 -15
    5 5 15
    5 5 15
    7 -6 -15
    7 6 -15
    6 -6 -15
    6 6 -15
    5 -6 -15
    5 -6 -15
    5 -6 -15
    -5 6 15
    5 6 -15
    5 6 -15
    4 -6 -15
    4 6 -15
    4 6 -15
    -4 6 15
    -4 6 15
    4 6 -15
    4 6 -15
    3 -6 -15
    3 -6 -15
    3 -6 -15
    3 6 -15
    3 6 -15
    3 6 -15
    3 6 -15
    -3 6 15
    -3 6 15
    2 -6 -15
    -2 -6 15
    2 -6 -15
    2 -6 -15
    2 6 -15
    -2 6 15
    2 6 -15
    2 6 -15
    -2 6 15
    1 -6 -15
    -1 -6 15
    1 -6 -15
    1 6 -15
    -1 6 15
    1 6 -15
    0 -6 -15
    0 -6 -15
    0 6 -15
    0 6 15
    0 6 15
    0 6 -15
    -1 -6 -15
    1 -6 15
    -1 -6 -15
    -1 6 -15
    1 6 15
    1 6 15
    -1 6 -15
    1 6 15
    2 -6 15
    2 -6 15
    2 -6 15
    2 6 15
    2 6 15
    2 6 15
    -2 6 -15
    3 -6 15
    3 -6 15
    -3 -6 -15
    3 -6 15
    -3 6 -15
    3 6 15
    3 6 15
    3 6 15
    4 -6 15
    4 -6 15
    -4 -6 -15
    4 6 15
    4 6 15
    4 6 15
    -4 6 -15
    5 -6 15
    5 -6 15
    5 -6 15
    5 6 15
    5 6 15
    -5 6 -15
    5 6 15
    5 6 15
    6 -7 -15
    6 -7 -15
    6 -7 -15
    6 7 -15
    5 -7 -15
    5 -7 -15
    -5 7 15
    5 7 -15
    5 7 -15
    5 7 -15
    -5 7 15
    5 7 -15
    4 -7 -15
    4 -7 -15
    -4 7 15
    4 7 -15
    4 7 -15
    -4 7 15
    4 7 -15
    3 -7 -15
    3 -7 -15
    3 -7 -15
    3 7 -15
    3 7 -15
    -3 7 15
    -3 7 15
    3 7 -15
    2 -7 -15
    2 -7 -15
    -2 -7 15
    2 -7 -15
    2 7 -15
    2 7 -15
    -2 7 15
    2 7 -15
    -2 7 15
    1 -7 -15
    -1 -7 15
    1 -7 -15
    1 7 -15
    -1 7 15
    1 7 -15
    1 7 -15
    0 -7 -15
    0 -7 -15
    0 7 -15
    0 7 15
    0 7 -15
    0 7 -15
    0 7 15
    1 -7 15
    -1 -7 -15
    -1 -7 -15
    -1 7 -15
    1 7 15
    -1 7 -15
    1 7 15
    1 7 15
    2 -7 15
    2 -7 15
    2 -7 15
    -2 -7 -15
    -2 7 -15
    2 7 15
    2 7 15
    2 7 15
    -3 -7 -15
    3 -7 15
    3 -7 15
    3 -7 15
    -3 7 -15
    3 7 15
    3 7 15
    3 7 15
    4 -7 15
    4 -7 15
    4 -7 15
    4 7 15
    -4 7 -15
    4 7 15
    4 7 15
    6 -8 -15
    6 -8 -15
    6 -8 -15
    6 8 -15
    6 8 -15
    5 -8 -15
    5 -8 -15
    -5 8 15
    5 8 -15
    5 8 -15
    -5 8 15
    5 8 -15
    4 -8 -15
    4 -8 -15
    4 8 -15
    -4 8 15
    4 8 -15
    4 8 -15
    -4 8 15
    4 8 -15
    3 -8 -15
    3 -8 -15
    3 -8 -15
    -3 8 15
    -3 8 15
    3 8 -15
    3 8 -15
    2 -8 -15
    -2 -8 15
    2 -8 -15
    2 -8 -15
    2 8 -15
    -2 8 15
    -2 8 15
    2 8 -15
    2 8 -15
    -1 -8 15
    1 -8 -15
    1 -8 -15
    1 8 -15
    -1 8 15
    -1 8 15
    1 8 -15
    1 8 -15
    0 -8 -15
    0 -8 15
    0 -8 -15
    0 8 -15
    0 8 15
    0 8 -15
    0 8 15
    -1 -8 -15
    1 -8 15
    -1 8 -15
    1 8 15
    1 8 15
    1 8 15
    -1 8 -15
    -1 8 -15
    1 8 15
    2 -8 15
    2 -8 15
    -2 -8 -15
    -2 8 -15
    2 8 15
    2 8 15
    2 8 15
    3 -8 15
    -3 -8 -15
    3 -8 15
    3 -8 15
    3 8 15
    -3 8 -15
    3 8 15
    3 8 15
    -4 -8 -15
    4 -8 15
    4 -8 15
    4 -8 15
    4 8 15
    -4 8 -15
    4 8 15
    4 8 15
    6 -9 -15
    6 -9 -15
    6 -9 -15
    6 9 -15
    6 9 -15
    -6 9 15
    6 9 -15
    5 -9 -15
    5 -9 -15
    5 9 -15
    5 9 -15
    5 9 -15
    -5 9 15
    4 -9 -15
    4 -9 -15
    4 9 -15
    4 9 -15
    4 9 -15
    4 9 -15
    -4 9 15
    -4 9 15
    3 -9 -15
    3 -9 -15
    3 -9 -15
    3 9 -15
    -3 9 15
    -3 9 15
    3 9 -15
    3 9 -15
    -2 -9 15
    2 -9 -15
    2 -9 -15
    2 9 -15
    2 9 -15
    -2 9 15
    2 9 -15
    -1 -9 15
    1 -9 -15
    1 -9 -15
    -1 9 15
    -1 9 15
    1 9 -15
    1 9 -15
    1 9 -15
    0 -9 -15
    0 -9 15
    0 9 -15
    0 9 -15
    0 9 15
    0 9 -15
    0 9 15
    1 -9 15
    -1 -9 -15
    1 9 15
    -1 9 -15
    1 9 15
    1 9 15
    -1 9 -15
    1 9 15
    2 -9 15
    -2 -9 -15
    2 -9 15
    -2 9 -15
    2 9 15
    -2 9 -15
    2 9 15
    2 9 15
    3 -9 15
    3 -9 15
    -3 -9 -15
    3 -9 15
    -3 9 -15
    3 9 15
    3 9 15
    3 9 15
    -4 -9 -15
    4 -9 15
    4 -9 15
    4 -9 15
    4 9 15
    -4 9 -15
    4 9 15
    5 -10 -15
    -5 10 15
    5 10 -15
    5 10 -15
    5 10 -15
    5 10 -15
    4 -10 -15
    4 10 -15
    4 10 -15
    4 10 -15
    4 10 -15
    -4 10 15
    -4 10 15
    3 -10 -15
    3 -10 -15
    3 -10 -15
    3 10 -15
    -3 10 15
    -3 10 15
    3 10 -15
    3 10 -15
    3 10 -15
    2 -10 -15
    2 -10 -15
    2 -10 -15
    2 10 -15
    2 10 -15
    2 10 -15
    -2 10 15
    1 -10 -15
    -1 -10 15
    1 10 -15
    1 10 -15
    -1 10 15
    -1 10 15
    0 -10 15
    0 -10 -15
    0 10 15
    0 10 -15
    0 10 15
    0 10 -15
    -1 -10 -15
    1 -10 15
    1 10 15
    1 10 15
    -1 10 -15
    1 10 15
    1 10 15
    -1 10 -15
    2 -10 15
    2 -10 15
    -2 -10 -15
    2 10 15
    -2 10 -15
    2 10 15
    2 10 15
    -2 10 -15
    3 -10 15
    3 -10 15
    -3 -10 -15
    3 -10 15
    -3 10 -15
    3 10 15
    3 10 15
    3 10 15
    -3 10 -15
    5 -11 -15
    5 -11 -15
    5 11 -15
    5 11 -15
    5 11 -15
    5 11 -15
    -5 11 15
    4 -11 -15
    4 -11 -15
    -4 11 15
    4 11 -15
    4 11 -15
    4 11 -15
    3 -11 -15
    3 -11 -15
    3 11 -15
    -3 11 15
    -3 11 15
    3 11 -15
    3 11 -15
    3 11 -15
    2 -11 -15
    2 -11 -15
    2 11 -15
    2 11 -15
    -1 -11 15
    1 -11 -15
    -1 11 15
    -1 11 15
    1 11 -15
    1 11 -15
    1 11 -15
    0 -11 -15
    0 -11 15
    0 11 15
    0 11 -15
    0 11 -15
    0 11 15
    -1 -11 -15
    1 -11 15
    1 11 15
    -1 11 -15
    1 11 15
    -1 11 -15
    1 11 15
    2 -11 15
    -2 -11 -15
    -2 11 -15
    -2 11 -15
    2 11 15
    2 11 15
    2 11 15
    3 -11 15
    3 -11 15
    -3 -11 -15
    3 -11 15
    -3 11 -15
    -3 11 -15
    3 11 15
    3 11 15
    4 -12 -15
    4 12 -15
    4 12 -15
    4 12 -15
    -4 12 15
    3 -12 -15
    3 12 -15
    3 12 -15
    -3 12 15
    3 12 -15
    3 12 -15
    2 -12 -15
    2 -12 -15
    -2 12 15
    2 12 -15
    2 12 -15
    -2 12 15
    2 12 -15
    1 -12 -15
    1 12 -15
    1 12 -15
    -1 12 15
    -1 12 15
    0 -12 15
    0 12 15
    0 12 15
    0 12 -15
    0 12 -15
    1 -12 15
    -1 -12 -15
    1 12 15
    1 12 15
    -1 12 -15
    -1 12 -15
    -2 -12 -15
    2 -12 15
    2 -12 15
    -2 12 -15
    2 12 15
    2 12 15
    -2 12 -15
    3 -13 -15
    3 13 -15
    3 13 -15
    3 13 -15
    2 -13 -15
    2 -13 -15
    2 13 -15
    -2 13 15
    2 13 -15
    1 -13 -15
    1 13 -15
    -1 13 15
    1 13 -15
    0 -13 -15
    0 -13 15
    0 13 -15
    0 13 -15
    1 -13 15
    -1 -13 -15
    1 13 15
    -1 13 -15
    -1 13 -15
    1 13 15
    6 0 -16
    5 0 -16
    4 0 -16
    4 0 -16
    -3 0 16
    3 0 -16
    2 0 -16
    2 0 -16
    -2 0 16
    1 0 -16
    -1 0 16
    1 0 -16
    0 0 -16
    0 0 -16
    -1 0 -16
    -1 0 -16
    1 0 16
    -2 0 -16
    2 0 16
    2 0 16
    -2 0 -16
    3 0 16
    3 0 16
    -3 0 -16
    3 0 16
    3 0 16
    4 0 16
    4 0 16
    -4 0 -16
    4 0 16
    5 0 16
    5 0 16
    5 0 16
    -5 0 -16
    7 -1 -16
    6 -1 -16
    6 1 -16
    5 -1 -16
    5 1 -16
    4 -1 -16
    4 -1 -16
    4 1 -16
    4 1 -16
    3 -1 -16
    -3 -1 16
    3 -1 -16
    3 -1 -16
    -3 1 16
    2 -1 -16
    -2 -1 16
    2 -1 -16
    -2 1 16
    2 1 -16
    2 1 -16
    1 -1 -16
    1 -1 -16
    -1 -1 16
    -1 1 16
    1 1 -16
    1 1 -16
    0 -1 -16
    0 -1 -16
    0 1 -16
    0 1 -16
    -1 -1 -16
    -1 -1 -16
    1 -1 16
    -1 1 -16
    1 1 16
    -1 1 -16
    -2 -1 -16
    2 -1 16
    -2 -1 -16
    2 1 16
    -2 1 -16
    -2 1 -16
    2 1 16
    3 -1 16
    -3 -1 -16
    3 -1 16
    3 -1 16
    3 1 16
    -3 1 -16
    3 1 16
    3 1 16
    3 1 16
    4 -1 16
    -4 -1 -16
    4 -1 16
    4 -1 16
    -4 1 -16
    4 1 16
    4 1 16
    5 -1 16
    -5 -1 -16
    5 -1 16
    5 -1 16
    -5 1 -16
    5 1 16
    5 1 16
    5 1 16
    7 -2 -16
    6 -2 -16
    6 2 -16
    5 -2 -16
    5 2 -16
    4 -2 -16
    4 -2 -16
    4 2 -16
    4 2 -16
    -3 -2 16
    3 -2 -16
    3 -2 -16
    3 -2 -16
    -3 2 16
    2 -2 -16
    2 -2 -16
    -2 -2 16
    -2 2 16
    2 2 -16
    2 2 -16
    1 -2 -16
    1 -2 -16
    -1 -2 16
    -1 2 16
    1 2 -16
    1 2 -16
    0 -2 -16
    0 -2 -16
    0 2 -16
    0 2 -16
    -1 -2 -16
    1 -2 16
    -1 -2 -16
    -1 2 -16
    -1 2 -16
    1 2 16
    2 -2 16
    -2 -2 -16
    -2 -2 -16
    2 2 16
    -2 2 -16
    -2 2 -16
    2 2 16
    2 2 16
    -3 -2 -16
    3 -2 16
    3 -2 16
    3 -2 16
    3 2 16
    -3 2 -16
    3 2 16
    3 2 16
    3 2 16
    4 -2 16
    4 -2 16
    -4 -2 -16
    4 -2 16
    4 2 16
    4 2 16
    4 2 16
    -4 2 -16
    4 2 16
    -5 -2 -16
    5 -2 16
    5 -2 16
    5 -2 16
    5 2 16
    5 2 16
    -5 2 -16
    5 2 16
    7 -3 -16
    7 3 -16
    6 -3 -16
    6 3 -16
    5 -3 -16
    5 3 -16
    4 -3 -16
    4 -3 -16
    4 3 -16
    4 3 -16
    3 -3 -16
    3 -3 -16
    3 -3 -16
    -3 -3 16
    3 3 -16
    2 -3 -16
    2 -3 -16
    -2 -3 16
    2 3 -16
    2 3 -16
    -2 3 16
    1 -3 -16
    -1 -3 16
    1 -3 -16
    1 3 -16
    1 3 -16
    -1 3 16
    0 -3 -16
    0 -3 -16
    0 -3 16
    0 3 -16
    0 3 -16
    -1 -3 -16
    1 -3 16
    -1 -3 -16
    -1 3 -16
    1 3 16
    2 -3 16
    -2 -3 -16
    2 3 16
    -2 3 -16
    2 3 16
    -2 3 -16
    2 3 16
    2 3 16
    3 -3 16
    -3 -3 -16
    3 -3 16
    3 -3 16
    3 3 16
    -3 3 -16
    3 3 16
    3 3 16
    4 -3 16
    4 -3 16
    4 -3 16
    -4 -3 -16
    4 3 16
    4 3 16
    -4 3 -16
    4 3 16
    4 3 16
    -5 -3 -16
    5 -3 16
    5 -3 16
    5 3 16
    -5 3 -16
    5 3 16
    5 3 16
    5 3 16
    7 -4 -16
    7 4 -16
    6 -4 -16
    6 4 -16
    5 -4 -16
    5 4 -16
    4 -4 -16
    4 -4 -16
    4 4 -16
    4 4 -16
    -4 4 16
    -4 4 16
    4 4 -16
    3 -4 -16
    3 -4 -16
    3 -4 -16
    -3 4 16
    3 4 -16
    3 4 -16
    2 -4 -16
    2 -4 -16
    -2 -4 16
    -2 4 16
    2 4 -16
    2 4 -16
    1 -4 -16
    1 -4 -16
    -1 -4 16
    -1 4 16
    1 4 -16
    -1 4 16
    1 4 -16
    0 -4 -16
    0 -4 -16
    0 4 16
    0 4 -16
    0 4 -16
    0 4 16
    -1 -4 -16
    -1 -4 -16
    1 -4 16
    -1 4 -16
    1 4 16
    1 4 16
    -1 4 -16
    -2 -4 -16
    2 -4 16
    2 -4 16
    -2 4 -16
    2 4 16
    2 4 16
    2 4 16
    2 4 16
    3 -4 16
    3 -4 16
    -3 -4 -16
    3 -4 16
    -3 4 -16
    3 4 16
    3 4 16
    3 4 16
    4 -4 16
    4 -4 16
    4 -4 16
    -4 -4 -16
    4 4 16
    4 4 16
    4 4 16
    4 4 16
    -4 4 -16
    7 -5 -16
    7 5 -16
    6 -5 -16
    6 5 -16
    5 -5 -16
    5 5 -16
    4 -5 -16
    4 -5 -16
    4 -5 -16
    -4 5 16
    4 5 -16
    4 5 -16
    4 5 -16
    3 -5 -16
    3 -5 -16
    3 -5 -16
    3 5 -16
    3 5 -16
    -3 5 16
    3 5 -16
    -3 5 16
    3 5 -16
    -2 -5 16
    2 -5 -16
    2 -5 -16
    2 5 -16
    2 5 -16
    -2 5 16
    -2 5 16
    1 -5 -16
    -1 -5 16
    1 -5 -16
    -1 5 16
    1 5 -16
    -1 5 16
    1 5 -16
    0 -5 -16
    0 -5 -16
    0 5 16
    0 5 16
    0 5 -16
    0 5 -16
    -1 -5 -16
    1 -5 16
    -1 -5 -16
    -1 5 -16
    -1 5 -16
    1 5 16
    1 5 16
    2 -5 16
    2 -5 16
    -2 -5 -16
    2 5 16
    2 5 16
    2 5 16
    -2 5 -16
    -3 -5 -16
    3 -5 16
    3 -5 16
    3 -5 16
    -3 5 -16
    3 5 16
    3 5 16
    3 5 16
    3 5 16
    -4 -5 -16
    4 -5 16
    4 -5 16
    4 -5 16
    4 5 16
    4 5 16
    -4 5 -16
    4 5 16
    4 5 16
    6 -6 -16
    6 6 -16
    5 -6 -16
    5 6 -16
    5 6 -16
    4 -6 -16
    4 -6 -16
    4 6 -16
    4 6 -16
    4 6 -16
    4 6 -16
    -4 6 16
    -4 6 16
    3 -6 -16
    3 -6 -16
    3 -6 -16
    3 6 -16
    3 6 -16
    -3 6 16
    -3 6 16
    3 6 -16
    3 6 -16
    2 -6 -16
    -2 -6 16
    2 -6 -16
    2 -6 -16
    2 6 -16
    -2 6 16
    -2 6 16
    2 6 -16
    -1 -6 16
    1 -6 -16
    1 -6 -16
    1 6 -16
    1 6 -16
    -1 6 16
    -1 6 16
    0 -6 -16
    0 -6 -16
    0 6 16
    0 6 -16
    0 6 -16
    0 6 16
    1 -6 16
    -1 -6 -16
    1 6 16
    -1 6 -16
    -1 6 -16
    1 6 16
    2 -6 16
    2 -6 16
    -2 -6 -16
    -2 6 -16
    2 6 16
    2 6 16
    2 6 16
    -3 -6 -16
    3 -6 16
    3 -6 16
    3 -6 16
    3 6 16
    -3 6 -16
    3 6 16
    3 6 16
    4 -6 16
    4 -6 16
    4 6 16
    -4 6 -16
    4 6 16
    4 6 16
    4 6 16
    6 -7 -16
    6 -7 -16
    6 -7 -16
    6 7 -16
    5 -7 -16
    5 -7 -16
    5 7 -16
    5 7 -16
    -5 7 16
    -5 7 16
    5 7 -16
    5 7 -16
    4 -7 -16
    4 -7 -16
    4 7 -16
    -4 7 16
    4 7 -16
    4 7 -16
    4 7 -16
    4 7 -16
    3 -7 -16
    3 -7 -16
    3 -7 -16
    -3 7 16
    3 7 -16
    3 7 -16
    -3 7 16
    2 -7 -16
    -2 -7 16
    2 -7 -16
    2 -7 -16
    -2 7 16
    2 7 -16
    2 7 -16
    2 7 -16
    -2 7 16
    1 -7 -16
    -1 -7 16
    1 -7 -16
    -1 7 16
    1 7 -16
    1 7 -16
    0 -7 -16
    0 -7 -16
    0 7 16
    0 7 -16
    0 7 16
    -1 -7 -16
    1 -7 16
    1 7 16
    1 7 16
    1 7 16
    -1 7 -16
    1 7 16
    -1 7 -16
    -2 -7 -16
    2 -7 16
    2 -7 16
    2 -7 16
    2 7 16
    -2 7 -16
    2 7 16
    2 7 16
    3 -7 16
    3 -7 16
    3 -7 16
    -3 -7 -16
    3 7 16
    -3 7 -16
    3 7 16
    3 7 16
    4 -7 16
    -4 -7 -16
    4 -7 16
    4 -7 16
    4 7 16
    4 7 16
    4 7 16
    -4 7 -16
    6 -8 -16
    6 -8 -16
    6 8 -16
    6 8 -16
    5 -8 -16
    5 -8 -16
    -5 8 16
    5 8 -16
    5 8 -16
    -5 8 16
    5 8 -16
    5 8 -16
    4 -8 -16
    4 -8 -16
    -4 8 16
    -4 8 16
    4 8 -16
    4 8 -16
    4 8 -16
    4 8 -16
    3 -8 -16
    3 -8 -16
    3 -8 -16
    3 8 -16
    3 8 -16
    -3 8 16
    3 8 -16
    -3 8 16
    2 -8 -16
    -2 -8 16
    2 -8 -16
    2 -8 -16
    -2 8 16
    2 8 -16
    2 8 -16
    2 8 -16
    -2 8 16
    -1 -8 16
    1 -8 -16
    1 -8 -16
    -1 8 16
    -1 8 16
    1 8 -16
    1 8 -16
    1 8 -16
    0 -8 -16
    0 8 16
    0 8 -16
    0 8 -16
    0 8 -16
    0 8 16
    -1 -8 -16
    1 -8 16
    1 8 16
    1 8 16
    -1 8 -16
    1 8 16
    2 -8 16
    -2 -8 -16
    2 -8 16
    2 8 16
    2 8 16
    -2 8 -16
    2 8 16
    3 -8 16
    3 -8 16
    -3 -8 -16
    3 -8 16
    3 8 16
    3 8 16
    -3 8 -16
    3 8 16
    5 -9 -16
    5 -9 -16
    5 9 -16
    5 9 -16
    -5 9 16
    5 9 -16
    4 -9 -16
    4 -9 -16
    4 9 -16
    4 9 -16
    -4 9 16
    4 9 -16
    4 9 -16
    -4 9 16
    3 -9 -16
    3 -9 -16
    3 9 -16
    3 9 -16
    3 9 -16
    -3 9 16
    -3 9 16
    2 -9 -16
    2 -9 -16
    -2 -9 16
    -2 9 16
    2 9 -16
    2 9 -16
    2 9 -16
    -2 9 16
    1 -9 -16
    -1 -9 16
    1 -9 -16
    -1 9 16
    -1 9 16
    1 9 -16
    1 9 -16
    0 -9 16
    0 -9 -16
    0 9 -16
    0 9 16
    0 9 16
    0 9 -16
    0 9 -16
    1 -9 16
    -1 -9 -16
    -1 9 -16
    -1 9 -16
    1 9 16
    1 9 16
    1 9 16
    1 9 16
    2 -9 16
    2 -9 16
    -2 -9 -16
    2 9 16
    -2 9 -16
    2 9 16
    2 9 16
    -3 -9 -16
    3 -9 16
    3 -9 16
    3 -9 16
    3 9 16
    3 9 16
    -3 9 -16
    5 -10 -16
    5 -10 -16
    -5 10 16
    5 10 -16
    5 10 -16
    5 10 -16
    4 -10 -16
    4 10 -16
    -4 10 16
    4 10 -16
    4 10 -16
    4 10 -16
    -4 10 16
    3 -10 -16
    3 -10 -16
    3 -10 -16
    3 10 -16
    -3 10 16
    3 10 -16
    3 10 -16
    -3 10 16
    3 10 -16
    2 -10 -16
    2 -10 -16
    -2 10 16
    2 10 -16
    -2 10 16
    2 10 -16
    2 10 -16
    1 -10 -16
    -1 -10 16
    -1 10 16
    1 10 -16
    -1 10 16
    1 10 -16
    1 10 -16
    0 -10 16
    0 -10 -16
    0 10 16
    0 10 -16
    0 10 -16
    0 10 16
    -1 -10 -16
    1 -10 16
    1 10 16
    -1 10 -16
    1 10 16
    1 10 16
    -1 10 -16
    2 -10 16
    -2 -10 -16
    2 -10 16
    2 10 16
    2 10 16
    -2 10 -16
    -2 10 -16
    2 10 16
    4 -11 -16
    4 11 -16
    4 11 -16
    -4 11 16
    4 11 -16
    4 11 -16
    3 -11 -16
    3 11 -16
    -3 11 16
    3 11 -16
    3 11 -16
    -3 11 16
    3 11 -16
    2 -11 -16
    2 -11 -16
    2 11 -16
    2 11 -16
    2 11 -16
    -1 -11 16
    1 -11 -16
    1 11 -16
    -1 11 16
    1 11 -16
    -1 11 16
    0 -11 16
    0 -11 -16
    0 11 16
    0 11 -16
    0 11 16
    0 11 -16
    1 -11 16
    -1 -11 -16
    1 11 16
    -1 11 -16
    1 11 16
    1 11 16
    -1 11 -16
    2 -11 16
    -2 -11 -16
    -2 11 -16
    2 11 16
    -2 11 -16
    2 11 16
    2 11 16
    3 -12 -16
    3 12 -16
    3 12 -16
    3 12 -16
    -3 12 16
    3 12 -16
    2 -12 -16
    2 -12 -16
    2 12 -16
    2 12 -16
    1 -12 -16
    -1 -12 16
    1 12 -16
    -1 12 16
    -1 12 16
    1 12 -16
    0 -12 16
    0 12 -16
    0 12 -16
    0 12 16
    0 12 16
    -1 -12 -16
    1 -12 16
    1 12 16
    -1 12 -16
    1 12 16
    -1 12 -16
    1 -13 -16
    1 13 -16
    -1 13 16
    1 13 -16
    6 0 -17
    5 0 -17
    4 0 -17
    4 0 -17
    3 0 -17
    -3 0 17
    2 0 -17
    2 0 -17
    1 0 -17
    -1 0 17
    1 0 -17
    0 0 -17
    0 0 -17
    1 0 17
    -1 0 -17
    -1 0 -17
    2 0 17
    2 0 17
    -2 0 -17
    3 0 17
    3 0 17
    -3 0 -17
    3 0 17
    3 0 17
    4 0 17
    4 0 17
    4 0 17
    4 0 17
    -4 0 -17
    7 -1 -17
    7 1 -17
    6 -1 -17
    6 1 -17
    5 -1 -17
    5 1 -17
    4 -1 -17
    4 -1 -17
    4 1 -17
    4 1 -17
    3 -1 -17
    3 -1 -17
    -3 -1 17
    3 1 -17
    -3 1 17
    3 1 -17
    -2 -1 17
    2 -1 -17
    2 -1 -17
    2 1 -17
    -2 1 17
    1 -1 -17
    -1 -1 17
    1 -1 -17
    1 1 -17
    -1 1 17
    1 1 -17
    0 -1 -17
    0 -1 -17
    0 -1 17
    0 1 -17
    0 1 -17
    1 -1 17
    -1 -1 -17
    -1 -1 -17
    -1 1 -17
    1 1 17
    -1 1 -17
    2 -1 17
    -2 -1 -17
    2 -1 17
    -2 1 -17
    2 1 17
    3 -1 17
    -3 -1 -17
    3 -1 17
    3 -1 17
    3 1 17
    3 1 17
    3 1 17
    -3 1 -17
    3 1 17
    4 -1 17
    -4 -1 -17
    4 -1 17
    4 1 17
    4 1 17
    -4 1 -17
    6 -2 -17
    6 2 -17
    5 -2 -17
    5 2 -17
    4 -2 -17
    4 -2 -17
    4 2 -17
    3 -2 -17
    -3 -2 17
    3 -2 -17
    3 -2 -17
    -3 2 17
    3 2 -17
    3 2 -17
    2 -2 -17
    2 -2 -17
    -2 -2 17
    -2 2 17
    2 2 -17
    -1 -2 17
    1 -2 -17
    1 -2 -17
    1 2 -17
    -1 2 17
    1 2 -17
    0 -2 17
    0 -2 -17
    0 -2 -17
    0 2 -17
    0 2 -17
    1 -2 17
    -1 -2 -17
    -1 -2 -17
    -1 2 -17
    1 2 17
    2 -2 17
    -2 -2 -17
    2 -2 17
    -2 2 -17
    2 2 17
    2 2 17
    3 -2 17
    -3 -2 -17
    3 -2 17
    -3 2 -17
    3 2 17
    3 2 17
    3 2 17
    3 2 17
    -4 -2 -17
    4 -2 17
    4 -2 17
    4 2 17
    -4 2 -17
    4 2 17
    4 2 17
    4 2 17
    6 -3 -17
    6 3 -17
    5 -3 -17
    5 3 -17
    4 -3 -17
    4 -3 -17
    4 3 -17
    4 3 -17
    4 3 -17
    3 -3 -17
    3 -3 -17
    -3 -3 17
    3 -3 -17
    3 3 -17
    -3 3 17
    3 3 -17
    2 -3 -17
    2 -3 -17
    -2 -3 17
    2 3 -17
    -2 3 17
    2 3 -17
    1 -3 -17
    1 -3 -17
    -1 -3 17
    -1 3 17
    1 3 -17
    1 3 -17
    0 -3 17
    0 -3 -17
    0 -3 -17
    0 3 -17
    0 3 -17
    -1 -3 -17
    1 -3 17
    -1 -3 -17
    -1 3 -17
    -1 3 -17
    1 3 17
    2 -3 17
    -2 -3 -17
    2 3 17
    2 3 17
    2 3 17
    2 3 17
    -2 3 -17
    3 -3 17
    3 -3 17
    -3 -3 -17
    3 -3 17
    3 3 17
    -3 3 -17
    3 3 17
    3 3 17
    3 3 17
    -4 -3 -17
    4 -3 17
    4 -3 17
    4 3 17
    -4 3 -17
    4 3 17
    4 3 17
    4 3 17
    6 -4 -17
    6 4 -17
    5 -4 -17
    5 4 -17
    4 -4 -17
    4 -4 -17
    4 -4 -17
    4 4 -17
    -4 4 17
    4 4 -17
    4 4 -17
    3 -4 -17
    3 -4 -17
    3 -4 -17
    3 4 -17
    3 4 -17
    2 -4 -17
    -2 -4 17
    2 -4 -17
    -2 4 17
    2 4 -17
    2 4 -17
    1 -4 -17
    -1 -4 17
    1 -4 -17
    1 4 -17
    -1 4 17
    1 4 -17
    0 -4 -17
    0 -4 -17
    0 -4 17
    0 4 17
    0 4 -17
    0 4 -17
    -1 -4 -17
    -1 -4 -17
    1 -4 17
    -1 4 -17
    1 4 17
    -1 4 -17
    -2 -4 -17
    2 -4 17
    2 4 17
    -2 4 -17
    2 4 17
    2 4 17
    2 4 17
    3 -4 17
    3 -4 17
    -3 -4 -17
    3 -4 17
    -3 4 -17
    3 4 17
    3 4 17
    3 4 17
    3 4 17
    -4 -4 -17
    4 -4 17
    4 -4 17
    4 -4 17
    -4 4 -17
    4 4 17
    4 4 17
    4 4 17
    4 4 17
    6 -5 -17
    6 5 -17
    5 -5 -17
    5 -5 -17
    5 5 -17
    5 5 -17
    4 -5 -17
    4 -5 -17
    4 -5 -17
    4 5 -17
    4 5 -17
    -4 5 17
    4 5 -17
    3 -5 -17
    3 -5 -17
    3 -5 -17
    3 5 -17
    -3 5 17
    3 5 -17
    2 -5 -17
    2 -5 -17
    -2 -5 17
    2 5 -17
    -2 5 17
    2 5 -17
    -2 5 17
    -1 -5 17
    1 -5 -17
    1 -5 -17
    1 5 -17
    1 5 -17
    -1 5 17
    -1 5 17
    0 -5 -17
    0 -5 -17
    0 -5 17
    0 5 -17
    0 5 17
    0 5 17
    0 5 -17
    -1 -5 -17
    1 -5 17
    -1 5 -17
    1 5 17
    -1 5 -17
    1 5 17
    2 -5 17
    2 5 17
    -2 5 -17
    2 5 17
    2 5 17
    2 5 17
    -3 -5 -17
    3 -5 17
    3 -5 17
    3 -5 17
    3 5 17
    -3 5 -17
    3 5 17
    3 5 17
    3 5 17
    4 -5 17
    4 -5 17
    4 -5 17
    4 5 17
    4 5 17
    4 5 17
    4 5 17
    -4 5 -17
    6 6 -17
    6 6 -17
    5 -6 -17
    5 -6 -17
    5 6 -17
    5 6 -17
    4 -6 -17
    4 -6 -17
    4 -6 -17
    -4 6 17
    4 6 -17
    4 6 -17
    4 6 -17
    4 6 -17
    4 6 -17
    3 -6 -17
    3 -6 -17
    3 -6 -17
    3 6 -17
    3 6 -17
    -3 6 17
    -3 6 17
    2 -6 -17
    2 -6 -17
    -2 -6 17
    2 6 -17
    -2 6 17
    -2 6 17
    2 6 -17
    -1 -6 17
    -1 6 17
    1 6 -17
    -1 6 17
    1 6 -17
    0 -6 -17
    0 -6 17
    0 -6 -17
    0 6 -17
    0 6 -17
    0 6 17
    0 6 17
    1 -6 17
    -1 -6 -17
    1 6 17
    1 6 17
    -1 6 -17
    2 -6 17
    -2 -6 -17
    2 6 17
    2 6 17
    -2 6 -17
    3 -6 17
    -3 -6 -17
    3 -6 17
    3 -6 17
    3 6 17
    3 6 17
    -3 6 -17
    3 6 17
    5 -7 -17
    5 -7 -17
    5 7 -17
    5 7 -17
    5 7 -17
    4 -7 -17
    4 -7 -17
    4 7 -17
    4 7 -17
    4 7 -17
    -4 7 17
    4 7 -17
    -4 7 17
    4 7 -17
    3 -7 -17
    3 -7 -17
    3 -7 -17
    -3 7 17
    3 7 -17
    -3 7 17
    3 7 -17
    3 7 -17
    3 7 -17
    -2 -7 17
    2 -7 -17
    2 -7 -17
    2 7 -17
    2 7 -17
    -2 7 17
    1 -7 -17
    1 -7 -17
    -1 -7 17
    -1 7 17
    -1 7 17
    1 7 -17
    1 7 -17
    0 -7 -17
    0 7 17
    0 7 17
    0 7 -17
    0 7 -17
    -1 -7 -17
    1 -7 17
    1 7 17
    -1 7 -17
    1 7 17
    2 -7 17
    -2 -7 -17
    2 7 17
    -2 7 -17
    2 7 17
    2 7 17
    3 -7 17
    3 -7 17
    3 -7 17
    -3 -7 -17
    3 7 17
    3 7 17
    3 7 17
    -3 7 -17
    5 -8 -17
    5 -8 -17
    -5 8 17
    5 8 -17
    -5 8 17
    5 8 -17
    5 8 -17
    5 8 -17
    5 8 -17
    4 -8 -17
    4 -8 -17
    4 8 -17
    4 8 -17
    4 8 -17
    -4 8 17
    4 8 -17
    -4 8 17
    4 8 -17
    3 -8 -17
    3 -8 -17
    3 -8 -17
    3 8 -17
    -3 8 17
    3 8 -17
    3 8 -17
    -3 8 17
    2 -8 -17
    -2 -8 17
    2 -8 -17
    -2 8 17
    2 8 -17
    -2 8 17
    2 8 -17
    2 8 -17
    1 -8 -17
    -1 -8 17
    1 -8 -17
    1 8 -17
    -1 8 17
    0 -8 -17
    0 8 17
    0 8 -17
    0 8 17
    0 8 -17
    -1 -8 -17
    1 -8 17
    -1 8 -17
    1 8 17
    1 8 17
    -2 -8 -17
    2 -8 17
    -2 8 -17
    2 8 17
    2 8 17
    2 8 17
    3 -8 17
    3 -8 17
    -3 -8 -17
    3 -8 17
    -3 8 -17
    3 8 17
    3 8 17
    3 8 17
    5 -9 -17
    5 9 -17
    5 9 -17
    5 9 -17
    5 9 -17
    -5 9 17
    5 9 -17
    4 -9 -17
    4 -9 -17
    4 9 -17
    -4 9 17
    4 9 -17
    4 9 -17
    4 9 -17
    3 -9 -17
    3 -9 -17
    3 -9 -17
    3 9 -17
    3 9 -17
    3 9 -17
    -3 9 17
    -3 9 17
    2 -9 -17
    -2 -9 17
    2 -9 -17
    2 9 -17
    -2 9 17
    -2 9 17
    2 9 -17
    2 9 -17
    -1 -9 17
    1 -9 -17
    1 9 -17
    1 9 -17
    -1 9 17
    1 9 -17
    -1 9 17
    0 -9 -17
    0 9 -17
    0 9 -17
    0 9 17
    0 9 17
    1 -9 17
    1 9 17
    1 9 17
    -1 9 -17
    -2 -9 -17
    2 -9 17
    2 9 17
    2 9 17
    2 9 17
    4 -10 -17
    4 10 -17
    4 10 -17
    4 10 -17
    -4 10 17
    -4 10 17
    4 10 -17
    3 -10 -17
    3 -10 -17
    3 10 -17
    -3 10 17
    -3 10 17
    3 10 -17
    3 10 -17
    2 -10 -17
    -2 10 17
    2 10 -17
    2 10 -17
    -2 10 17
    2 10 -17
    -1 -10 17
    1 -10 -17
    -1 10 17
    1 10 -17
    1 10 -17
    -1 10 17
    0 -10 -17
    0 10 17
    0 10 -17
    0 10 17
    0 10 -17
    -1 -10 -17
    1 -10 17
    -1 10 -17
    -1 10 -17
    1 10 17
    1 10 17
    -2 -10 -17
    2 -10 17
    2 10 17
    2 10 17
    -2 10 -17
    2 10 17
    3 -11 -17
    -3 11 17
    -3 11 17
    3 11 -17
    3 11 -17
    3 11 -17
    3 11 -17
    2 -11 -17
    -2 11 17
    2 11 -17
    2 11 -17
    2 11 -17
    1 -11 -17
    -1 -11 17
    -1 11 17
    -1 11 17
    1 11 -17
    0 -11 17
    0 -11 -17
    0 11 -17
    0 11 17
    0 11 17
    0 11 -17
    1 -11 17
    -1 -11 -17
    -1 11 -17
    1 11 17
    -1 11 -17
    1 11 17
    -1 -12 17
    -1 12 17
    1 12 -17
    -1 12 17
    6 0 -18
    5 0 -18
    4 0 -18
    4 0 -18
    -3 0 18
    3 0 -18
    3 0 -18
    2 0 -18
    -2 0 18
    2 0 -18
    1 0 -18
    -1 0 18
    1 0 -18
    0 0 -18
    0 0 18
    1 0 18
    -1 0 -18
    -1 0 -18
    -2 0 -18
    2 0 18
    3 0 18
    3 0 18
    -3 0 -18
    4 0 18
    4 0 18
    -4 0 -18
    4 0 18
    4 0 18
    6 -1 -18
    6 1 -18
    5 -1 -18
    5 1 -18
    4 -1 -18
    4 -1 -18
    4 1 -18
    4 1 -18
    4 1 -18
    3 -1 -18
    -3 -1 18
    -3 1 18
    3 1 -18
    3 1 -18
    -2 -1 18
    2 -1 -18
    2 -1 -18
    -2 1 18
    2 1 -18
    2 1 -18
    -1 -1 18
    1 -1 -18
    1 -1 -18
    -1 1 18
    1 1 -18
    1 1 -18
    0 -1 -18
    0 -1 -18
    0 1 -18
    -1 -1 -18
    1 -1 18
    1 1 18
    -1 1 -18
    -1 1 -18
    2 -1 18
    -2 -1 -18
    2 1 18
    -2 1 -18
    3 -1 18
    3 -1 18
    -3 -1 -18
    3 1 18
    -3 1 -18
    3 1 18
    4 -1 18
    4 -1 18
    4 -1 18
    -4 -1 -18
    4 1 18
    4 1 18
    4 1 18
    -4 1 -18
    6 -2 -18
    6 2 -18
    5 -2 -18
    5 2 -18
    4 -2 -18
    4 -2 -18
    4 2 -18
    4 2 -18
    4 2 -18
    -3 -2 18
    3 -2 -18
    3 2 -18
    3 2 -18
    -3 2 18
    -2 -2 18
    2 -2 -18
    2 -2 -18
    -2 2 18
    2 2 -18
    2 2 -18
    1 -2 -18
    1 -2 -18
    -1 -2 18
    1 2 -18
    1 2 -18
    -1 2 18
    0 -2 -18
    0 -2 -18
    1 -2 18
    -1 -2 -18
    -1 2 -18
    1 2 18
    -2 -2 -18
    2 -2 18
    -2 2 -18
    2 2 18
    -3 -2 -18
    3 -2 18
    3 -2 18
    3 2 18
    3 2 18
    3 2 18
    3 2 18
    -3 2 -18
    6 -3 -18
    6 3 -18
    5 -3 -18
    5 3 -18
    4 -3 -18
    4 -3 -18
    4 -3 -18
    4 3 -18
    4 3 -18
    4 3 -18
    3 -3 -18
    -3 -3 18
    3 -3 -18
    3 3 -18
    3 3 -18
    -3 3 18
    2 -3 -18
    -2 -3 18
    2 -3 -18
    2 3 -18
    -2 3 18
    2 3 -18
    -1 -3 18
    1 -3 -18
    1 -3 -18
    1 3 -18
    -1 3 18
    1 3 -18
    0 -3 -18
    0 -3 -18
    0 -3 18
    0 3 -18
    -1 -3 -18
    1 -3 18
    -1 3 -18
    1 3 18
    -2 -3 -18
    2 -3 18
    2 3 18
    -2 3 -18
    3 -3 18
    -3 -3 -18
    3 -3 18
    3 3 18
    -3 3 -18
    3 3 18
    3 3 18
    3 3 18
    6 -4 -18
    6 4 -18
    5 -4 -18
    5 4 -18
    4 -4 -18
    4 -4 -18
    4 -4 -18
    4 4 -18
    4 4 -18
    4 4 -18
    3 -4 -18
    3 -4 -18
    -3 -4 18
    3 -4 -18
    3 4 -18
    3 4 -18
    -3 4 18
    2 -4 -18
    -2 -4 18
    2 -4 -18
    -2 4 18
    2 4 -18
    2 4 -18
    1 -4 -18
    1 -4 -18
    -1 -4 18
    -1 4 18
    1 4 -18
    1 4 -18
    0 -4 -18
    0 -4 18
    0 -4 -18
    0 4 18
    0 4 -18
    0 4 -18
    1 -4 18
    -1 -4 -18
    1 4 18
    -1 4 -18
    2 -4 18
    -2 -4 -18
    2 4 18
    2 4 18
    2 4 18
    -2 4 -18
    3 -4 18
    -3 -4 -18
    3 -4 18
    -3 4 -18
    3 4 18
    3 4 18
    3 4 18
    3 4 18
    5 -5 -18
    5 5 -18
    5 5 -18
    4 -5 -18
    4 -5 -18
    4 -5 -18
    4 5 -18
    -4 5 18
    4 5 -18
    4 5 -18
    3 -5 -18
    3 -5 -18
    3 -5 -18
    3 5 -18
    3 5 -18
    2 -5 -18
    -2 -5 18
    2 -5 -18
    -2 5 18
    2 5 -18
    2 5 -18
    1 -5 -18
    -1 -5 18
    1 -5 -18
    1 5 -18
    -1 5 18
    1 5 -18
    0 -5 -18
    0 -5 -18
    0 -5 18
    0 5 18
    0 5 -18
    0 5 -18
    -1 -5 -18
    1 -5 18
    1 5 18
    -1 5 -18
    1 5 18
    -2 -5 -18
    2 -5 18
    2 5 18
    2 5 18
    -2 5 -18
    2 5 18
    2 5 18
    -3 -5 -18
    3 -5 18
    3 -5 18
    3 5 18
    3 5 18
    3 5 18
    -3 5 -18
    5 -6 -18
    5 -6 -18
    5 6 -18
    5 6 -18
    4 -6 -18
    4 -6 -18
    4 -6 -18
    4 6 -18
    4 6 -18
    4 6 -18
    -4 6 18
    4 6 -18
    3 -6 -18
    3 -6 -18
    3 -6 -18
    3 6 -18
    -3 6 18
    3 6 -18
    -2 -6 18
    2 -6 -18
    2 -6 -18
    2 6 -18
    -2 6 18
    2 6 -18
    -2 6 18
    1 -6 -18
    -1 -6 18
    -1 6 18
    1 6 -18
    -1 6 18
    1 6 -18
    0 -6 -18
    0 6 18
    0 6 -18
    0 6 -18
    0 6 18
    1 -6 18
    -1 -6 -18
    1 6 18
    1 6 18
    -1 6 -18
    2 -6 18
    -2 -6 -18
    2 6 18
    2 6 18
    -2 6 -18
    3 -6 18
    -3 -6 -18
    3 -6 18
    3 6 18
    3 6 18
    3 6 18
    3 6 18
    -3 6 -18
    5 -7 -18
    5 -7 -18
    5 7 -18
    5 7 -18
    4 -7 -18
    4 -7 -18
    4 -7 -18
    4 7 -18
    4 7 -18
    4 7 -18
    4 7 -18
    -4 7 18
    4 7 -18
    3 -7 -18
    3 -7 -18
    3 -7 -18
    3 7 -18
    3 7 -18
    -3 7 18
    -3 7 18
    -2 -7 18
    2 -7 -18
    2 -7 -18
    -2 7 18
    2 7 -18
    2 7 -18
    -2 7 18
    -1 -7 18
    1 -7 -18
    1 -7 -18
    1 7 -18
    1 7 -18
    -1 7 18
    0 -7 -18
    0 7 -18
    0 7 18
    0 7 18
    -1 -7 -18
    1 -7 18
    1 7 18
    -1 7 -18
    1 7 18
    -2 -7 -18
    2 -7 18
    2 7 18
    2 7 18
    2 7 18
    -2 7 -18
    4 -8 -18
    4 -8 -18
    4 8 -18
    4 8 -18
    -4 8 18
    4 8 -18
    4 8 -18
    -4 8 18
    4 8 -18
    3 -8 -18
    3 -8 -18
    3 -8 -18
    3 8 -18
    3 8 -18
    3 8 -18
    -3 8 18
    -3 8 18
    3 8 -18
    -2 -8 18
    2 -8 -18
    2 -8 -18
    2 8 -18
    -2 8 18
    -2 8 18
    2 8 -18
    1 -8 -18
    -1 -8 18
    -1 8 18
    1 8 -18
    1 8 -18
    0 -8 -18
    0 -8 18
    0 8 18
    0 8 18
    0 8 -18
    -1 -8 -18
    1 -8 18
    1 8 18
    1 8 18
    -1 8 -18
    2 -8 18
    -2 -8 -18
    2 8 18
    -2 8 -18
    2 8 18
    2 8 18
    4 -9 -18
    4 -9 -18
    4 9 -18
    4 9 -18
    -4 9 18
    4 9 -18
    -4 9 18
    4 9 -18
    4 9 -18
    3 -9 -18
    3 -9 -18
    3 -9 -18
    3 9 -18
    -3 9 18
    3 9 -18
    3 9 -18
    -3 9 18
    2 -9 -18
    -2 -9 18
    2 9 -18
    -2 9 18
    2 9 -18
    2 9 -18
    2 9 -18
    -2 9 18
    1 -9 -18
    -1 -9 18
    -1 9 18
    1 9 -18
    0 -9 -18
    0 9 18
    0 9 -18
    0 9 18
    1 -9 18
    -1 -9 -18
    -1 9 -18
    1 9 18
    1 9 18
    3 -10 -18
    3 -10 -18
    -3 10 18
    -3 10 18
    3 10 -18
    3 10 -18
    3 10 -18
    2 -10 -18
    2 10 -18
    -2 10 18
    -2 10 18
    2 10 -18
    2 10 -18
    1 -10 -18
    -1 -10 18
    -1 10 18
    -1 10 18
    1 10 -18
    1 10 -18
    0 -10 -18
    0 10 -18
    0 10 18
    0 10 18
    5 0 -19
    4 0 -19
    -3 0 19
    3 0 -19
    3 0 -19
    -2 0 19
    2 0 -19
    2 0 -19
    1 0 -19
    -1 0 19
    1 0 -19
    0 0 -19
    0 0 -19
    0 0 19
    1 0 19
    -1 0 -19
    2 0 19
    -2 0 -19
    3 0 19
    -3 0 -19
    3 0 19
    5 1 -19
    4 -1 -19
    4 -1 -19
    4 1 -19
    -3 -1 19
    3 -1 -19
    3 -1 -19
    3 1 -19
    -3 1 19
    3 1 -19
    -2 -1 19
    2 -1 -19
    2 -1 -19
    2 1 -19
    -2 1 19
    2 1 -19
    1 -1 -19
    -1 -1 19
    1 -1 -19
    1 1 -19
    -1 1 19
    1 1 -19
    0 -1 19
    0 -1 -19
    0 -1 -19
    0 1 -19
    0 1 -19
    1 -1 19
    -1 -1 -19
    -1 1 -19
    1 1 19
    2 -1 19
    -2 -1 -19
    2 1 19
    -2 1 -19
    -3 -1 -19
    3 -1 19
    3 -1 19
    3 1 19
    3 1 19
    -3 1 -19
    5 -2 -19
    5 2 -19
    4 -2 -19
    4 -2 -19
    4 -2 -19
    4 2 -19
    -3 -2 19
    3 -2 -19
    -3 2 19
    3 2 -19
    3 2 -19
    2 -2 -19
    2 -2 -19
    2 2 -19
    -2 2 19
    2 2 -19
    1 -2 -19
    -1 -2 19
    1 -2 -19
    -1 2 19
    1 2 -19
    1 2 -19
    0 -2 19
    0 -2 -19
    0 -2 -19
    0 2 19
    0 2 -19
    1 -2 19
    -1 -2 -19
    1 2 19
    -1 2 -19
    -2 -2 -19
    2 -2 19
    -2 2 -19
    2 2 19
    3 -2 19
    -3 -2 -19
    3 -2 19
    3 2 19
    -3 2 -19
    3 2 19
    5 -3 -19
    5 3 -19
    5 3 -19
    4 -3 -19
    4 -3 -19
    4 -3 -19
    4 3 -19
    3 -3 -19
    3 -3 -19
    3 3 -19
    3 3 -19
    -3 3 19
    2 -3 -19
    2 -3 -19
    2 3 -19
    -2 3 19
    2 3 -19
    1 -3 -19
    -1 -3 19
    1 3 -19
    1 3 -19
    -1 3 19
    0 -3 -19
    0 -3 19
    0 3 -19
    -1 -3 -19
    1 -3 19
    1 3 19
    -1 3 -19
    -2 -3 -19
    2 -3 19
    -2 3 -19
    2 3 19
    -3 -3 -19
    3 -3 19
    -3 3 -19
    3 3 19
    3 3 19
    5 -4 -19
    5 4 -19
    5 4 -19
    4 -4 -19
    4 -4 -19
    4 -4 -19
    4 4 -19
    3 -4 -19
    -3 -4 19
    3 -4 -19
    3 4 -19
    -3 4 19
    3 4 -19
    2 -4 -19
    2 -4 -19
    -2 4 19
    2 4 -19
    2 4 -19
    1 -4 -19
    1 -4 -19
    -1 -4 19
    -1 4 19
    1 4 -19
    1 4 -19
    0 -4 -19
    0 -4 19
    0 4 -19
    1 -4 19
    -1 -4 -19
    1 4 19
    -1 4 -19
    -2 -4 -19
    2 -4 19
    2 4 19
    -2 4 -19
    5 -5 -19
    5 -5 -19
    5 5 -19
    4 -5 -19
    4 -5 -19
    4 -5 -19
    4 5 -19
    4 5 -19
    3 -5 -19
    3 -5 -19
    -3 5 19
    3 5 -19
    3 5 -19
    -2 -5 19
    2 -5 -19
    2 -5 -19
    -2 5 19
    2 5 -19
    2 5 -19
    -1 -5 19
    1 -5 -19
    1 -5 -19
    1 5 -19
    1 5 -19
    -1 5 19
    0 -5 -19
    0 -5 19
    0 5 19
    0 5 -19
    -1 -5 -19
    1 -5 19
    1 5 19
    -1 5 -19
    -2 -5 -19
    2 -5 19
    -2 5 -19
    2 5 19
    4 -6 -19
    4 -6 -19
    4 -6 -19
    -4 6 19
    4 6 -19
    4 6 -19
    4 6 -19
    3 -6 -19
    3 -6 -19
    3 6 -19
    -3 6 19
    3 6 -19
    2 -6 -19
    2 -6 -19
    -2 -6 19
    2 6 -19
    -2 6 19
    2 6 -19
    -1 -6 19
    1 -6 -19
    1 6 -19
    -1 6 19
    1 6 -19
    0 -6 -19
    0 -6 19
    0 6 -19
    0 6 19
    -1 -6 -19
    1 -6 19
    1 6 19
    1 6 19
    -1 6 -19
    1 6 19
    2 -6 19
    -2 -6 -19
    -2 6 -19
    2 6 19
    2 6 19
    4 -7 -19
    4 -7 -19
    4 -7 -19
    4 7 -19
    4 7 -19
    4 7 -19
    -4 7 19
    4 7 -19
    4 7 -19
    3 -7 -19
    3 -7 -19
    3 7 -19
    3 7 -19
    2 -7 -19
    2 -7 -19
    -2 -7 19
    -2 7 19
    -2 7 19
    2 7 -19
    2 7 -19
    1 -7 -19
    -1 -7 19
    1 7 -19
    -1 7 19
    1 7 -19
    -1 7 19
    0 -7 19
    0 -7 -19
    0 7 -19
    0 7 19
    0 7 19
    1 -7 19
    -1 -7 -19
    1 7 19
    -1 7 -19
    1 7 19
    3 -8 -19
    3 -8 -19
    -3 8 19
    -3 8 19
    3 8 -19
    3 8 -19
    -2 -8 19
    2 -8 -19
    2 8 -19
    -2 8 19
    2 8 -19
    -2 8 19
    -1 -8 19
    1 -8 -19
    -1 8 19
    1 8 -19
    0 -8 19
    0 -8 -19
    0 8 -19
    0 8 19
    0 8 19
    1 -8 19
    -1 -8 -19
    -1 8 -19
    2 -9 -19
    -2 9 19
    -2 9 19
    2 9 -19
    2 9 -19
    1 -9 -19
    -1 -9 19
    -1 9 19
    1 9 -19
    0 9 19
    5 0 -20
    4 0 -20
    4 0 -20
    3 0 -20
    3 0 -20
    -3 0 20
    2 0 -20
    -2 0 20
    2 0 -20
    1 0 -20
    -1 0 20
    1 0 -20
    0 0 20
    0 0 -20
    1 0 20
    -1 0 -20
    -2 0 -20
    2 0 20
    5 -1 -20
    5 1 -20
    5 1 -20
    4 -1 -20
    4 1 -20
    4 1 -20
    3 -1 -20
    -3 -1 20
    3 -1 -20
    -3 1 20
    3 1 -20
    3 1 -20
    2 -1 -20
    2 -1 -20
    -2 -1 20
    2 1 -20
    2 1 -20
    1 -1 -20
    -1 -1 20
    1 -1 -20
    -1 1 20
    1 1 -20
    1 1 -20
    0 -1 -20
    0 -1 20
    0 1 20
    1 -1 20
    -1 -1 -20
    -1 1 -20
    1 1 20
    2 -1 20
    -2 -1 -20
    -2 1 -20
    2 1 20
    4 -2 -20
    4 -2 -20
    4 2 -20
    3 -2 -20
    3 -2 -20
    -3 2 20
    3 2 -20
    3 2 -20
    -2 -2 20
    2 -2 -20
    2 -2 -20
    2 2 -20
    -2 2 20
    2 2 -20
    -1 -2 20
    1 -2 -20
    1 -2 -20
    -1 2 20
    1 2 -20
    1 2 -20
    0 -2 20
    0 -2 -20
    1 -2 20
    -1 -2 -20
    -1 2 -20
    1 2 20
    -2 -2 -20
    2 -2 20
    2 2 20
    -2 2 -20
    4 -3 -20
    4 -3 -20
    4 3 -20
    4 3 -20
    3 -3 -20
    3 3 -20
    3 3 -20
    -3 3 20
    2 -3 -20
    -2 -3 20
    2 -3 -20
    2 3 -20
    2 3 -20
    -2 3 20
    1 -3 -20
    -1 -3 20
    1 -3 -20
    1 3 -20
    -1 3 20
    1 3 -20
    0 -3 -20
    0 -3 20
    0 3 20
    -1 -3 -20
    1 -3 20
    -1 3 -20
    1 3 20
    2 -3 20
    -2 3 -20
    2 3 20
    4 -4 -20
    4 -4 -20
    4 -4 -20
    4 4 -20
    3 -4 -20
    3 -4 -20
    3 4 -20
    3 4 -20
    -3 4 20
    2 -4 -20
    2 -4 -20
    -2 -4 20
    2 4 -20
    -2 4 20
    2 4 -20
    1 -4 -20
    -1 -4 20
    1 4 -20
    -1 4 20
    1 4 -20
    0 -4 20
    0 -4 -20
    -1 -4 -20
    1 -4 20
    1 4 20
    -1 4 -20
    4 -5 -20
    4 -5 -20
    4 -5 -20
    4 5 -20
    4 5 -20
    3 -5 -20
    3 -5 -20
    3 5 -20
    3 5 -20
    -3 5 20
    -2 -5 20
    2 -5 -20
    2 -5 -20
    -2 5 20
    2 5 -20
    2 5 -20
    -1 -5 20
    1 -5 -20
    1 5 -20
    -1 5 20
    1 5 -20
    0 -5 -20
    0 -5 20
    -1 -5 -20
    1 -5 20
    -1 5 -20
    1 5 20
    3 -6 -20
    3 -6 -20
    -3 6 20
    3 6 -20
    3 6 -20
    2 -6 -20
    -2 -6 20
    2 6 -20
    -2 6 20
    -1 -6 20
    1 -6 -20
    -1 6 20
    1 6 -20
    0 -6 20
    0 -6 -20
    0 6 -20
    0 6 20
    -2 -7 20
    2 -7 -20
    -2 7 20
    2 7 -20
    2 7 -20
    1 -7 -20
    -1 -7 20
    1 7 -20
    -1 7 20
    0 -7 20
    0 -7 -20
    0 7 20
    0 7 -20
    3 0 -21
    3 0 -21
    2 0 -21
    -2 0 21
    -1 0 21
    1 0 -21
    1 0 -21
    0 0 21
    0 0 -21
    1 0 21
    -1 0 -21
    3 -1 -21
    3 -1 -21
    -3 -1 21
    3 1 -21
    3 1 -21
    -2 -1 21
    2 -1 -21
    -2 1 21
    2 1 -21
    2 1 -21
    1 -1 -21
    -1 -1 21
    1 1 -21
    -1 1 21
    1 1 -21
    0 -1 21
    0 -1 -21
    0 1 21
    3 -2 -21
    3 -2 -21
    -3 2 21
    3 2 -21
    3 2 -21
    2 -2 -21
    2 -2 -21
    -2 -2 21
    -2 2 21
    2 2 -21
    -1 -2 21
    1 -2 -21
    1 2 -21
    1 2 -21
    -1 2 21
    0 -2 -21
    0 -2 21
    0 2 21
    0 2 -21
    3 -3 -21
    3 -3 -21
    3 3 -21
    -3 3 21
    3 3 -21
    -2 -3 21
    2 -3 -21
    2 -3 -21
    2 3 -21
    -1 -3 21
    1 -3 -21
    1 3 -21
    -1 3 21
    0 -3 -21
    0 -3 21
    0 3 -21
    0 3 21
    -2 -4 21
    2 -4 -21
    2 -4 -21
    -2 4 21
    2 4 -21
    2 4 -21
    -1 -4 21
    1 -4 -21
    -1 4 21
    1 4 -21
    0 -4 -21
    0 -4 21
    0 4 21
    0 4 -21
_diffrn_reflns_number     28954
_diffrn_reflns_av_R_equivalents     0.0307
_diffrn_reflns_av_unetI/netI     0.0188
_diffrn_reflns_theta_min     2.401
_diffrn_reflns_theta_max     26.774
_diffrn_reflns_theta_full     25.242
_diffrn_measured_fraction_theta_max     0.998
_diffrn_measured_fraction_theta_full     0.998
_diffrn_reflns_limit_h_min     -9
_diffrn_reflns_limit_h_max     9
_diffrn_reflns_limit_k_min     -19
_diffrn_reflns_limit_k_max     19
_diffrn_reflns_limit_l_min     -21
_diffrn_reflns_limit_l_max     21
_diffrn_standards_number     0
_refine_special_details     ?
_reflns_number_total     4137
_reflns_number_gt     3530
_reflns_threshold_expression     'I > 2\s(I)'
_refine_ls_structure_factor_coef     Fsqd
_refine_ls_matrix_type     full
_refine_ls_R_factor_all     0.0466
_refine_ls_R_factor_gt     0.0390
_refine_ls_wR_factor_gt     0.0984
_refine_ls_wR_factor_ref     0.1046
_refine_ls_goodness_of_fit_ref     1.028
_refine_ls_restrained_S_all     1.028
_refine_ls_number_reflns     4137
_refine_ls_number_parameters     256
_refine_ls_number_restraints     0
_refine_ls_hydrogen_treatment     constr
_refine_ls_weighting_scheme     calc
_refine_ls_weighting_details
              'w=1/[\s^2^(Fo^2^)+(0.0464P)^2^+0.5292P] where P=(Fo^2^+2Fc^2^)/3'
_atom_sites_solution_hydrogens     geom
_atom_sites_solution_primary     dual
_atom_sites_solution_secondary     ?
_refine_ls_shift/su_max     0.001
_refine_ls_shift/su_mean     0.000
_refine_diff_density_max     0.212
_refine_diff_density_min     -0.206
_refine_ls_extinction_method
;
<i>SHELXL (Sheldrick, 2015b)
;
_refine_ls_extinction_coef     0.0048(7)
_refine_ls_extinction_expression
                                  'Fc^*^=kFc[1+0.001xFc^2^\l^3^/sin(2\q)]^-1/4^'
loop_
    _atom_type_symbol
    _atom_type_description
    _atom_type_scat_dispersion_real
    _atom_type_scat_dispersion_imag
    _atom_type_scat_source
    'C' 'C' 0.0033 0.0016
                         'International Tables Vol C Tables 4.2.6.8 and 6.1.1.4'
    'H' 'H' 0.0000 0.0000
                         'International Tables Vol C Tables 4.2.6.8 and 6.1.1.4'
    'F' 'F' 0.0171 0.0103
                         'International Tables Vol C Tables 4.2.6.8 and 6.1.1.4'
    'N' 'N' 0.0061 0.0033
                         'International Tables Vol C Tables 4.2.6.8 and 6.1.1.4'
_computing_data_collection
;
APEX3 (Bruker, 2016)
;
_computing_cell_refinement
;
SAINT (Bruker, 2016)
;
_computing_data_reduction
;
SAINT (Bruker, 2016)
;
_computing_structure_solution
;
<i>SHELXT</i> (Sheldrick, 2015a)
;
_computing_structure_refinement
;
SHELXL (Sheldrick, 2015b)
;
_computing_molecular_graphics
;
Olex2 (Dolomanov <i>et al.</i>,  2009)
;
_computing_publication_material
;
publCIF (Westrip, 2010)
;
loop_
    _atom_site_type_symbol
    _atom_site_label
    _atom_site_fract_x
    _atom_site_fract_y
    _atom_site_fract_z
    _atom_site_U_iso_or_equiv
    _atom_site_adp_type
    _atom_site_calc_flag
    _atom_site_occupancy
    _atom_site_disorder_assembly
    _atom_site_disorder_group
    F F1 0.08006(14) 0.18981(6) 0.05253(6) 0.0683(3) Uani d 1 . .
    N N1 0.46276(16) 0.13422(7) 0.35764(7) 0.0451(3) Uani d 1 . .
    C C1 0.16171(16) 0.24962(8) 0.17953(8) 0.0373(3) Uani d 1 . .
    H H1 0.142597 0.194447 0.202895 0.045 Uiso calc 1 . .
    C C2 0.13519(18) 0.26100(9) 0.09871(8) 0.0446(3) Uani d 1 . .
    C C3 0.16163(18) 0.33907(10) 0.06189(8) 0.0468(3) Uani d 1 . .
    H H3 0.141755 0.343036 0.006001 0.056 Uiso calc 1 . .
    C C4 0.21793(17) 0.41208(9) 0.10788(7) 0.0403(3) Uani d 1 . .
    H H4 0.236765 0.466889 0.083839 0.048 Uiso calc 1 . .
    C C5 0.24625(15) 0.40411(8) 0.18899(7) 0.0314(3) Uani d 1 . .
    C C6 0.21782(14) 0.32325(7) 0.22468(7) 0.0296(2) Uani d 1 . .
    C C7 0.25771(15) 0.33531(8) 0.31024(7) 0.0308(3) Uani d 1 . .
    C C8 0.30813(16) 0.41860(8) 0.32741(7) 0.0343(3) Uani d 1 . .
    C C9 0.30565(16) 0.47028(8) 0.25250(7) 0.0356(3) Uani d 1 . .
    H H9A 0.219788 0.519996 0.249653 0.043 Uiso calc 1 . .
    H H9B 0.426803 0.493474 0.248492 0.043 Uiso calc 1 . .
    C C10 0.23961(19) 0.26298(8) 0.36817(8) 0.0410(3) Uani d 1 . .
    H H10A 0.262345 0.287413 0.422263 0.049 Uiso calc 1 . .
    H H10B 0.114754 0.240222 0.358457 0.049 Uiso calc 1 . .
    C C11 0.36465(16) 0.19013(8) 0.36265(7) 0.0340(3) Uani d 1 . .
    C C12 0.3611(2) 0.46070(10) 0.40633(8) 0.0503(4) Uani d 1 . .
    H H12A 0.282934 0.511371 0.411000 0.075 Uiso calc 1 . .
    H H12B 0.486549 0.480414 0.411934 0.075 Uiso calc 1 . .
    H H12C 0.348725 0.417899 0.447807 0.075 Uiso calc 1 . .
    F F2 0.92640(14) 0.55350(6) 0.40592(5) 0.0692(3) Uani d 1 . .
    N N2 0.52928(17) 0.59111(8) 0.10051(8) 0.0555(3) Uani d 1 . .
    C C13 0.83947(16) 0.48567(8) 0.28300(7) 0.0366(3) Uani d 1 . .
    H H13 0.857248 0.539097 0.256548 0.044 Uiso calc 1 . .
    C C14 0.86929(19) 0.47951(9) 0.36423(8) 0.0450(3) Uani d 1 . .
    C C15 0.84553(19) 0.40399(10) 0.40560(8) 0.0465(3) Uani d 1 . .
    H H15 0.868240 0.403684 0.461595 0.056 Uiso calc 1 . .
    C C16 0.78762(17) 0.32816(9) 0.36380(7) 0.0394(3) Uani d 1 . .
    H H16 0.769749 0.275137 0.390833 0.047 Uiso calc 1 . .
    C C17 0.75646(15) 0.33098(7) 0.28246(7) 0.0310(3) Uani d 1 . .
    C C18 0.78197(14) 0.40920(7) 0.24219(7) 0.0292(2) Uani d 1 . .
    C C19 0.73809(14) 0.39234(7) 0.15742(6) 0.0280(2) Uani d 1 . .
    C C20 0.68786(15) 0.30797(7) 0.14500(7) 0.0302(2) Uani d 1 . .
    C C21 0.69555(16) 0.26085(7) 0.22262(7) 0.0328(3) Uani d 1 . .
    H H21A 0.575673 0.237782 0.229008 0.039 Uiso calc 1 . .
    H H21B 0.782483 0.211482 0.227027 0.039 Uiso calc 1 . .
    C C22 0.75293(16) 0.46131(7) 0.09589(7) 0.0336(3) Uani d 1 . .
    H H22A 0.877380 0.484612 0.103829 0.040 Uiso calc 1 . .
    H H22B 0.729198 0.433713 0.043056 0.040 Uiso calc 1 . .
    C C23 0.62711(17) 0.53441(8) 0.09855(7) 0.0370(3) Uani d 1 . .
    C C24 0.63087(19) 0.26147(8) 0.06865(8) 0.0416(3) Uani d 1 . .
    H H24A 0.626613 0.303465 0.025088 0.062 Uiso calc 1 . .
    H H24B 0.511239 0.235723 0.068025 0.062 Uiso calc 1 . .
    H H24C 0.717319 0.214674 0.062657 0.062 Uiso calc 1 . .
loop_
    _atom_site_aniso_label
    _atom_site_aniso_U_11
    _atom_site_aniso_U_22
    _atom_site_aniso_U_33
    _atom_site_aniso_U_12
    _atom_site_aniso_U_13
    _atom_site_aniso_U_23
    F1 0.0791(7) 0.0627(6) 0.0581(6) 0.0011(5) -0.0044(5) -0.0283(5)
    N1 0.0494(6) 0.0335(6) 0.0496(7) 0.0066(5) -0.0003(5) 0.0027(5)
    C1 0.0356(6) 0.0331(6) 0.0431(7) 0.0031(5) 0.0060(5) -0.0015(5)
    C2 0.0405(7) 0.0498(8) 0.0415(7) 0.0044(6) 0.0007(5) -0.0147(6)
    C3 0.0435(7) 0.0669(9) 0.0291(6) 0.0092(6) 0.0035(5) 0.0015(6)
    C4 0.0367(6) 0.0489(7) 0.0356(6) 0.0039(5) 0.0066(5) 0.0114(5)
    C5 0.0265(5) 0.0343(6) 0.0335(6) 0.0033(4) 0.0055(4) 0.0064(5)
    C6 0.0259(5) 0.0309(6) 0.0323(6) 0.0046(4) 0.0059(4) 0.0026(4)
    C7 0.0315(6) 0.0314(6) 0.0306(6) 0.0080(4) 0.0078(4) 0.0047(4)
    C8 0.0336(6) 0.0342(6) 0.0342(6) 0.0071(5) 0.0025(5) 0.0010(5)
    C9 0.0348(6) 0.0300(6) 0.0410(7) 0.0001(5) 0.0034(5) 0.0050(5)
    C10 0.0522(8) 0.0365(7) 0.0376(7) 0.0112(6) 0.0172(6) 0.0102(5)
    C11 0.0418(6) 0.0298(6) 0.0284(6) -0.0004(5) -0.0001(5) 0.0046(4)
    C12 0.0586(9) 0.0478(8) 0.0411(7) 0.0075(7) -0.0023(6) -0.0091(6)
    F2 0.0937(7) 0.0482(5) 0.0558(5) 0.0070(5) -0.0178(5) -0.0238(4)
    N2 0.0527(7) 0.0394(6) 0.0758(9) 0.0120(6) 0.0146(6) 0.0182(6)
    C13 0.0369(6) 0.0294(6) 0.0410(7) 0.0045(5) -0.0011(5) -0.0025(5)
    C14 0.0485(8) 0.0396(7) 0.0426(7) 0.0086(6) -0.0061(6) -0.0145(6)
    C15 0.0524(8) 0.0559(8) 0.0294(6) 0.0127(6) 0.0012(6) -0.0034(6)
    C16 0.0413(7) 0.0441(7) 0.0334(6) 0.0068(5) 0.0079(5) 0.0059(5)
    C17 0.0291(5) 0.0316(6) 0.0330(6) 0.0046(4) 0.0067(4) 0.0021(5)
    C18 0.0257(5) 0.0289(6) 0.0325(6) 0.0048(4) 0.0033(4) 0.0001(4)
    C19 0.0267(5) 0.0268(5) 0.0305(6) 0.0035(4) 0.0051(4) 0.0015(4)
    C20 0.0302(5) 0.0282(6) 0.0328(6) 0.0022(4) 0.0066(4) 0.0000(4)
    C21 0.0356(6) 0.0273(6) 0.0363(6) -0.0003(4) 0.0083(5) 0.0032(5)
    C22 0.0369(6) 0.0295(6) 0.0349(6) 0.0014(5) 0.0069(5) 0.0043(5)
    C23 0.0374(6) 0.0312(6) 0.0416(7) -0.0018(5) 0.0040(5) 0.0100(5)
    C24 0.0536(8) 0.0328(6) 0.0378(7) 0.0006(5) 0.0052(6) -0.0049(5)
_geom_special_details
;
 All esds (except the esd in the dihedral angle between two l.s. planes)
 are estimated using the full covariance matrix.  The cell esds are taken
 into account individually in the estimation of esds in distances, angles
 and torsion angles; correlations between esds in cell parameters are only
 used when they are defined by crystal symmetry.  An approximate (isotropic)
 treatment of cell esds is used for estimating esds involving l.s. planes.
;
loop_
    _geom_bond_atom_site_label_1
    _geom_bond_atom_site_label_2
    _geom_bond_site_symmetry_2
    _geom_bond_distance
    _geom_bond_publ_flag
    F1 C2 . 1.3660(15) ?
    N1 C11 . 1.1375(16) ?
    C1 H1 . 0.9500 ?
    C1 C2 . 1.3820(19) ?
    C1 C6 . 1.3880(17) ?
    C2 C3 . 1.373(2) ?
    C3 H3 . 0.9500 ?
    C3 C4 . 1.388(2) ?
    C4 H4 . 0.9500 ?
    C4 C5 . 1.3813(17) ?
    C5 C6 . 1.4044(16) ?
    C5 C9 . 1.4983(17) ?
    C6 C7 . 1.4643(16) ?
    C7 C8 . 1.3402(17) ?
    C7 C10 . 1.5032(16) ?
    C8 C9 . 1.5051(16) ?
    C8 C12 . 1.4947(17) ?
    C9 H9A . 0.9900 ?
    C9 H9B . 0.9900 ?
    C10 H10A . 0.9900 ?
    C10 H10B . 0.9900 ?
    C10 C11 . 1.4654(17) ?
    C12 H12A . 0.9800 ?
    C12 H12B . 0.9800 ?
    C12 H12C . 0.9800 ?
    F2 C14 . 1.3648(15) ?
    N2 C23 . 1.1370(17) ?
    C13 H13 . 0.9500 ?
    C13 C14 . 1.3810(18) ?
    C13 C18 . 1.3898(16) ?
    C14 C15 . 1.376(2) ?
    C15 H15 . 0.9500 ?
    C15 C16 . 1.3903(19) ?
    C16 H16 . 0.9500 ?
    C16 C17 . 1.3804(17) ?
    C17 C18 . 1.4035(16) ?
    C17 C21 . 1.5006(16) ?
    C18 C19 . 1.4639(15) ?
    C19 C20 . 1.3434(16) ?
    C19 C22 . 1.5051(15) ?
    C20 C21 . 1.5065(16) ?
    C20 C24 . 1.4916(17) ?
    C21 H21A . 0.9900 ?
    C21 H21B . 0.9900 ?
    C22 H22A . 0.9900 ?
    C22 H22B . 0.9900 ?
    C22 C23 . 1.4646(17) ?
    C24 H24A . 0.9800 ?
    C24 H24B . 0.9800 ?
    C24 H24C . 0.9800 ?
loop_
    _geom_angle_atom_site_label_1
    _geom_angle_atom_site_label_2
    _geom_angle_atom_site_label_3
    _geom_angle_site_symmetry_1
    _geom_angle_site_symmetry_3
    _geom_angle
    _geom_angle_publ_flag
    C2 C1 H1 . . 121.8 ?
    C2 C1 C6 . . 116.30(12) ?
    C6 C1 H1 . . 121.8 ?
    F1 C2 C1 . . 117.80(13) ?
    F1 C2 C3 . . 117.96(12) ?
    C3 C2 C1 . . 124.24(12) ?
    C2 C3 H3 . . 120.6 ?
    C2 C3 C4 . . 118.76(12) ?
    C4 C3 H3 . . 120.6 ?
    C3 C4 H4 . . 120.4 ?
    C5 C4 C3 . . 119.23(12) ?
    C5 C4 H4 . . 120.4 ?
    C4 C5 C6 . . 120.50(12) ?
    C4 C5 C9 . . 131.01(11) ?
    C6 C5 C9 . . 108.49(10) ?
    C1 C6 C5 . . 120.97(11) ?
    C1 C6 C7 . . 131.10(11) ?
    C5 C6 C7 . . 107.93(10) ?
    C6 C7 C10 . . 123.20(11) ?
    C8 C7 C6 . . 110.16(10) ?
    C8 C7 C10 . . 126.63(11) ?
    C7 C8 C9 . . 109.85(10) ?
    C7 C8 C12 . . 128.96(12) ?
    C12 C8 C9 . . 121.19(11) ?
    C5 C9 C8 . . 103.57(9) ?
    C5 C9 H9A . . 111.0 ?
    C5 C9 H9B . . 111.0 ?
    C8 C9 H9A . . 111.0 ?
    C8 C9 H9B . . 111.0 ?
    H9A C9 H9B . . 109.0 ?
    C7 C10 H10A . . 109.1 ?
    C7 C10 H10B . . 109.1 ?
    H10A C10 H10B . . 107.8 ?
    C11 C10 C7 . . 112.47(10) ?
    C11 C10 H10A . . 109.1 ?
    C11 C10 H10B . . 109.1 ?
    N1 C11 C10 . . 179.06(14) ?
    C8 C12 H12A . . 109.5 ?
    C8 C12 H12B . . 109.5 ?
    C8 C12 H12C . . 109.5 ?
    H12A C12 H12B . . 109.5 ?
    H12A C12 H12C . . 109.5 ?
    H12B C12 H12C . . 109.5 ?
    C14 C13 H13 . . 121.9 ?
    C14 C13 C18 . . 116.15(12) ?
    C18 C13 H13 . . 121.9 ?
    F2 C14 C13 . . 117.48(13) ?
    F2 C14 C15 . . 118.12(12) ?
    C15 C14 C13 . . 124.40(12) ?
    C14 C15 H15 . . 120.7 ?
    C14 C15 C16 . . 118.66(12) ?
    C16 C15 H15 . . 120.7 ?
    C15 C16 H16 . . 120.5 ?
    C17 C16 C15 . . 119.08(12) ?
    C17 C16 H16 . . 120.5 ?
    C16 C17 C18 . . 120.72(11) ?
    C16 C17 C21 . . 130.98(11) ?
    C18 C17 C21 . . 108.30(10) ?
    C13 C18 C17 . . 120.99(11) ?
    C13 C18 C19 . . 130.62(11) ?
    C17 C18 C19 . . 108.40(10) ?
    C18 C19 C22 . . 123.15(10) ?
    C20 C19 C18 . . 109.75(10) ?
    C20 C19 C22 . . 127.09(10) ?
    C19 C20 C21 . . 110.04(10) ?
    C19 C20 C24 . . 128.72(11) ?
    C24 C20 C21 . . 121.24(10) ?
    C17 C21 C20 . . 103.51(9) ?
    C17 C21 H21A . . 111.1 ?
    C17 C21 H21B . . 111.1 ?
    C20 C21 H21A . . 111.1 ?
    C20 C21 H21B . . 111.1 ?
    H21A C21 H21B . . 109.0 ?
    C19 C22 H22A . . 109.1 ?
    C19 C22 H22B . . 109.1 ?
    H22A C22 H22B . . 107.8 ?
    C23 C22 C19 . . 112.65(10) ?
    C23 C22 H22A . . 109.1 ?
    C23 C22 H22B . . 109.1 ?
    N2 C23 C22 . . 179.90(19) ?
    C20 C24 H24A . . 109.5 ?
    C20 C24 H24B . . 109.5 ?
    C20 C24 H24C . . 109.5 ?
    H24A C24 H24B . . 109.5 ?
    H24A C24 H24C . . 109.5 ?
    H24B C24 H24C . . 109.5 ?
loop_
    _geom_torsion_atom_site_label_1
    _geom_torsion_atom_site_label_2
    _geom_torsion_atom_site_label_3
    _geom_torsion_atom_site_label_4
    _geom_torsion_site_symmetry_1
    _geom_torsion_site_symmetry_2
    _geom_torsion_site_symmetry_3
    _geom_torsion_site_symmetry_4
    _geom_torsion
    _geom_torsion_publ_flag
    F1 C2 C3 C4 . . . . -179.90(11) ?
    C1 C2 C3 C4 . . . . -0.3(2) ?
    C1 C6 C7 C8 . . . . 179.91(12) ?
    C1 C6 C7 C10 . . . . -1.04(19) ?
    C2 C1 C6 C5 . . . . -0.34(17) ?
    C2 C1 C6 C7 . . . . 179.76(11) ?
    C2 C3 C4 C5 . . . . 0.22(19) ?
    C3 C4 C5 C6 . . . . -0.25(18) ?
    C3 C4 C5 C9 . . . . -179.87(12) ?
    C4 C5 C6 C1 . . . . 0.32(17) ?
    C4 C5 C6 C7 . . . . -179.76(10) ?
    C4 C5 C9 C8 . . . . 179.75(12) ?
    C5 C6 C7 C8 . . . . 0.00(13) ?
    C5 C6 C7 C10 . . . . 179.05(10) ?
    C6 C1 C2 F1 . . . . 179.96(11) ?
    C6 C1 C2 C3 . . . . 0.3(2) ?
    C6 C5 C9 C8 . . . . 0.10(12) ?
    C6 C7 C8 C9 . . . . 0.06(13) ?
    C6 C7 C8 C12 . . . . 179.99(12) ?
    C6 C7 C10 C11 . . . . 64.09(16) ?
    C7 C8 C9 C5 . . . . -0.10(13) ?
    C8 C7 C10 C11 . . . . -117.02(13) ?
    C9 C5 C6 C1 . . . . -179.98(10) ?
    C9 C5 C6 C7 . . . . -0.06(12) ?
    C10 C7 C8 C9 . . . . -178.95(11) ?
    C10 C7 C8 C12 . . . . 1.0(2) ?
    C12 C8 C9 C5 . . . . 179.97(11) ?
    F2 C14 C15 C16 . . . . -179.92(12) ?
    C13 C14 C15 C16 . . . . 0.0(2) ?
    C13 C18 C19 C20 . . . . -179.93(12) ?
    C13 C18 C19 C22 . . . . 1.14(18) ?
    C14 C13 C18 C17 . . . . 0.04(17) ?
    C14 C13 C18 C19 . . . . 179.88(11) ?
    C14 C15 C16 C17 . . . . 0.2(2) ?
    C15 C16 C17 C18 . . . . -0.24(18) ?
    C15 C16 C17 C21 . . . . 179.58(12) ?
    C16 C17 C18 C13 . . . . 0.13(17) ?
    C16 C17 C18 C19 . . . . -179.75(10) ?
    C16 C17 C21 C20 . . . . 179.62(12) ?
    C17 C18 C19 C20 . . . . -0.07(13) ?
    C17 C18 C19 C22 . . . . -179.00(10) ?
    C18 C13 C14 F2 . . . . 179.80(11) ?
    C18 C13 C14 C15 . . . . -0.1(2) ?
    C18 C17 C21 C20 . . . . -0.54(12) ?
    C18 C19 C20 C21 . . . . -0.29(13) ?
    C18 C19 C20 C24 . . . . 179.74(11) ?
    C18 C19 C22 C23 . . . . -64.72(14) ?
    C19 C20 C21 C17 . . . . 0.51(12) ?
    C20 C19 C22 C23 . . . . 116.54(13) ?
    C21 C17 C18 C13 . . . . -179.73(10) ?
    C21 C17 C18 C19 . . . . 0.40(12) ?
    C22 C19 C20 C21 . . . . 178.59(11) ?
    C22 C19 C20 C24 . . . . -1.4(2) ?
    C24 C20 C21 C17 . . . . -179.52(10) ?
loop_
    _geom_hbond_atom_site_label_D
    _geom_hbond_atom_site_label_H
    _geom_hbond_atom_site_label_A
    _geom_hbond_site_symmetry_A
    _geom_hbond_distance_DH
    _geom_hbond_distance_HA
    _geom_hbond_distance_DA
    _geom_hbond_angle_DHA
    _geom_hbond_publ_flag
    C10 H10B N2 2_545 0.99 2.65 3.3978(18) 132.1 yes
    C22 H22A N1 2_655 0.99 2.61 3.4010(16) 137.3 yes
    C24 H24C F2 2_645 0.98 2.76 3.227(2) 109.5 yes
    C24 H24B F2 2_645 0.98 2.83 3.227(2) 105.1 yes
_shelx_space_group_comment
;
The symmetry employed for this shelxl refinement is uniquely defined
by the following loop, which should always be used as a source of
symmetry information in preference to the above space-group names.
They are only intended as comments.
;
_shelx_estimated_absorpt_T_min     0.964
_shelx_estimated_absorpt_T_max     0.980
_iucr_refine_instructions_details
;
TITL mo_201214_gs1_2_0m_a.res in P2(1)/n
    mo_201214_gs1_2_0m.res
    created by SHELXL-2018/3 at 22:26:39 on 26-Feb-2025
REM Old TITL mo_201214_GS1_2_0m in P2(1)/n
REM SHELXT solution in P2(1)/n: R1 0.171, Rweak 0.005, Alpha 0.022
REM <I/s> 0.688 for 158 systematic absences, Orientation as input
REM Formula found by SHELXT: C24 N2 O2
CELL 0.71073 7.5248 15.1897 17.1823 90 99.176 90
ZERR 8 0.0005 0.001 0.0009 0 0.002 0
LATT 1
SYMM 0.5-X,0.5+Y,0.5-Z
SFAC C H F N
UNIT 96 80 8 8
L.S. 20
PLAN  1
SIZE 0.23 0.29 0.42
TEMP -103.15
CONF
BOND $h
htab
list 4
MORE -1
fmap 2 53
acta
REM <olex2.extras>
REM <HklSrc "%.\\mo_201214_GS1_2_0m.hkl">
REM </olex2.extras>
WGHT    0.046400    0.529200
EXTI    0.004805
FVAR       0.31628
F1    3    0.080055    0.189813    0.052535    11.00000    0.07910    0.06275 =
         0.05806   -0.02828   -0.00435    0.00113
N1    4    0.462765    0.134219    0.357640    11.00000    0.04939    0.03351 =
         0.04956    0.00274   -0.00034    0.00662
C1    1    0.161712    0.249617    0.179532    11.00000    0.03561    0.03306 =
         0.04311   -0.00150    0.00599    0.00308
AFIX  43
H1    2    0.142597    0.194447    0.202895    11.00000   -1.20000
AFIX   0
C2    1    0.135192    0.261003    0.098710    11.00000    0.04054    0.04982 =
         0.04147   -0.01470    0.00067    0.00438
C3    1    0.161628    0.339072    0.061894    11.00000    0.04350    0.06687 =
         0.02912    0.00151    0.00345    0.00917
AFIX  43
H3    2    0.141755    0.343036    0.006001    11.00000   -1.20000
AFIX   0
C4    1    0.217928    0.412080    0.107878    11.00000    0.03674    0.04890 =
         0.03560    0.01142    0.00657    0.00391
AFIX  43
H4    2    0.236765    0.466889    0.083839    11.00000   -1.20000
AFIX   0
C5    1    0.246245    0.404114    0.188994    11.00000    0.02652    0.03431 =
         0.03354    0.00642    0.00554    0.00326
C6    1    0.217821    0.323247    0.224684    11.00000    0.02588    0.03093 =
         0.03234    0.00257    0.00591    0.00464
C7    1    0.257706    0.335311    0.310243    11.00000    0.03153    0.03138 =
         0.03058    0.00471    0.00784    0.00801
C8    1    0.308135    0.418604    0.327414    11.00000    0.03364    0.03416 =
         0.03421    0.00103    0.00253    0.00706
C9    1    0.305647    0.470276    0.252502    11.00000    0.03484    0.02999 =
         0.04102    0.00501    0.00336    0.00008
AFIX  23
H9A   2    0.219788    0.519996    0.249653    11.00000   -1.20000
H9B   2    0.426803    0.493474    0.248492    11.00000   -1.20000
AFIX   0
C10   1    0.239615    0.262980    0.368172    11.00000    0.05220    0.03652 =
         0.03764    0.01018    0.01725    0.01123
AFIX  23
H10A  2    0.262345    0.287413    0.422263    11.00000   -1.20000
H10B  2    0.114754    0.240222    0.358457    11.00000   -1.20000
AFIX   0
C11   1    0.364654    0.190125    0.362652    11.00000    0.04180    0.02984 =
         0.02839    0.00463   -0.00010   -0.00044
C12   1    0.361149    0.460696    0.406333    11.00000    0.05862    0.04783 =
         0.04113   -0.00911   -0.00230    0.00754
AFIX 137
H12A  2    0.282934    0.511371    0.411000    11.00000   -1.50000
H12B  2    0.486549    0.480414    0.411934    11.00000   -1.50000
H12C  2    0.348725    0.417899    0.447807    11.00000   -1.50000
AFIX   0
F2    3    0.926397    0.553500    0.405920    11.00000    0.09370    0.04825 =
         0.05583   -0.02375   -0.01780    0.00700
N2    4    0.529283    0.591110    0.100513    11.00000    0.05275    0.03943 =
         0.07578    0.01819    0.01457    0.01197
C13   1    0.839475    0.485669    0.283003    11.00000    0.03691    0.02940 =
         0.04102   -0.00253   -0.00106    0.00448
AFIX  43
H13   2    0.857248    0.539097    0.256548    11.00000   -1.20000
AFIX   0
C14   1    0.869290    0.479514    0.364231    11.00000    0.04847    0.03961 =
         0.04263   -0.01449   -0.00608    0.00856
C15   1    0.845531    0.403995    0.405599    11.00000    0.05237    0.05587 =
         0.02940   -0.00340    0.00124    0.01275
AFIX  43
H15   2    0.868240    0.403684    0.461595    11.00000   -1.20000
AFIX   0
C16   1    0.787623    0.328159    0.363795    11.00000    0.04132    0.04409 =
         0.03338    0.00592    0.00795    0.00677
AFIX  43
H16   2    0.769749    0.275137    0.390833    11.00000   -1.20000
AFIX   0
C17   1    0.756459    0.330975    0.282459    11.00000    0.02910    0.03157 =
         0.03300    0.00206    0.00668    0.00458
C18   1    0.781969    0.409197    0.242190    11.00000    0.02569    0.02891 =
         0.03250    0.00015    0.00332    0.00481
C19   1    0.738094    0.392335    0.157416    11.00000    0.02673    0.02676 =
         0.03055    0.00154    0.00511    0.00351
C20   1    0.687861    0.307975    0.145005    11.00000    0.03024    0.02818 =
         0.03279   -0.00002    0.00663    0.00216
C21   1    0.695550    0.260847    0.222616    11.00000    0.03555    0.02734 =
         0.03626    0.00320    0.00833   -0.00032
AFIX  23
H21A  2    0.575673    0.237782    0.229008    11.00000   -1.20000
H21B  2    0.782483    0.211482    0.227027    11.00000   -1.20000
AFIX   0
C22   1    0.752930    0.461310    0.095892    11.00000    0.03686    0.02950 =
         0.03494    0.00427    0.00686    0.00141
AFIX  23
H22A  2    0.877380    0.484612    0.103829    11.00000   -1.20000
H22B  2    0.729198    0.433713    0.043056    11.00000   -1.20000
AFIX   0
C23   1    0.627114    0.534414    0.098545    11.00000    0.03742    0.03120 =
         0.04161    0.01002    0.00400   -0.00182
C24   1    0.630872    0.261472    0.068646    11.00000    0.05361    0.03277 =
         0.03779   -0.00492    0.00521    0.00058
AFIX 137
H24A  2    0.626613    0.303465    0.025088    11.00000   -1.50000
H24B  2    0.511239    0.235723    0.068025    11.00000   -1.50000
H24C  2    0.717319    0.214674    0.062657    11.00000   -1.50000
AFIX   0
HKLF 4
REM  mo_201214_gs1_2_0m_a.res in P2(1)/n
REM wR2 = 0.1046, GooF = S = 1.028, Restrained GooF = 1.028 for all data
REM R1 = 0.0390 for 3530 Fo > 4sig(Fo) and 0.0466 for all 4137 data
REM 256 parameters refined using 0 restraints
END
WGHT      0.0464      0.5292
REM Instructions for potential hydrogen bonds
EQIV $1 -x+1/2, y-1/2, -z+1/2
HTAB C10 N2_$1
EQIV $2 -x+2, -y+1, -z+1
HTAB C15 F2_$2
EQIV $3 -x+3/2, y+1/2, -z+1/2
HTAB C22 N1_$3
REM Highest difference peak  0.212,  deepest hole -0.206,  1-sigma level  0.036
Q1    1   0.6591  0.3599  0.1444  11.00000  0.05    0.21
  REM The information below was added by Olex2.
  REM
  REM R1 = 0.0390 for 3530 Fo > 4sig(Fo) and 0.0466 for all 29464 data
  REM 256 parameters refined using n/a restraints
  REM Highest difference peak 0.21, deepest hole -0.21
  REM Mean Shift 0, Max Shift -0.001.
  REM +++ Tabular Listing of Refinement Information +++
  REM R1_all = 0.0466
  REM R1_gt = 0.0390
  REM wR_ref = 0.1046
  REM GOOF = 1.028
  REM Shift_max = -0.001
  REM Shift_mean = 0
  REM Reflections_all = 29464
  REM Reflections_gt = 3530
  REM Parameters = 256
  REM Hole = -0.21
  REM Peak = 0.21
  REM Flack = n/a
;
