# Supplementary material for: Crystal structure of the possible sulindac impurity 2-(5-fluoro-2-methyl-1H-inden-3-yl)aceto­nitrile
Source: Acta Crystallogr E Crystallogr Commun. 2025 Mar 27;81(Pt 4):341–4. doi: 10.1107/S2056989025002622 (PMC11974336; doi:10.1107/S2056989025002622)
Supplement: Supplementary file 2 [file e-81-00341-Isup2.hkl]

data_I                                                                          
_shelx_title ' mo_201214_gs1_2_0m_a.res in P2(1)/n'                             
_shelx_refln_list_code          4                                               
_shelx_F_calc_maximum      356.97                                               
_exptl_crystal_F_000       784.00                                               
_reflns_d_resolution_high  0.7889                                               
                                                                                
loop_                                                                           
 _space_group_symop_operation_xyz                                               
 'x, y, z'                                                                      
 '-x+1/2, y+1/2, -z+1/2'                                                        
 '-x, -y, -z'                                                                   
 'x-1/2, -y-1/2, z-1/2'                                                         
                                                                                
_cell_length_a     7.5248                                                       
_cell_length_b    15.1897                                                       
_cell_length_c    17.1823                                                       
_cell_angle_alpha  90.000                                                       
_cell_angle_beta   99.176                                                       
_cell_angle_gamma  90.000                                                       
                                                                                
_shelx_F_squared_multiplier     1.000                                           
                                                                                
loop_                                                                           
 _refln_index_h                                                                 
 _refln_index_k                                                                 
 _refln_index_l                                                                 
 _refln_F_squared_calc                                                          
 _refln_F_squared_meas                                                          
 _refln_F_squared_sigma                                                         
 _refln_observed_status                                                         
   2   0   0      41635.68      39904.41       668.87 o                         
   4   0   0        242.20        273.40         5.05 o                         
   6   0   0         47.61         63.32         2.72 o                         
   8   0   0        164.06        144.69         5.54 o                         
   1   1   0        544.68        522.38         3.58 o                         
   2   1   0       4667.93       4642.51        63.11 o                         
   3   1   0        397.95        395.65         3.85 o                         
   4   1   0        209.05        210.18         3.16 o                         
   5   1   0          0.00          0.00         0.38 o                         
   6   1   0          4.73          3.75         0.71 o                         
   7   1   0          3.53          5.00         0.96 o                         
   8   1   0          6.00          5.99         1.19 o                         
   9   1   0          1.70          1.00         1.19 o                         
   0   2   0        287.34        265.69         3.82 o                         
   1   2   0         32.08         31.12         0.63 o                         
   2   2   0        631.39        614.94         4.61 o                         
   3   2   0         46.27         42.39         1.05 o                         
   4   2   0          1.45          2.80         0.44 o                         
   5   2   0          0.24          0.15         0.40 o                         
   6   2   0          0.00         -0.38         0.42 o                         
   7   2   0          3.75          2.88         1.06 o                         
   8   2   0          2.80          2.20         0.96 o                         
   9   2   0          2.08          1.96         1.19 o                         
   1   3   0         25.07         23.48         0.63 o                         
   2   3   0      13976.80      13387.74       446.43 o                         
   3   3   0        288.79        320.22         3.44 o                         
   4   3   0       1156.53       1178.97        10.67 o                         
   5   3   0        321.66        319.66         4.45 o                         
   6   3   0          4.44          8.64         0.87 o                         
   7   3   0          0.70          0.20         0.70 o                         
   8   3   0         68.53         68.88         2.89 o                         
   9   3   0         22.11         25.58         3.91 o                         
   0   4   0       2831.54       2335.80        35.37 o                         
   1   4   0       3140.23       2937.53        26.62 o                         
   2   4   0         59.53         59.16         1.06 o                         
   3   4   0       2494.20       2420.32        18.04 o                         
   4   4   0       3381.55       3482.45        22.78 o                         
   5   4   0          2.30          3.22         0.60 o                         
   6   4   0        256.54        247.18         4.13 o                         
   7   4   0         59.19         66.13         4.18 o                         
   8   4   0          0.07         -0.27         0.96 o                         
   9   4   0         25.28         21.93         2.17 o                         
   1   5   0        171.57        158.93         1.80 o                         
   2   5   0         53.03         51.42         1.14 o                         
   3   5   0          8.03          8.10         0.65 o                         
   4   5   0        250.19        255.70         3.13 o                         
   5   5   0          3.78          1.90         0.53 o                         
   6   5   0         33.75         28.09         2.11 o                         
   7   5   0         77.33         76.31         3.09 o                         
   8   5   0          0.73          2.07         0.96 o                         
   9   5   0          0.10         -0.42         1.19 o                         
   0   6   0        544.11        570.51         5.99 o                         
   1   6   0          3.67          3.63         0.31 o                         
   2   6   0         19.54         22.50         1.16 o                         
   3   6   0         65.91         70.17         1.60 o                         
   4   6   0         74.45         80.09         1.74 o                         
   5   6   0         26.14         28.86         1.41 o                         
   6   6   0          9.47         11.92         1.17 o                         
   7   6   0          1.04          0.00         0.89 o                         
   8   6   0          0.75         -0.77         1.01 o                         
   1   7   0        744.67        751.79         6.63 o                         
   2   7   0        789.39        845.32         7.25 o                         
   3   7   0         74.26         93.19         2.09 o                         
   4   7   0       1086.58       1104.53         9.00 o                         
   5   7   0         72.23         70.68         1.76 o                         
   6   7   0        213.75        218.78         4.99 o                         
   7   7   0         23.23         24.09         2.31 o                         
   8   7   0          0.00          0.72         1.04 o                         
   0   8   0        464.56        510.65         6.74 o                         
   1   8   0        104.15         93.84         1.66 o                         
   2   8   0         33.41         33.81         1.05 o                         
   3   8   0        232.90        223.63         2.94 o                         
   4   8   0         58.08         70.68         1.72 o                         
   5   8   0        383.14        374.84         4.57 o                         
   6   8   0        104.71        115.35         3.06 o                         
   7   8   0          1.11          1.44         0.97 o                         
   8   8   0          3.08          2.25         1.12 o                         
   1   9   0         48.36         45.21         1.28 o                         
   2   9   0          7.66          9.90         0.69 o                         
   3   9   0         13.56         16.00         0.94 o                         
   4   9   0         72.04         70.87         1.83 o                         
   5   9   0         30.83         30.76         1.74 o                         
   6   9   0         12.93         16.85         1.72 o                         
   7   9   0         69.07         73.70         3.26 o                         
   8   9   0          9.48          6.68         1.97 o                         
   0  10   0          9.85         12.28         1.03 o                         
   1  10   0         39.98         48.91         1.53 o                         
   2  10   0         25.47         27.48         1.07 o                         
   3  10   0         24.67         24.85         1.18 o                         
   4  10   0         87.87         94.21         2.15 o                         
   5  10   0         39.18         34.25         1.76 o                         
   6  10   0          7.01          9.19         1.54 o                         
   7  10   0         14.61         15.37         1.93 o                         
   8  10   0          2.23          1.47         1.73 o                         
   1  11   0        105.35         83.92         1.91 o                         
   2  11   0       1230.98       1120.70         9.61 o                         
   3  11   0       1125.89       1097.00         9.05 o                         
   4  11   0         67.27         74.47         2.08 o                         
   5  11   0         26.35         29.53         1.72 o                         
   6  11   0        108.75        103.64         3.07 o                         
   7  11   0          0.01         -0.48         1.04 o                         
   0  12   0       1112.43       1033.11        15.09 o                         
   1  12   0        526.00        546.59         5.47 o                         
   2  12   0        921.55        923.05         8.57 o                         
   3  12   0         11.20         10.39         0.93 o                         
   4  12   0        174.47        191.11         3.53 o                         
   5  12   0         22.14         24.98         1.87 o                         
   6  12   0          0.19          0.67         0.96 o                         
   7  12   0         12.68         12.95         2.46 o                         
   1  13   0         34.82         32.77         1.72 o                         
   2  13   0         43.70         46.34         2.02 o                         
   3  13   0         69.17         64.15         2.19 o                         
   4  13   0          0.33         -0.04         0.75 o                         
   5  13   0          0.25          0.18         0.91 o                         
   6  13   0          0.81          0.37         0.97 o                         
   0  14   0       2211.06       2112.59        31.22 o                         
   1  14   0         65.52         62.22         2.46 o                         
   2  14   0        885.82        882.89         8.71 o                         
   3  14   0         49.24         50.88         2.32 o                         
   4  14   0          7.92          8.68         1.16 o                         
   5  14   0         96.84        102.13         3.35 o                         
   6  14   0         45.54         44.46         2.56 o                         
   1  15   0         69.23         75.11         3.21 o                         
   2  15   0        488.30        472.26         8.20 o                         
   3  15   0         21.34         29.41         2.38 o                         
   4  15   0        106.72         99.43         4.17 o                         
   5  15   0         25.51         27.78         2.20 o                         
   0  16   0         63.81         66.96         4.14 o                         
   1  16   0          2.23          2.80         1.15 o                         
   2  16   0        171.15        159.04         5.66 o                         
   3  16   0        141.16        143.98         4.59 o                         
   4  16   0        121.81        129.92         4.15 o                         
   5  16   0         20.40         18.99         2.24 o                         
   1  17   0         26.38         27.78         2.17 o                         
   2  17   0          4.64          3.34         1.61 o                         
   3  17   0          0.00          0.00         2.38 o                         
   4  17   0         23.47         19.71         2.41 o                         
   0  18   0        233.86        272.42         9.54 o                         
   1  18   0         53.22         48.38         3.04 o                         
   2  18   0          0.38         -0.24         1.58 o                         
   3  18   0         76.30         95.51         4.92 o                         
   1  19   0          6.98          9.69         2.33 o                         
  -9   0   1          2.78          1.29         1.48 o                         
  -7   0   1          1.12          0.50         0.82 o                         
  -5   0   1          0.52         -0.50         0.50 o                         
  -3   0   1        220.73        196.09         3.75 o                         
  -1   0   1          3.57          3.40         0.58 o                         
   1   0   1         59.39         54.67         1.18 o                         
   3   0   1          2.19          1.60         0.45 o                         
   5   0   1          4.39          3.00         0.76 o                         
   7   0   1          2.48         -0.25         1.24 o                         
   9   0   1          7.59          7.53         2.94 o                         
  -9   1   1         18.43         21.43         1.96 o                         
  -8   1   1         41.19         44.86         2.50 o                         
  -7   1   1         24.50         22.90         1.88 o                         
  -6   1   1         12.71         12.30         1.04 o                         
  -5   1   1         91.67         88.60         1.97 o                         
  -4   1   1       2722.64       2608.18        25.28 o                         
  -3   1   1       1159.73       1122.82         9.35 o                         
  -2   1   1       5965.26       5890.10       110.94 o                         
  -1   1   1          3.10          3.57         0.54 o                         
   1   1   1         21.62         26.73         0.63 o                         
   2   1   1       1110.13       1076.28         7.49 o                         
   3   1   1         12.59         15.01         0.69 o                         
   4   1   1         77.90         69.79         1.44 o                         
   5   1   1         19.50         19.69         1.16 o                         
   6   1   1         14.28         12.82         1.01 o                         
   7   1   1          1.49         -0.43         0.97 o                         
   8   1   1         23.23         21.59         1.91 o                         
   9   1   1         12.22          7.90         1.62 o                         
  -9   2   1         93.72         90.25         3.45 o                         
  -8   2   1         80.81         79.63         2.89 o                         
  -7   2   1          0.01          0.74         0.78 o                         
  -6   2   1        244.55        244.34         3.73 o                         
  -5   2   1        788.59        803.56         9.21 o                         
  -4   2   1       9683.95      10107.62       195.06 o                         
  -3   2   1       1226.96       1201.91         9.50 o                         
  -2   2   1      32816.60      34026.41       648.17 o                         
  -1   2   1       7974.83       7655.60       143.75 o                         
   0   2   1      20868.31      20056.17       254.11 o                         
   1   2   1        416.04        401.14         3.33 o                         
   2   2   1      20752.77      20402.70       320.61 o                         
   3   2   1       1248.83       1220.60         8.77 o                         
   4   2   1        155.12        124.06         2.04 o                         
   5   2   1        123.34        131.29         2.67 o                         
   6   2   1        114.80        119.94         2.70 o                         
   7   2   1        291.21        277.30         5.35 o                         
   8   2   1          2.25          1.12         0.97 o                         
   9   2   1        197.87        199.51         9.09 o                         
  -9   3   1          5.32          4.54         1.42 o                         
  -8   3   1          5.77          6.74         1.39 o                         
  -7   3   1          1.61          2.25         0.90 o                         
  -6   3   1        451.92        433.66         5.67 o                         
  -5   3   1        156.37        179.87         3.01 o                         
  -4   3   1       1545.55       1578.12        14.00 o                         
  -3   3   1        117.13         99.90         1.71 o                         
  -2   3   1       6201.54       6206.36       156.99 o                         
  -1   3   1        407.99        388.97         3.33 o                         
   0   3   1       1004.93       1015.84         6.46 o                         
   1   3   1         62.36         61.43         1.03 o                         
   2   3   1       2234.17       2196.05        14.33 o                         
   3   3   1        285.06        268.82         2.93 o                         
   4   3   1          4.33          3.77         0.43 o                         
   5   3   1          4.47          7.12         0.79 o                         
   6   3   1        168.07        157.00         3.25 o                         
   7   3   1          0.00          0.17         0.71 o                         
   8   3   1         57.98         55.36         2.85 o                         
   9   3   1         28.80         33.00         3.41 o                         
  -9   4   1          1.67          3.00         2.12 o                         
  -8   4   1          0.02          0.32         1.34 o                         
  -7   4   1          0.27          0.43         0.67 o                         
  -6   4   1        118.36        110.85         2.67 o                         
  -5   4   1          2.58          1.23         0.49 o                         
  -4   4   1        228.18        240.54         3.65 o                         
  -3   4   1         26.54         29.13         0.87 o                         
  -2   4   1         74.50         70.44         1.23 o                         
  -1   4   1        430.52        422.84         3.21 o                         
   0   4   1         76.64         66.78         1.03 o                         
   1   4   1         83.16         86.28         1.20 o                         
   2   4   1          6.07          6.71         0.43 o                         
   3   4   1        337.20        337.34         4.19 o                         
   4   4   1        174.56        170.92         2.51 o                         
   5   4   1          1.12          1.59         0.36 o                         
   6   4   1          0.28          1.33         0.55 o                         
   7   4   1         14.16         15.21         1.61 o                         
   8   4   1          0.23          1.60         0.96 o                         
   9   4   1          2.30          2.21         1.68 o                         
  -9   5   1         17.17         15.11         1.88 o                         
  -8   5   1         30.03         21.39         1.95 o                         
  -7   5   1         98.24        104.01         3.81 o                         
  -6   5   1        259.13        275.76         4.48 o                         
  -5   5   1          0.55          2.78         0.60 o                         
  -4   5   1       2479.91       2481.95        20.85 o                         
  -3   5   1         25.83         12.08         0.71 o                         
  -2   5   1         74.74         67.23         1.20 o                         
  -1   5   1       1367.35       1398.82         8.82 o                         
   0   5   1       1176.19       1078.38         8.02 o                         
   1   5   1       1132.56       1121.03         8.20 o                         
   2   5   1         83.02         74.00         1.37 o                         
   3   5   1        119.35        153.90         2.27 o                         
   4   5   1        112.39         94.24         1.86 o                         
   5   5   1        237.75        267.01         3.57 o                         
   6   5   1        265.25        273.11         5.29 o                         
   7   5   1        189.59        194.89         4.97 o                         
   8   5   1          0.05         -1.12         1.12 o                         
   9   5   1          2.48          3.99         1.35 o                         
  -9   6   1         14.33         12.23         1.99 o                         
  -8   6   1        127.91        110.44         3.87 o                         
  -7   6   1         25.85         24.91         1.98 o                         
  -6   6   1         74.28         75.63         2.47 o                         
  -5   6   1         26.10         33.04         1.33 o                         
  -4   6   1        265.50        282.87         3.37 o                         
  -3   6   1        602.66        583.45         5.27 o                         
  -2   6   1          1.15          6.13         0.55 o                         
  -1   6   1       1027.48        990.78         7.38 o                         
   0   6   1        623.22        608.11         4.23 o                         
   1   6   1       2023.72       2012.17        12.93 o                         
   2   6   1        582.55        571.92         5.28 o                         
   3   6   1          2.25          1.10         0.34 o                         
   4   6   1         15.05         18.49         1.07 o                         
   5   6   1        333.69        357.01         4.35 o                         
   6   6   1        148.24        150.94         3.22 o                         
   7   6   1          4.38          6.90         1.24 o                         
   8   6   1          5.56          5.20         1.32 o                         
  -8   7   1         20.47         22.20         2.13 o                         
  -7   7   1          1.79          2.86         0.95 o                         
  -6   7   1          7.67         10.05         1.59 o                         
  -5   7   1          6.31          4.91         0.73 o                         
  -4   7   1         94.16         97.91         1.91 o                         
  -3   7   1          5.86          7.08         0.65 o                         
  -2   7   1         54.01         56.51         1.37 o                         
  -1   7   1         39.95         34.20         1.21 o                         
   0   7   1         79.37         73.84         1.29 o                         
   1   7   1         91.47         96.35         1.66 o                         
   2   7   1        445.31        462.98         4.74 o                         
   3   7   1         35.90         44.05         1.26 o                         
   4   7   1        246.71        247.87         3.43 o                         
   5   7   1          0.14         -0.20         0.45 o                         
   6   7   1         23.97         27.85         1.78 o                         
   7   7   1         50.16         53.44         2.74 o                         
   8   7   1         15.96         17.52         1.98 o                         
  -8   8   1          5.94          8.59         1.56 o                         
  -7   8   1          1.64          1.69         1.01 o                         
  -6   8   1          2.28          4.45         0.98 o                         
  -5   8   1        199.11        188.57         3.06 o                         
  -4   8   1         19.93         21.18         1.10 o                         
  -3   8   1        171.10        170.95         2.46 o                         
  -2   8   1        180.51        194.42         2.50 o                         
  -1   8   1         55.20         54.15         1.37 o                         
   0   8   1          2.51          4.49         0.43 o                         
   1   8   1         23.13         24.33         0.99 o                         
   2   8   1         13.06         19.32         0.91 o                         
   3   8   1         86.52         84.07         1.75 o                         
   4   8   1          0.51         -0.33         0.40 o                         
   5   8   1         10.89         14.14         1.05 o                         
   6   8   1         19.11         18.80         1.85 o                         
   7   8   1          8.16          4.73         1.20 o                         
   8   8   1          8.36          8.65         1.56 o                         
  -8   9   1          8.30          7.89         1.89 o                         
  -7   9   1        100.79        105.22         3.80 o                         
  -6   9   1          1.81          2.91         1.08 o                         
  -5   9   1        101.32        116.50         2.77 o                         
  -4   9   1         38.62         25.82         1.34 o                         
  -3   9   1        196.88        211.49         2.98 o                         
  -2   9   1        166.55        182.88         2.47 o                         
  -1   9   1          0.98          2.66         0.40 o                         
   0   9   1        383.51        442.01         4.13 o                         
   1   9   1        229.53        194.16         2.65 o                         
   2   9   1         11.54          4.30         0.57 o                         
   3   9   1        295.34        298.04         3.62 o                         
   4   9   1          0.15          0.50         0.43 o                         
   5   9   1       1008.84        968.11         8.99 o                         
   6   9   1        194.73        197.16         4.06 o                         
   7   9   1        288.29        289.57         6.34 o                         
   8   9   1         11.31         14.50         3.12 o                         
  -8  10   1         10.32         11.46         1.93 o                         
  -7  10   1        140.98        159.57         5.08 o                         
  -6  10   1        284.98        318.27         6.32 o                         
  -5  10   1          8.75          8.78         1.17 o                         
  -4  10   1        729.41        751.27         6.87 o                         
  -3  10   1         52.43         63.03         1.55 o                         
  -2  10   1         75.41         67.48         1.64 o                         
  -1  10   1         35.47         48.53         1.31 o                         
   0  10   1         32.89         31.06         1.13 o                         
   1  10   1        167.54        169.32         2.60 o                         
   2  10   1        359.00        368.83         4.12 o                         
   3  10   1          0.20          0.69         0.39 o                         
   4  10   1        101.15        115.79         2.40 o                         
   5  10   1        168.76        193.51         3.75 o                         
   6  10   1          0.11          1.62         1.04 o                         
   7  10   1          0.00          1.33         1.10 o                         
  -7  11   1         20.10         20.11         2.11 o                         
  -6  11   1          0.06         -0.92         1.01 o                         
  -5  11   1         64.02         61.84         2.16 o                         
  -4  11   1         92.22         94.75         2.26 o                         
  -3  11   1         31.70         34.11         1.33 o                         
  -2  11   1         30.83         27.99         1.21 o                         
  -1  11   1         11.82         10.77         0.81 o                         
   0  11   1          9.29          8.87         0.68 o                         
   1  11   1          1.88          2.39         0.49 o                         
   2  11   1         28.06         29.51         1.24 o                         
   3  11   1        193.02        190.33         3.00 o                         
   4  11   1         20.14         20.60         1.38 o                         
   5  11   1         29.83         31.19         1.88 o                         
   6  11   1          0.13          1.42         0.82 o                         
   7  11   1          2.88          4.00         1.34 o                         
  -7  12   1         38.28         29.87         2.64 o                         
  -6  12   1         79.44         80.76         3.88 o                         
  -5  12   1          1.97          1.16         0.82 o                         
  -4  12   1        222.76        227.17         3.93 o                         
  -3  12   1        243.79        234.97         4.06 o                         
  -2  12   1        102.25         96.73         2.26 o                         
  -1  12   1         35.85         42.24         1.48 o                         
   0  12   1        523.81        488.37         5.18 o                         
   1  12   1        115.73        110.21         2.22 o                         
   2  12   1        342.47        363.15         4.40 o                         
   3  12   1          0.66          0.78         0.67 o                         
   4  12   1         49.92         48.50         2.09 o                         
   5  12   1          2.62          1.34         0.88 o                         
   6  12   1         11.49         10.46         1.54 o                         
   7  12   1         16.57         12.57         4.11 o                         
  -7  13   1         14.83          7.33         3.12 o                         
  -6  13   1          6.24          8.03         1.71 o                         
  -5  13   1         28.04         27.86         1.84 o                         
  -4  13   1         16.97         22.97         2.39 o                         
  -3  13   1        269.83        292.74         4.57 o                         
  -2  13   1        113.77        113.12         4.11 o                         
  -1  13   1         13.92         10.75         0.91 o                         
   0  13   1          0.43          0.91         0.61 o                         
   1  13   1       1144.95       1179.29        14.48 o                         
   2  13   1        299.35        276.89         4.45 o                         
   3  13   1          0.34          1.41         0.58 o                         
   4  13   1        168.53        162.14         3.56 o                         
   5  13   1         24.10         30.21         2.14 o                         
   6  13   1         33.88         28.43         3.18 o                         
  -6  14   1          3.39          2.14         1.69 o                         
  -5  14   1        100.12        109.69         3.12 o                         
  -4  14   1         44.13         37.44         2.17 o                         
  -3  14   1         29.75         31.55         1.99 o                         
  -2  14   1       1728.58       1715.80        13.90 o                         
  -1  14   1         16.78         14.79         1.19 o                         
   0  14   1       1858.44       1787.87        17.09 o                         
   1  14   1          0.63          0.24         0.86 o                         
   2  14   1         15.80         17.73         1.38 o                         
   3  14   1          1.28          6.83         1.37 o                         
   4  14   1         11.46         14.35         1.41 o                         
   5  14   1          7.21          4.36         1.25 o                         
   6  14   1         56.31         60.89         4.45 o                         
  -5  15   1          1.84          2.17         1.27 o                         
  -4  15   1          0.37          0.03         1.02 o                         
  -3  15   1         14.59          9.98         1.40 o                         
  -2  15   1          0.02          0.11         1.06 o                         
  -1  15   1         11.12         11.75         1.58 o                         
   0  15   1         32.79         32.52         1.96 o                         
   1  15   1        247.43        241.36         5.18 o                         
   2  15   1          1.70         -0.35         1.07 o                         
   3  15   1          7.76          5.47         1.49 o                         
   4  15   1         24.05         23.96         1.80 o                         
   5  15   1          1.57          3.54         1.21 o                         
  -5  16   1         38.98         31.33         2.84 o                         
  -4  16   1        250.80        249.30         6.10 o                         
  -3  16   1         62.40         61.66         5.27 o                         
  -2  16   1        211.49        199.62         4.76 o                         
  -1  16   1         50.27         60.38         3.03 o                         
   0  16   1        178.74        180.12         4.31 o                         
   1  16   1         24.16         24.30         2.00 o                         
   2  16   1         83.51         91.64         3.28 o                         
   3  16   1         24.59         26.75         2.41 o                         
   4  16   1        173.79        188.67         4.64 o                         
   5  16   1          6.92          4.44         1.86 o                         
  -4  17   1        385.19        372.34        10.83 o                         
  -3  17   1          0.23          0.28         1.43 o                         
  -2  17   1         52.63         52.60         4.17 o                         
  -1  17   1          2.16          3.86         1.23 o                         
   0  17   1         24.39         32.77         3.00 o                         
   1  17   1          3.49          2.83         1.24 o                         
   2  17   1         45.54         43.28         2.75 o                         
   3  17   1          4.70          3.29         1.36 o                         
   4  17   1         11.50          6.92         1.87 o                         
  -3  18   1          0.03         -1.45         1.45 o                         
  -2  18   1         14.70         17.34         2.26 o                         
  -1  18   1         68.29         75.61         4.03 o                         
   0  18   1         21.97         26.94         2.68 o                         
   1  18   1          8.27          9.66         1.76 o                         
   2  18   1          5.42          4.23         1.65 o                         
   3  18   1          0.03          0.03         2.60 o                         
  -1  19   1          1.46          3.29         1.84 o                         
   0  19   1         26.84         24.00         2.93 o                         
   1  19   1         12.13         10.02         3.50 o                         
  -8   0   2         67.84         71.02         4.11 o                         
  -6   0   2        134.88        146.66         3.88 o                         
  -4   0   2       7371.17       7268.17       140.29 o                         
  -2   0   2     127428.57     143918.78      1999.54 o                         
   0   0   2       7670.17       6907.91       200.09 o                         
   2   0   2      10361.43       9998.48       273.43 o                         
   4   0   2        330.78        334.59         5.23 o                         
   6   0   2         13.48         14.03         1.59 o                         
   8   0   2          4.09          7.00         2.12 o                         
  -9   1   2         14.57         14.80         1.65 o                         
  -8   1   2         16.07         15.03         1.56 o                         
  -7   1   2          1.67          2.08         0.62 o                         
  -6   1   2         76.76         67.72         1.79 o                         
  -5   1   2          2.92          3.64         0.60 o                         
  -4   1   2       1410.59       1361.88        12.55 o                         
  -3   1   2        308.64        293.56         3.72 o                         
  -2   1   2       1293.92       1257.57        10.62 o                         
  -1   1   2        129.12        115.92         1.48 o                         
   0   1   2        465.75        420.50         4.62 o                         
   1   1   2        298.36        296.05         2.67 o                         
   2   1   2        162.56        135.99         1.92 o                         
   3   1   2        383.00        397.23         3.94 o                         
   4   1   2         50.80         41.53         1.23 o                         
   5   1   2         39.54         39.85         1.28 o                         
   6   1   2          3.49          3.12         0.71 o                         
   7   1   2         34.75         31.92         1.94 o                         
   8   1   2         17.94         17.78         1.87 o                         
   9   1   2          6.02          6.50         2.83 o                         
  -9   2   2          0.02         -1.00         1.03 o                         
  -8   2   2          3.14          2.47         0.96 o                         
  -7   2   2         23.00         21.09         1.29 o                         
  -6   2   2         52.35         49.92         1.63 o                         
  -5   2   2         47.61         47.39         1.42 o                         
  -4   2   2       1132.25       1144.03         9.81 o                         
  -3   2   2          9.97          8.96         0.46 o                         
  -2   2   2        392.48        391.44         3.37 o                         
  -1   2   2         23.60         23.33         0.55 o                         
   0   2   2          0.00          0.50         0.41 o                         
   1   2   2          3.03          2.87         0.32 o                         
   2   2   2        142.66        150.41         1.92 o                         
   3   2   2         52.82         59.56         1.26 o                         
   4   2   2          7.56          7.78         0.67 o                         
   5   2   2          0.66          0.71         0.36 o                         
   6   2   2         11.70         10.47         0.99 o                         
   7   2   2          0.48          1.09         0.73 o                         
   8   2   2         10.90          9.70         1.45 o                         
   9   2   2         11.50         16.78         3.17 o                         
  -9   3   2          0.15          0.07         1.03 o                         
  -8   3   2        174.02        155.76         3.98 o                         
  -7   3   2        179.32        188.17         4.03 o                         
  -6   3   2       3158.03       3038.74        24.64 o                         
  -5   3   2         40.17         50.51         1.55 o                         
  -4   3   2       6207.79       6362.79        56.16 o                         
  -3   3   2        814.04        774.48         6.57 o                         
  -2   3   2       3798.97       3793.53        71.94 o                         
  -1   3   2        266.81        253.57         2.30 o                         
   0   3   2       2730.52       2687.00        27.00 o                         
   1   3   2       1345.60       1311.30         9.27 o                         
   2   3   2       1407.07       1376.79         9.68 o                         
   3   3   2         38.97         48.42         1.23 o                         
   4   3   2        455.24        458.59         4.57 o                         
   5   3   2         32.42         33.71         1.34 o                         
   6   3   2        209.71        211.99         3.97 o                         
   7   3   2        185.45        186.00         4.27 o                         
   8   3   2          3.16          4.11         1.06 o                         
   9   3   2        102.98        104.76         4.47 o                         
  -9   4   2         12.96         10.60         2.83 o                         
  -8   4   2        369.56        314.78         5.85 o                         
  -7   4   2         10.96          9.26         1.27 o                         
  -6   4   2       2551.08       2483.50        20.77 o                         
  -5   4   2         12.24         15.13         0.93 o                         
  -4   4   2        283.69        299.82         3.72 o                         
  -3   4   2       1590.60       1490.76        14.79 o                         
  -2   4   2        512.13        435.83         3.74 o                         
  -1   4   2       6367.96       5836.71       131.64 o                         
   0   4   2          2.66          7.27         0.35 o                         
   1   4   2       6335.42       6230.93       184.58 o                         
   2   4   2       1124.09       1218.33         8.78 o                         
   3   4   2         54.49         39.19         1.15 o                         
   4   4   2        586.17        611.93         5.77 o                         
   5   4   2        234.46        271.00         3.72 o                         
   6   4   2         35.62         35.83         1.90 o                         
   7   4   2        132.37        125.63         3.69 o                         
   8   4   2         36.15         38.72         2.47 o                         
   9   4   2          7.12          4.57         1.51 o                         
  -9   5   2          7.00          7.39         1.42 o                         
  -8   5   2         31.32         32.60         2.38 o                         
  -7   5   2          1.61          3.00         0.95 o                         
  -6   5   2        150.00        163.75         3.26 o                         
  -5   5   2         11.00         10.05         0.79 o                         
  -4   5   2        298.08        321.36         4.18 o                         
  -3   5   2        114.45        132.58         1.83 o                         
  -2   5   2         25.53         24.91         0.81 o                         
  -1   5   2        929.88        888.04         6.24 o                         
   0   5   2       1694.29       1626.23        11.56 o                         
   1   5   2         48.22         49.35         0.99 o                         
   2   5   2         13.56         13.27         0.72 o                         
   3   5   2        112.85        104.46         1.91 o                         
   4   5   2        191.48        186.06         2.69 o                         
   5   5   2        227.37        217.20         3.28 o                         
   6   5   2         35.43         40.39         1.68 o                         
   7   5   2         15.45         13.86         1.56 o                         
   8   5   2          5.43          6.06         1.56 o                         
  -9   6   2          1.46          0.79         1.19 o                         
  -8   6   2        102.40         95.52         3.51 o                         
  -7   6   2          1.66          1.83         0.71 o                         
  -6   6   2          2.36          3.75         0.90 o                         
  -5   6   2         29.01         28.32         1.32 o                         
  -4   6   2         16.71         14.51         0.99 o                         
  -3   6   2         41.77         35.27         0.99 o                         
  -2   6   2         19.40         19.73         0.74 o                         
  -1   6   2        714.66        686.47         5.31 o                         
   0   6   2        142.38        160.68         1.92 o                         
   1   6   2        134.74        128.36         1.75 o                         
   2   6   2         66.90         65.79         1.46 o                         
   3   6   2        242.98        266.51         3.29 o                         
   4   6   2          8.41          8.16         0.69 o                         
   5   6   2        211.90        223.32         3.28 o                         
   6   6   2         11.69         12.44         1.03 o                         
   7   6   2          1.11         -0.33         0.73 o                         
   8   6   2          7.12          6.72         1.48 o                         
  -8   7   2        343.97        344.56         6.87 o                         
  -7   7   2         58.83         58.51         4.04 o                         
  -6   7   2         21.95         17.24         2.06 o                         
  -5   7   2         17.34         21.09         1.25 o                         
  -4   7   2        362.62        355.10         4.14 o                         
  -3   7   2         37.98         42.68         1.18 o                         
  -2   7   2        109.59        124.80         2.70 o                         
  -1   7   2        218.74        241.95         2.79 o                         
   0   7   2        403.60        461.48         3.93 o                         
   1   7   2        179.13        207.83         2.54 o                         
   2   7   2       3070.89       3108.39        19.86 o                         
   3   7   2         21.79         34.08         1.20 o                         
   4   7   2        179.13        177.86         2.93 o                         
   5   7   2          4.94          6.65         0.81 o                         
   6   7   2          5.05          7.21         0.88 o                         
   7   7   2        125.57        116.55         3.80 o                         
   8   7   2         89.96         98.86         4.69 o                         
  -8   8   2         90.72         94.74         3.56 o                         
  -7   8   2         46.63         39.90         2.49 o                         
  -6   8   2         92.75         90.99         2.99 o                         
  -5   8   2          1.91          1.20         0.53 o                         
  -4   8   2        119.75        120.18         2.19 o                         
  -3   8   2       1190.30       1224.39         9.63 o                         
  -2   8   2        738.56        807.76         7.29 o                         
  -1   8   2          0.89          0.71         0.45 o                         
   0   8   2        434.90        422.18         4.51 o                         
   1   8   2          0.50          2.25         0.40 o                         
   2   8   2          0.01          0.55         0.36 o                         
   3   8   2         11.75         11.92         0.83 o                         
   4   8   2         42.66         49.29         1.51 o                         
   5   8   2        492.67        484.98         5.62 o                         
   6   8   2          7.06         10.53         1.10 o                         
   7   8   2         17.46         13.09         1.63 o                         
   8   8   2          7.16          5.30         1.44 o                         
  -8   9   2         10.89         12.53         1.72 o                         
  -7   9   2         20.66         20.85         1.98 o                         
  -6   9   2         89.97         94.86         3.22 o                         
  -5   9   2         33.10         39.08         1.96 o                         
  -4   9   2         29.34         26.75         1.24 o                         
  -3   9   2          3.96          2.98         0.47 o                         
  -2   9   2         12.75         17.68         0.97 o                         
  -1   9   2        106.98         97.75         1.80 o                         
   0   9   2         87.33         90.61         1.59 o                         
   1   9   2          0.73          0.67         0.29 o                         
   2   9   2          1.95          0.50         0.31 o                         
   3   9   2         10.40          8.60         0.68 o                         
   4   9   2         77.54         81.81         1.88 o                         
   5   9   2        175.06        175.37         3.53 o                         
   6   9   2         44.52         45.00         2.17 o                         
   7   9   2         13.87         12.61         1.61 o                         
   8   9   2         10.52          9.67         2.40 o                         
  -8  10   2         62.50         68.13         3.67 o                         
  -7  10   2          7.42          5.11         1.61 o                         
  -6  10   2        111.47        124.07         3.89 o                         
  -5  10   2         68.20         68.15         2.71 o                         
  -4  10   2         36.17         48.97         1.43 o                         
  -3  10   2         77.58         60.71         1.57 o                         
  -2  10   2         21.67         21.44         1.10 o                         
  -1  10   2        154.76        172.76         2.54 o                         
   0  10   2         73.11         76.70         1.51 o                         
   1  10   2          0.48          0.24         0.38 o                         
   2  10   2        182.17        193.10         2.82 o                         
   3  10   2          9.38          8.19         0.78 o                         
   4  10   2         51.02         48.75         1.67 o                         
   5  10   2        100.25        101.32         2.62 o                         
   6  10   2         29.11         30.96         1.98 o                         
   7  10   2         10.15          8.77         1.61 o                         
  -7  11   2         17.76         13.94         1.90 o                         
  -6  11   2        243.06        223.09         5.30 o                         
  -5  11   2        243.50        244.67         3.97 o                         
  -4  11   2       1158.06       1069.64         8.94 o                         
  -3  11   2        160.44        147.65         2.68 o                         
  -2  11   2        511.60        486.48         5.01 o                         
  -1  11   2         89.08         87.53         1.82 o                         
   0  11   2        102.61         88.82         1.93 o                         
   1  11   2        741.83        732.60         6.56 o                         
   2  11   2        170.70        169.15         2.70 o                         
   3  11   2        543.92        560.93         5.81 o                         
   4  11   2        652.61        627.89         7.28 o                         
   5  11   2          0.23          0.47         0.71 o                         
   6  11   2         73.87         71.69         3.60 o                         
   7  11   2        367.59        372.93         7.82 o                         
  -7  12   2          0.08          0.42         1.65 o                         
  -6  12   2        169.29        179.29         4.53 o                         
  -5  12   2         23.81         19.09         1.38 o                         
  -4  12   2        596.10        592.99         6.60 o                         
  -3  12   2        274.69        285.47         4.07 o                         
  -2  12   2        715.46        677.72         6.86 o                         
  -1  12   2         53.39         56.00         1.58 o                         
   0  12   2        704.37        684.59         6.50 o                         
   1  12   2        203.91        202.46         3.09 o                         
   2  12   2        267.03        278.30         3.63 o                         
   3  12   2        208.71        211.99         3.85 o                         
   4  12   2          7.06          9.09         1.03 o                         
   5  12   2          2.77          4.01         1.57 o                         
   6  12   2          7.51          8.30         1.59 o                         
   7  12   2         17.39         14.34         2.74 o                         
  -7  13   2          4.39          3.24         1.51 o                         
  -6  13   2          1.18          2.96         1.19 o                         
  -5  13   2          3.44          1.46         1.23 o                         
  -4  13   2         50.23         56.17         2.12 o                         
  -3  13   2         12.72         14.30         1.21 o                         
  -2  13   2         18.27         13.99         1.30 o                         
  -1  13   2        144.32        141.88         2.74 o                         
   0  13   2         36.06         35.43         1.61 o                         
   1  13   2         24.90         26.30         1.62 o                         
   2  13   2          0.23         -0.22         0.67 o                         
   3  13   2          1.39          1.27         0.62 o                         
   4  13   2          2.59          3.12         0.91 o                         
   5  13   2          2.31          2.74         1.86 o                         
   6  13   2          0.91          1.65         1.77 o                         
  -6  14   2          3.41          2.71         1.19 o                         
  -5  14   2         82.61         76.75         2.83 o                         
  -4  14   2        342.35        338.99         5.47 o                         
  -3  14   2          1.37          1.33         0.85 o                         
  -2  14   2       1094.01       1083.09         9.76 o                         
  -1  14   2          0.49         -0.60         0.60 o                         
   0  14   2        100.61        103.03         2.76 o                         
   1  14   2         86.86         87.77         3.21 o                         
   2  14   2          4.84          1.91         0.80 o                         
   3  14   2          0.06         -0.09         0.70 o                         
   4  14   2         18.55         20.91         1.82 o                         
   5  14   2         29.89         29.13         2.33 o                         
   6  14   2         56.22         61.61         4.04 o                         
  -5  15   2         28.53         29.54         1.95 o                         
  -4  15   2        290.68        305.22         7.59 o                         
  -3  15   2         38.03         41.70         2.54 o                         
  -2  15   2         71.48         72.78         2.95 o                         
  -1  15   2         11.72         12.01         1.45 o                         
   0  15   2        384.39        368.80         6.44 o                         
   1  15   2         59.73         63.18         2.83 o                         
   2  15   2         58.26         57.30         2.68 o                         
   3  15   2          2.25          1.18         1.06 o                         
   4  15   2        191.85        182.82         4.53 o                         
   5  15   2         80.06         91.12         3.81 o                         
  -5  16   2         52.20         51.59         3.30 o                         
  -4  16   2         62.61         51.04         3.15 o                         
  -3  16   2          0.02         -1.19         1.19 o                         
  -2  16   2          2.73          1.59         1.17 o                         
  -1  16   2         51.94         57.01         2.80 o                         
   0  16   2          6.01          5.93         1.20 o                         
   1  16   2         44.57         45.96         2.67 o                         
   2  16   2         48.95         57.12         3.08 o                         
   3  16   2          0.41          1.14         1.07 o                         
   4  16   2         23.50         30.38         2.31 o                         
   5  16   2         31.96         28.07         2.22 o                         
  -4  17   2         35.11         34.16         3.97 o                         
  -3  17   2         56.49         58.81         3.50 o                         
  -2  17   2         11.65         11.08         1.74 o                         
  -1  17   2          0.78          3.00         1.26 o                         
   0  17   2          5.50          1.85         1.23 o                         
   1  17   2          0.10          1.70         1.14 o                         
   2  17   2          3.03          3.25         1.31 o                         
   3  17   2          4.33          7.31         1.74 o                         
   4  17   2          2.17         -0.34         2.09 o                         
  -3  18   2         45.38         48.06         4.41 o                         
  -2  18   2        116.21        126.82         4.63 o                         
  -1  18   2        117.52        113.04         4.42 o                         
   0  18   2          3.12          0.72         2.57 o                         
   1  18   2         44.59         57.34         3.99 o                         
   2  18   2         77.44         83.50         3.96 o                         
   3  18   2          7.10          6.71         2.46 o                         
  -1  19   2         18.96         18.14         2.45 o                         
   0  19   2         26.28         32.57         4.04 o                         
   1  19   2          0.01          1.67         1.68 o                         
  -9   0   3          0.46          6.15         1.54 o                         
  -7   0   3          4.96          5.25         1.59 o                         
  -5   0   3        112.47        106.06         2.79 o                         
  -3   0   3        139.45        124.79         2.56 o                         
  -1   0   3          2.38          2.33         0.58 o                         
   1   0   3        137.87        132.34         2.50 o                         
   3   0   3          2.04          4.26         0.63 o                         
   5   0   3         22.18         20.77         1.66 o                         
   7   0   3         32.32         32.64         2.60 o                         
   9   0   3          0.46          4.00         2.68 o                         
  -9   1   3          1.34          1.08         1.63 o                         
  -8   1   3         20.37         19.33         1.57 o                         
  -7   1   3          1.29          0.87         0.71 o                         
  -6   1   3        564.66        557.50         5.88 o                         
  -5   1   3         92.79         91.00         1.69 o                         
  -4   1   3       2110.34       2180.60        18.78 o                         
  -3   1   3        273.26        247.75         2.94 o                         
  -2   1   3         46.63         41.66         0.89 o                         
  -1   1   3         63.23         56.71         0.82 o                         
   0   1   3         26.10         33.58         0.40 o                         
   1   1   3       2601.73       2402.09        24.29 o                         
   2   1   3         95.86        103.63         1.77 o                         
   3   1   3          4.80          9.10         0.69 o                         
   4   1   3          6.12          6.51         0.63 o                         
   5   1   3         70.83         66.81         1.79 o                         
   6   1   3          0.64          0.25         0.48 o                         
   7   1   3          9.74         10.27         1.09 o                         
   8   1   3         16.53         15.98         1.80 o                         
   9   1   3         19.54         16.02         2.28 o                         
  -9   2   3         29.30         23.22         1.96 o                         
  -8   2   3        189.50        170.28         4.39 o                         
  -7   2   3        472.51        461.20         5.70 o                         
  -6   2   3        850.08        818.97         7.83 o                         
  -5   2   3        673.88        670.79         7.22 o                         
  -4   2   3       3172.03       3221.44        28.96 o                         
  -3   2   3       1040.06        967.57         8.84 o                         
  -2   2   3        597.03        514.91         4.55 o                         
  -1   2   3       1355.80       1198.98         9.28 o                         
   0   2   3       2093.20       2091.59        17.05 o                         
   1   2   3       5878.38       5445.54       129.28 o                         
   2   2   3       1681.01       1639.50        11.30 o                         
   3   2   3        224.57        219.08         3.02 o                         
   4   2   3         57.18         57.68         1.49 o                         
   5   2   3          3.92          6.98         0.76 o                         
   6   2   3          2.70          1.79         0.59 o                         
   7   2   3         96.95         92.72         3.21 o                         
   8   2   3         98.70         95.82         3.45 o                         
   9   2   3          2.04          0.12         1.56 o                         
  -9   3   3          0.15          0.48         1.12 o                         
  -8   3   3        112.80        112.51         3.61 o                         
  -7   3   3         10.57         10.78         1.18 o                         
  -6   3   3        313.92        339.77         4.58 o                         
  -5   3   3        153.13        155.51         2.95 o                         
  -4   3   3        688.58        745.70         7.05 o                         
  -3   3   3        214.44        216.44         2.61 o                         
  -2   3   3        539.81        508.90         4.13 o                         
  -1   3   3         19.98         17.89         0.51 o                         
   0   3   3       2097.06       1977.13        25.83 o                         
   1   3   3          1.66          0.40         0.32 o                         
   2   3   3        922.75        904.55         6.90 o                         
   3   3   3          7.29          8.80         0.65 o                         
   4   3   3         70.31         78.01         1.76 o                         
   5   3   3          4.26          2.97         0.75 o                         
   6   3   3          0.34          1.00         0.60 o                         
   7   3   3        175.25        184.05         4.50 o                         
   8   3   3          2.46          1.80         1.49 o                         
   9   3   3          3.32          1.00         3.00 o                         
  -9   4   3          8.93          7.71         1.75 o                         
  -8   4   3        202.10        186.82         4.90 o                         
  -7   4   3          3.33          2.32         0.71 o                         
  -6   4   3        596.60        587.98         6.62 o                         
  -5   4   3          2.28          1.46         0.42 o                         
  -4   4   3          3.86          8.82         0.73 o                         
  -3   4   3          0.29          1.57         0.38 o                         
  -2   4   3        498.58        514.16         5.36 o                         
  -1   4   3        167.29        161.37         1.72 o                         
   0   4   3         10.08         11.40         0.44 o                         
   1   4   3        271.80        252.45         2.44 o                         
   2   4   3        669.14        717.82         7.23 o                         
   3   4   3         45.42         35.68         1.10 o                         
   4   4   3        143.18        169.85         2.73 o                         
   5   4   3         50.55         57.37         1.70 o                         
   6   4   3          0.42          1.32         0.79 o                         
   7   4   3         56.86         63.87         2.96 o                         
   8   4   3          1.37          0.79         1.27 o                         
  -9   5   3        154.62        149.50         5.55 o                         
  -8   5   3        622.76        561.35         8.40 o                         
  -7   5   3          3.73          2.36         0.95 o                         
  -6   5   3       1337.73       1365.94        12.23 o                         
  -5   5   3          3.76          2.50         0.66 o                         
  -4   5   3        228.33        273.55         3.64 o                         
  -3   5   3        234.27        254.42         3.57 o                         
  -2   5   3        273.21        291.45         2.91 o                         
  -1   5   3          6.87         17.33         0.59 o                         
   0   5   3        956.38       1048.77        10.30 o                         
   1   5   3        417.71        423.13         4.47 o                         
   2   5   3        762.69        798.87         6.85 o                         
   3   5   3        722.17        799.70         7.01 o                         
   4   5   3       1175.44       1216.00         9.78 o                         
   5   5   3        509.59        513.94         5.54 o                         
   6   5   3         44.76         43.45         1.90 o                         
   7   5   3         24.85         25.68         2.73 o                         
   8   5   3          0.04         -0.96         0.96 o                         
  -9   6   3         23.93         20.88         1.95 o                         
  -8   6   3        121.36        110.67         3.68 o                         
  -7   6   3         27.25         32.81         2.17 o                         
  -6   6   3          9.03         25.29         2.52 o                         
  -5   6   3          1.69          0.93         0.47 o                         
  -4   6   3        266.58        239.11         3.36 o                         
  -3   6   3         91.48         93.77         1.81 o                         
  -2   6   3          4.48          6.78         0.63 o                         
  -1   6   3          0.51          1.54         0.30 o                         
   0   6   3        149.06        148.94         2.44 o                         
   1   6   3        652.50        711.81         5.49 o                         
   2   6   3        782.25        804.44         6.81 o                         
   3   6   3       4652.25       4788.23        30.91 o                         
   4   6   3        165.34        177.81         2.85 o                         
   5   6   3        145.86        149.81         2.72 o                         
   6   6   3         96.77        104.07         2.88 o                         
   7   6   3          3.22          6.63         1.20 o                         
   8   6   3         14.05         13.33         1.65 o                         
  -8   7   3         58.53         57.34         2.93 o                         
  -7   7   3          8.25          8.27         1.13 o                         
  -6   7   3          2.83          3.33         1.26 o                         
  -5   7   3         11.62         10.29         0.83 o                         
  -4   7   3          1.94          2.36         0.48 o                         
  -3   7   3        261.49        243.06         2.93 o                         
  -2   7   3         55.47         62.78         1.33 o                         
  -1   7   3         73.58         68.50         1.35 o                         
   0   7   3        434.03        489.05         4.61 o                         
   1   7   3         80.27         82.07         1.51 o                         
   2   7   3        899.37        912.00         7.55 o                         
   3   7   3        281.50        302.35         3.70 o                         
   4   7   3         91.74         93.52         2.06 o                         
   5   7   3        219.90        207.19         3.28 o                         
   6   7   3          3.11          3.52         0.73 o                         
   7   7   3          2.44          1.85         1.61 o                         
   8   7   3          0.09         -1.10         1.10 o                         
  -8   8   3          1.54          1.00         1.01 o                         
  -7   8   3         12.15         11.67         1.97 o                         
  -6   8   3          9.76          8.85         1.34 o                         
  -5   8   3         63.91         67.50         2.22 o                         
  -4   8   3        141.10        140.87         2.76 o                         
  -3   8   3        395.03        395.61         4.03 o                         
  -2   8   3         75.34         62.72         1.29 o                         
  -1   8   3          0.16          0.33         0.33 o                         
   0   8   3        229.09        257.81         2.96 o                         
   1   8   3        714.21        771.29         6.57 o                         
   2   8   3        111.51         96.21         1.91 o                         
   3   8   3          0.80          1.86         0.45 o                         
   4   8   3         43.27         43.85         1.52 o                         
   5   8   3         34.66         37.41         1.66 o                         
   6   8   3         21.01         24.71         1.53 o                         
   7   8   3         18.03         17.31         1.84 o                         
   8   8   3          0.96          1.00         1.29 o                         
  -8   9   3         31.56         29.25         2.47 o                         
  -7   9   3          0.42          2.08         1.01 o                         
  -6   9   3        176.02        167.59         4.22 o                         
  -5   9   3        214.08        186.06         3.64 o                         
  -4   9   3         95.17        106.02         2.02 o                         
  -3   9   3         54.96         56.81         1.52 o                         
  -2   9   3       1017.50       1080.10         9.40 o                         
  -1   9   3          0.06          4.92         0.47 o                         
   0   9   3        639.14        709.69         6.07 o                         
   1   9   3        532.91        542.26         5.16 o                         
   2   9   3          0.00          2.14         0.39 o                         
   3   9   3       1342.44       1290.48        10.03 o                         
   4   9   3        654.81        655.12         6.38 o                         
   5   9   3        908.27        897.86         9.16 o                         
   6   9   3         22.40         20.79         1.62 o                         
   7   9   3        104.57         90.16         3.43 o                         
   8   9   3          0.26          0.00         1.65 o                         
  -8  10   3        208.59        217.84         7.49 o                         
  -7  10   3         10.97         15.80         1.75 o                         
  -6  10   3        624.39        621.15         9.54 o                         
  -5  10   3         27.40         33.84         2.00 o                         
  -4  10   3        154.67        149.42         2.54 o                         
  -3  10   3         18.96         12.59         0.81 o                         
  -2  10   3         24.87         26.20         1.09 o                         
  -1  10   3        271.57        278.81         3.28 o                         
   0  10   3        479.35        462.51         4.26 o                         
   1  10   3         17.54         15.43         0.93 o                         
   2  10   3         12.84         21.93         1.06 o                         
   3  10   3         12.50         13.97         0.96 o                         
   4  10   3         45.26         41.28         1.59 o                         
   5  10   3         18.95         23.49         1.65 o                         
   6  10   3          1.55         -0.82         0.82 o                         
   7  10   3         76.46         72.45         3.23 o                         
  -7  11   3          0.73          0.67         1.06 o                         
  -6  11   3        138.18        143.79         3.92 o                         
  -5  11   3         41.33         45.60         2.06 o                         
  -4  11   3         15.62         13.78         1.16 o                         
  -3  11   3         15.69         20.81         1.15 o                         
  -2  11   3         33.43         29.71         1.31 o                         
  -1  11   3          7.12          6.20         0.62 o                         
   0  11   3         38.88         39.05         1.28 o                         
   1  11   3         74.87         72.63         1.71 o                         
   2  11   3         41.12         44.86         1.51 o                         
   3  11   3          5.40          4.69         0.67 o                         
   4  11   3          1.08          1.71         0.64 o                         
   5  11   3         15.81         14.05         1.30 o                         
   6  11   3          4.89          0.43         1.12 o                         
   7  11   3          3.66          4.56         1.55 o                         
  -7  12   3          3.75          3.62         1.55 o                         
  -6  12   3         38.42         41.76         2.56 o                         
  -5  12   3          0.02          1.00         1.20 o                         
  -4  12   3          0.30          1.61         0.73 o                         
  -3  12   3          1.00          0.82         0.63 o                         
  -2  12   3        296.92        293.51         4.07 o                         
  -1  12   3        299.46        298.22         3.88 o                         
   0  12   3        244.37        267.06         3.74 o                         
   1  12   3        229.88        232.20         3.34 o                         
   2  12   3          7.65          6.10         0.85 o                         
   3  12   3        313.51        313.16         4.24 o                         
   4  12   3         28.21         26.56         1.64 o                         
   5  12   3         14.81         14.90         1.56 o                         
   6  12   3         16.44         15.55         1.93 o                         
   7  12   3         11.31          9.24         1.68 o                         
  -7  13   3         14.39         11.64         2.11 o                         
  -6  13   3          7.98         10.65         1.93 o                         
  -5  13   3          1.82          0.56         0.90 o                         
  -4  13   3         20.03         13.29         1.28 o                         
  -3  13   3         25.25         20.87         1.37 o                         
  -2  13   3         34.83         28.36         1.38 o                         
  -1  13   3        763.33        786.38         7.59 o                         
   0  13   3        761.44        721.54         7.38 o                         
   1  13   3         32.46         32.95         1.85 o                         
   2  13   3        458.44        438.84         5.62 o                         
   3  13   3         38.68         36.98         1.78 o                         
   4  13   3          0.08          0.14         0.97 o                         
   5  13   3          1.61          1.57         1.03 o                         
   6  13   3          5.50          5.10         1.86 o                         
  -6  14   3          0.59          0.68         1.37 o                         
  -5  14   3         21.00         17.09         1.55 o                         
  -4  14   3        366.61        360.27         6.85 o                         
  -3  14   3         52.07         53.43         2.21 o                         
  -2  14   3        384.11        357.57         4.87 o                         
  -1  14   3        100.13        100.70         2.39 o                         
   0  14   3          5.34          4.41         0.76 o                         
   1  14   3        213.12        214.12         5.14 o                         
   2  14   3          8.15          5.82         1.01 o                         
   3  14   3         21.30         25.17         1.92 o                         
   4  14   3        109.09        119.99         4.31 o                         
   5  14   3         50.38         58.91         4.29 o                         
   6  14   3          1.24          0.79         1.62 o                         
  -5  15   3          3.08          2.68         1.06 o                         
  -4  15   3          1.64          2.54         1.01 o                         
  -3  15   3          0.25         -0.69         1.11 o                         
  -2  15   3         22.39         23.14         1.93 o                         
  -1  15   3        133.40        130.96         4.33 o                         
   0  15   3         61.30         58.89         2.35 o                         
   1  15   3          5.68          3.03         1.07 o                         
   2  15   3         20.49         18.09         1.79 o                         
   3  15   3         12.36         15.17         1.55 o                         
   4  15   3          7.98          9.49         1.58 o                         
   5  15   3          0.49          1.79         2.32 o                         
  -5  16   3         12.53         10.49         1.55 o                         
  -4  16   3          8.90          7.56         1.62 o                         
  -3  16   3         19.01         16.87         2.00 o                         
  -2  16   3         11.07         11.08         1.45 o                         
  -1  16   3          1.02          2.89         1.17 o                         
   0  16   3         22.02         17.98         1.61 o                         
   1  16   3         73.65         79.80         3.27 o                         
   2  16   3         19.62         23.86         2.17 o                         
   3  16   3         11.04         15.46         1.79 o                         
   4  16   3         26.62         35.72         2.39 o                         
  -4  17   3        102.91        110.75         4.43 o                         
  -3  17   3          2.61          3.25         1.45 o                         
  -2  17   3         29.27         41.74         2.98 o                         
  -1  17   3         10.60         10.66         1.61 o                         
   0  17   3         15.15         20.99         1.84 o                         
   1  17   3          2.07          2.14         1.84 o                         
   2  17   3         12.53          5.57         1.60 o                         
   3  17   3         43.93         48.74         3.51 o                         
   4  17   3          0.41         -3.00         3.00 o                         
  -3  18   3          7.69          5.58         2.22 o                         
  -2  18   3         51.76         59.83         3.87 o                         
  -1  18   3         15.21         15.31         2.14 o                         
   0  18   3          3.67          4.44         1.80 o                         
   1  18   3         12.93         19.39         2.08 o                         
   2  18   3          2.10          3.06         1.39 o                         
  -1  19   3          0.11          2.00         4.00 o                         
   0  19   3          1.88         -1.79         1.79 o                         
  -8   0   4         42.08         44.57         3.16 o                         
  -6   0   4        507.68        521.82         7.94 o                         
  -4   0   4       2565.12       2803.14        32.75 o                         
  -2   0   4       1246.94       1043.39        15.16 o                         
   2   0   4       2986.23       2731.84        27.87 o                         
   4   0   4        529.15        511.47         7.21 o                         
   6   0   4        307.84        283.21         5.68 o                         
   8   0   4        247.19        247.86         8.04 o                         
  -9   1   4         35.26         35.74         2.20 o                         
  -8   1   4          8.49          7.45         1.04 o                         
  -7   1   4         88.52         89.85         2.82 o                         
  -6   1   4        162.48        172.27         2.74 o                         
  -5   1   4          3.53          4.64         0.64 o                         
  -4   1   4        318.14        311.58         3.62 o                         
  -3   1   4        112.89        122.25         1.63 o                         
  -2   1   4         17.13         15.18         0.47 o                         
  -1   1   4        892.33        826.97         6.88 o                         
   0   1   4       2845.14       2637.40        51.70 o                         
   1   1   4         31.52         27.78         0.73 o                         
   2   1   4       1058.18       1021.06         7.93 o                         
   3   1   4         26.60         26.97         1.02 o                         
   4   1   4          7.45          8.47         1.00 o                         
   5   1   4         53.79         57.20         1.61 o                         
   6   1   4         52.66         50.61         1.66 o                         
   7   1   4         16.60          9.16         1.35 o                         
   8   1   4         58.15         52.74         2.80 o                         
  -9   2   4          3.71          3.68         1.19 o                         
  -8   2   4         47.58         40.21         2.12 o                         
  -7   2   4          6.12          6.66         0.91 o                         
  -6   2   4        353.86        363.25         4.29 o                         
  -5   2   4        113.37        110.65         2.25 o                         
  -4   2   4         71.68         73.84         2.61 o                         
  -3   2   4         86.90         85.98         1.45 o                         
  -2   2   4        469.89        448.16         4.88 o                         
  -1   2   4         83.93         81.85         1.34 o                         
   0   2   4        309.59        293.24         2.72 o                         
   1   2   4       1257.97       1245.10         8.53 o                         
   2   2   4        499.43        508.35         4.44 o                         
   3   2   4         30.30         28.75         1.02 o                         
   4   2   4         49.00         43.48         1.36 o                         
   5   2   4         12.00         15.91         1.02 o                         
   6   2   4          7.16          7.10         0.79 o                         
   7   2   4         62.64         59.16         2.50 o                         
   8   2   4         10.72         10.62         1.58 o                         
  -9   3   4         41.50         42.10         2.52 o                         
  -8   3   4        903.69        870.04        11.92 o                         
  -7   3   4         81.20         78.17         2.10 o                         
  -6   3   4        638.67        699.85         6.96 o                         
  -5   3   4        177.47        175.34         3.07 o                         
  -4   3   4          8.98         20.18         0.96 o                         
  -3   3   4        390.79        385.59         4.11 o                         
  -2   3   4        671.95        650.92         5.75 o                         
  -1   3   4        113.95        127.25         1.65 o                         
   0   3   4        364.58        351.69         3.00 o                         
   1   3   4       1788.19       1863.40        12.32 o                         
   2   3   4          0.16          0.11         0.33 o                         
   3   3   4        377.13        352.50         3.87 o                         
   4   3   4        203.59        186.54         3.83 o                         
   5   3   4        677.64        710.34         7.29 o                         
   6   3   4         42.78         48.30         1.73 o                         
   7   3   4        139.63        136.50         3.49 o                         
   8   3   4          3.01          2.38         1.11 o                         
  -9   4   4          0.02         -0.94         0.94 o                         
  -8   4   4        450.92        421.88         6.77 o                         
  -7   4   4         21.63         20.11         1.33 o                         
  -6   4   4         75.13         66.17         1.82 o                         
  -5   4   4        290.77        317.45         3.85 o                         
  -4   4   4        896.93        929.93         7.94 o                         
  -3   4   4        765.18        841.93         7.05 o                         
  -2   4   4        237.44        241.13         4.20 o                         
  -1   4   4       6182.49       6183.48        84.76 o                         
   0   4   4         13.47         21.44         0.80 o                         
   1   4   4         54.30         78.71         1.22 o                         
   2   4   4        263.96        298.68         3.25 o                         
   3   4   4         93.94        111.33         2.09 o                         
   4   4   4          4.19          4.96         0.65 o                         
   5   4   4        206.55        190.30         3.24 o                         
   6   4   4        100.71        102.81         2.62 o                         
   7   4   4         95.67        106.20         3.18 o                         
   8   4   4         24.03         21.69         2.01 o                         
  -9   5   4          9.96         10.24         2.05 o                         
  -8   5   4         15.80         17.74         1.78 o                         
  -7   5   4         24.69         22.57         1.78 o                         
  -6   5   4         58.69         61.31         2.22 o                         
  -5   5   4         43.53         51.62         1.52 o                         
  -4   5   4          3.22          8.47         0.73 o                         
  -3   5   4         82.11         87.24         1.71 o                         
  -2   5   4        596.22        633.82         6.06 o                         
  -1   5   4       3009.07       3069.11        21.82 o                         
   0   5   4        348.07        406.79         5.02 o                         
   1   5   4        768.85        811.65         6.00 o                         
   2   5   4         80.91         82.39         1.63 o                         
   3   5   4         89.69         88.49         1.92 o                         
   4   5   4          8.24          8.24         0.72 o                         
   5   5   4         23.06         28.33         1.56 o                         
   6   5   4        257.53        262.71         4.31 o                         
   7   5   4          0.01          0.33         0.82 o                         
   8   5   4          1.22          3.04         1.06 o                         
  -9   6   4         16.67         19.78         1.90 o                         
  -8   6   4         51.85         49.00         2.71 o                         
  -7   6   4         11.13         12.54         1.44 o                         
  -6   6   4         16.97         17.08         1.28 o                         
  -5   6   4         11.34         13.70         0.95 o                         
  -4   6   4         93.12         87.39         1.81 o                         
  -3   6   4          8.20          9.28         0.76 o                         
  -2   6   4        314.51        342.57         3.24 o                         
  -1   6   4         50.65         46.58         1.10 o                         
   0   6   4       1394.57       1444.47        10.39 o                         
   1   6   4        143.26        171.37         2.19 o                         
   2   6   4          0.09          1.22         0.34 o                         
   3   6   4       1528.04       1558.91        11.77 o                         
   4   6   4         96.18        101.55         2.19 o                         
   5   6   4         19.08         19.55         1.24 o                         
   6   6   4         23.75         27.25         1.68 o                         
   7   6   4         40.16         40.08         2.28 o                         
   8   6   4          2.28          0.68         1.15 o                         
  -8   7   4        165.73        144.81         4.19 o                         
  -7   7   4         19.00         22.38         1.86 o                         
  -6   7   4          0.42          1.88         0.73 o                         
  -5   7   4          5.44          2.00         0.57 o                         
  -4   7   4        816.26        840.26         7.96 o                         
  -3   7   4        131.04        100.56         2.33 o                         
  -2   7   4       1837.53       2006.90        13.15 o                         
  -1   7   4        125.44        130.99         1.78 o                         
   0   7   4       3738.36       4004.96        23.84 o                         
   1   7   4         48.52         63.43         1.43 o                         
   2   7   4         11.25         11.71         1.05 o                         
   3   7   4         65.84         69.80         1.77 o                         
   4   7   4         60.43         58.82         1.72 o                         
   5   7   4        146.11        129.71         2.69 o                         
   6   7   4        449.55        448.88         5.91 o                         
   7   7   4         59.23         54.72         3.31 o                         
   8   7   4          6.51          6.52         2.45 o                         
  -8   8   4         91.22         85.97         4.30 o                         
  -7   8   4          3.66          4.55         1.36 o                         
  -6   8   4         62.96         60.71         2.39 o                         
  -5   8   4        389.80        418.59         5.28 o                         
  -4   8   4        413.91        428.77         5.25 o                         
  -3   8   4          6.77          7.70         0.61 o                         
  -2   8   4        340.48        327.73         3.57 o                         
  -1   8   4         73.76         92.51         1.73 o                         
   0   8   4         11.51          4.29         0.48 o                         
   1   8   4       2117.55       2275.68        15.79 o                         
   2   8   4        211.81        253.64         3.97 o                         
   3   8   4       1309.07       1385.65        10.46 o                         
   4   8   4          2.36          4.68         0.77 o                         
   5   8   4         75.69         81.41         2.42 o                         
   6   8   4         87.69         91.29         2.58 o                         
   7   8   4         94.51         96.32         3.36 o                         
   8   8   4          6.84          4.00         1.83 o                         
  -8   9   4         80.54         73.70         3.51 o                         
  -7   9   4         27.64         35.16         2.39 o                         
  -6   9   4         49.18         42.73         2.23 o                         
  -5   9   4         12.60         12.58         1.05 o                         
  -4   9   4        117.02        117.35         3.17 o                         
  -3   9   4         19.31         21.53         1.04 o                         
  -2   9   4         10.80          8.77         0.70 o                         
  -1   9   4         39.27         38.50         1.09 o                         
   0   9   4        104.73        118.96         1.83 o                         
   1   9   4          1.86          3.69         0.45 o                         
   2   9   4         50.20         58.09         1.49 o                         
   3   9   4        377.14        388.97         4.42 o                         
   4   9   4        128.87        122.52         2.49 o                         
   5   9   4          3.52          3.05         0.79 o                         
   6   9   4          0.83          0.83         0.87 o                         
   7   9   4          0.00         -0.56         0.97 o                         
  -8  10   4         13.16         10.40         1.74 o                         
  -7  10   4         11.48         14.34         1.65 o                         
  -6  10   4          3.35         -0.20         1.12 o                         
  -5  10   4         92.67         80.53         2.44 o                         
  -4  10   4          0.11          1.00         0.60 o                         
  -3  10   4         98.59        110.61         2.11 o                         
  -2  10   4          4.45          2.15         0.48 o                         
  -1  10   4        161.85        163.36         2.39 o                         
   0  10   4         56.30         54.91         1.35 o                         
   1  10   4         98.17         81.75         1.86 o                         
   2  10   4        222.12        215.14         3.01 o                         
   3  10   4         90.12         82.01         1.95 o                         
   4  10   4         25.87         29.03         1.46 o                         
   5  10   4        176.97        170.77         3.16 o                         
   6  10   4        124.35        121.38         3.75 o                         
   7  10   4          2.29          2.25         1.19 o                         
  -7  11   4         55.40         61.46         3.95 o                         
  -6  11   4        383.93        351.90         6.25 o                         
  -5  11   4         73.79         85.89         2.67 o                         
  -4  11   4        415.84        408.27         4.52 o                         
  -3  11   4          1.54          2.62         0.57 o                         
  -2  11   4          9.55         11.17         0.89 o                         
  -1  11   4        104.02        110.26         2.01 o                         
   0  11   4        281.70        262.00         3.33 o                         
   1  11   4        119.15        110.98         2.08 o                         
   2  11   4        510.51        531.85         5.41 o                         
   3  11   4         80.70         81.63         2.15 o                         
   4  11   4         51.22         43.15         1.87 o                         
   5  11   4        442.31        450.04         6.96 o                         
   6  11   4         29.27         27.02         2.20 o                         
   7  11   4         92.81         88.63         3.81 o                         
  -7  12   4         22.33         14.50         2.68 o                         
  -6  12   4         51.26         51.66         2.59 o                         
  -5  12   4          8.48          9.73         1.53 o                         
  -4  12   4         97.37         88.08         2.20 o                         
  -3  12   4          9.33          9.16         0.98 o                         
  -2  12   4        179.60        179.36         2.84 o                         
  -1  12   4        727.26        680.45         6.44 o                         
   0  12   4        114.65        103.39         1.98 o                         
   1  12   4        363.31        357.44         4.59 o                         
   2  12   4         11.53         12.61         0.97 o                         
   3  12   4        173.75        173.57         3.10 o                         
   4  12   4         18.32         17.61         1.38 o                         
   5  12   4          9.72          9.54         1.39 o                         
   6  12   4          7.17          9.04         2.08 o                         
  -7  13   4          0.64          2.00         2.00 o                         
  -6  13   4          7.07          5.68         1.35 o                         
  -5  13   4          7.54          7.64         1.15 o                         
  -4  13   4         52.43         49.46         2.05 o                         
  -3  13   4          9.68          9.09         1.07 o                         
  -2  13   4         48.43         46.48         1.63 o                         
  -1  13   4        162.31        152.27         2.66 o                         
   0  13   4         25.81         28.11         1.49 o                         
   1  13   4        131.72        130.07         2.74 o                         
   2  13   4          2.82          1.95         0.90 o                         
   3  13   4         22.25         23.22         1.60 o                         
   4  13   4          0.19          1.33         0.82 o                         
   5  13   4          0.08          0.64         1.20 o                         
   6  13   4          8.98          6.53         1.56 o                         
  -6  14   4         27.91         26.98         2.57 o                         
  -5  14   4         20.58         22.53         1.96 o                         
  -4  14   4        200.47        203.90         4.72 o                         
  -3  14   4        102.74        104.51         3.18 o                         
  -2  14   4        100.92         96.42         2.41 o                         
  -1  14   4        236.85        230.51         3.68 o                         
   0  14   4         82.75         75.68         2.05 o                         
   1  14   4        205.29        227.24         5.74 o                         
   2  14   4          2.63          4.94         0.96 o                         
   3  14   4        131.26        129.43         3.38 o                         
   4  14   4          3.62          5.04         1.50 o                         
   5  14   4         16.69         15.70         2.04 o                         
  -5  15   4         58.23         61.52         3.58 o                         
  -4  15   4         56.68         60.86         2.73 o                         
  -3  15   4        103.64        110.56         4.28 o                         
  -2  15   4        126.85        119.00         3.57 o                         
  -1  15   4         33.64         32.24         2.19 o                         
   0  15   4         15.96         12.74         1.32 o                         
   1  15   4         61.43         64.04         2.80 o                         
   2  15   4        147.07        134.75         3.89 o                         
   3  15   4         72.43         82.48         3.21 o                         
   4  15   4         30.68         23.85         2.14 o                         
   5  15   4         34.57         33.67         2.69 o                         
  -5  16   4          2.91          2.44         1.46 o                         
  -4  16   4         27.50         28.73         2.45 o                         
  -3  16   4         29.01         32.74         2.52 o                         
  -2  16   4         24.13         22.77         2.29 o                         
  -1  16   4          0.17          0.07         1.05 o                         
   0  16   4         10.74         12.76         1.45 o                         
   1  16   4          0.00         -0.81         1.00 o                         
   2  16   4         78.17         89.56         3.38 o                         
   3  16   4         96.47        105.69         3.99 o                         
   4  16   4         32.40         33.71         2.38 o                         
  -4  17   4         71.04         75.45         4.45 o                         
  -3  17   4          1.06          2.95         1.45 o                         
  -2  17   4         19.15         17.04         2.22 o                         
  -1  17   4         13.08         15.67         1.99 o                         
   0  17   4         10.03         12.11         1.73 o                         
   1  17   4         16.08         20.22         1.86 o                         
   2  17   4          4.43          4.04         1.58 o                         
   3  17   4          1.01          1.16         1.56 o                         
  -3  18   4         45.48         48.10         4.33 o                         
  -2  18   4         14.70         16.53         2.51 o                         
  -1  18   4          1.22         -0.15         1.62 o                         
   0  18   4         46.88         56.45         4.54 o                         
   1  18   4          2.66          3.94         1.52 o                         
   2  18   4          2.49          1.18         1.58 o                         
  -9   0   5         36.95         37.27         3.00 o                         
  -7   0   5          0.06         -0.58         0.58 o                         
  -5   0   5          0.01          7.00         2.00 o                         
  -3   0   5         98.37         93.53         2.57 o                         
  -1   0   5        541.65        528.56         6.54 o                         
   1   0   5       2317.70       2202.85        20.18 o                         
   3   0   5          4.20          8.51         0.95 o                         
   5   0   5         16.00         12.23         1.24 o                         
   7   0   5         32.05         29.86         2.42 o                         
  -9   1   5          9.75         11.73         1.53 o                         
  -8   1   5          0.01          1.50         0.95 o                         
  -7   1   5          4.94          6.29         0.89 o                         
  -6   1   5        177.38        193.16         3.19 o                         
  -5   1   5          7.25          5.98         0.48 o                         
  -4   1   5        274.02        266.07         3.08 o                         
  -3   1   5          0.82          0.67         0.41 o                         
  -2   1   5         34.19         29.01         0.62 o                         
  -1   1   5       1064.34       1043.46         8.74 o                         
   0   1   5        336.97        357.92         2.66 o                         
   1   1   5        875.61        833.21         6.45 o                         
   2   1   5       1544.49       1566.01        13.01 o                         
   3   1   5          4.81          9.29         0.93 o                         
   4   1   5        102.79        106.94         2.46 o                         
   5   1   5         55.09         52.41         1.63 o                         
   6   1   5         29.52         33.06         1.50 o                         
   7   1   5         78.72         77.85         2.51 o                         
   8   1   5          9.54         12.61         1.68 o                         
  -9   2   5         45.71         49.87         2.50 o                         
  -8   2   5          8.51          5.22         1.27 o                         
  -7   2   5          9.23         13.79         0.96 o                         
  -6   2   5          0.96          1.75         0.43 o                         
  -5   2   5        334.12        300.35         3.75 o                         
  -4   2   5        624.72        590.00         7.06 o                         
  -3   2   5         76.06         74.75         1.23 o                         
  -2   2   5         17.96         25.24         0.67 o                         
  -1   2   5       2167.11       2124.66        17.20 o                         
   0   2   5         40.34         39.51         0.67 o                         
   1   2   5         12.04          7.88         0.44 o                         
   2   2   5        433.71        483.16         4.49 o                         
   3   2   5        111.13        120.05         2.26 o                         
   4   2   5         95.39        100.36         2.17 o                         
   5   2   5          6.58          9.35         0.77 o                         
   6   2   5        286.48        295.95         4.56 o                         
   7   2   5         36.91         34.27         1.92 o                         
   8   2   5          2.28          0.87         1.19 o                         
  -9   3   5          2.96          2.36         1.01 o                         
  -8   3   5         29.76         30.98         1.86 o                         
  -7   3   5         11.17         13.54         0.92 o                         
  -6   3   5         70.21         81.82         1.80 o                         
  -5   3   5         40.94         32.74         1.05 o                         
  -4   3   5        574.55        554.97         5.99 o                         
  -3   3   5        401.88        414.42         4.59 o                         
  -2   3   5        852.31        823.66         7.01 o                         
  -1   3   5        968.95        984.26         7.52 o                         
   0   3   5         88.02         85.83         1.02 o                         
   1   3   5          9.08          8.53         0.56 o                         
   2   3   5         31.71         28.19         0.97 o                         
   3   3   5         13.24         26.97         1.07 o                         
   4   3   5        609.81        598.26         6.17 o                         
   5   3   5        469.43        498.44         5.83 o                         
   6   3   5          3.05          1.60         0.79 o                         
   7   3   5        103.38         96.43         2.74 o                         
   8   3   5          0.59          0.50         1.03 o                         
  -9   4   5          2.11          2.38         1.09 o                         
  -8   4   5        191.58        187.89         4.60 o                         
  -7   4   5          6.97          7.37         0.95 o                         
  -6   4   5          3.89          3.00         0.52 o                         
  -5   4   5          0.19         -0.45         0.45 o                         
  -4   4   5         66.93         63.32         1.40 o                         
  -3   4   5        266.44        291.88         3.42 o                         
  -2   4   5        140.14        130.75         1.90 o                         
  -1   4   5        784.12        793.60         6.54 o                         
   0   4   5         54.05         58.50         0.88 o                         
   1   4   5         35.44         32.23         0.78 o                         
   2   4   5        118.56        119.10         2.01 o                         
   3   4   5          5.15          6.40         0.63 o                         
   4   4   5        437.92        458.64         5.03 o                         
   5   4   5        240.29        244.80         3.87 o                         
   6   4   5          9.97         10.77         1.05 o                         
   7   4   5          6.65          6.55         1.07 o                         
   8   4   5         13.57         14.21         1.76 o                         
  -9   5   5          9.29          9.46         1.79 o                         
  -8   5   5        267.14        258.14         5.06 o                         
  -7   5   5          6.11          5.43         1.24 o                         
  -6   5   5         73.47         76.92         1.87 o                         
  -5   5   5        159.16        150.05         2.61 o                         
  -4   5   5         44.21         39.83         1.28 o                         
  -3   5   5        539.52        587.28         6.40 o                         
  -2   5   5        154.24        193.25         2.67 o                         
  -1   5   5       4018.44       3963.03        32.28 o                         
   0   5   5        278.40        322.74         4.47 o                         
   1   5   5       1197.23       1270.57         8.73 o                         
   2   5   5        915.76        963.60         8.17 o                         
   3   5   5        667.99        658.02         6.89 o                         
   4   5   5        224.89        218.51         3.29 o                         
   5   5   5          4.45          3.69         0.69 o                         
   6   5   5          1.76          3.00         0.74 o                         
   7   5   5          8.86         10.38         1.42 o                         
   8   5   5         11.19          5.24         1.39 o                         
  -9   6   5          0.94          2.59         1.42 o                         
  -8   6   5         35.25         35.55         2.29 o                         
  -7   6   5          5.61          6.62         1.14 o                         
  -6   6   5          0.96          1.10         0.50 o                         
  -5   6   5          6.88         11.06         0.74 o                         
  -4   6   5          9.91         14.26         0.83 o                         
  -3   6   5        184.69        199.97         3.57 o                         
  -2   6   5       1428.07       1527.68        12.98 o                         
  -1   6   5       1457.00       1603.19        14.58 o                         
   0   6   5        275.38        212.82         3.17 o                         
   1   6   5       8495.03       8764.93       174.34 o                         
   2   6   5        137.09        129.29         2.27 o                         
   3   6   5         55.24         75.22         1.78 o                         
   4   6   5          0.00          0.24         0.48 o                         
   5   6   5         25.89         28.38         1.40 o                         
   6   6   5          3.68          3.90         0.83 o                         
   7   6   5        193.85        201.27         5.41 o                         
   8   6   5          6.49          7.38         1.72 o                         
  -8   7   5         31.42         27.60         2.46 o                         
  -7   7   5          0.74          0.50         1.30 o                         
  -6   7   5          7.36          5.90         0.82 o                         
  -5   7   5         83.30         84.79         2.15 o                         
  -4   7   5         76.96         80.95         1.92 o                         
  -3   7   5        111.20        107.24         2.28 o                         
  -2   7   5        330.12        376.66         3.59 o                         
  -1   7   5        139.53        160.09         2.30 o                         
   0   7   5        216.72        275.97         2.75 o                         
   1   7   5       1704.79       1793.18        12.28 o                         
   2   7   5          1.12          0.80         0.41 o                         
   3   7   5        111.43        120.01         2.35 o                         
   4   7   5          0.73          0.92         0.50 o                         
   5   7   5          1.32          1.30         0.63 o                         
   6   7   5         58.67         57.51         2.31 o                         
   7   7   5         81.85         81.89         3.31 o                         
   8   7   5          4.59          6.80         1.58 o                         
  -8   8   5          4.78          4.52         1.27 o                         
  -7   8   5         12.97         11.17         1.32 o                         
  -6   8   5          9.64          9.11         1.03 o                         
  -5   8   5         35.63         34.87         1.84 o                         
  -4   8   5        378.39        375.31         5.92 o                         
  -3   8   5         29.71         21.59         1.03 o                         
  -2   8   5        804.12        865.69         8.86 o                         
  -1   8   5       1354.26       1373.60        10.33 o                         
   0   8   5        276.35        265.81         2.90 o                         
   1   8   5         34.01         37.20         1.12 o                         
   2   8   5          4.65          2.43         0.43 o                         
   3   8   5         54.25         47.87         1.47 o                         
   4   8   5         75.11         78.76         2.06 o                         
   5   8   5         11.01         10.00         1.08 o                         
   6   8   5          5.86          4.16         1.00 o                         
   7   8   5        147.25        152.33         5.31 o                         
  -8   9   5        118.46        113.86         3.82 o                         
  -7   9   5          0.96          1.37         0.90 o                         
  -6   9   5        388.22        392.57         6.53 o                         
  -5   9   5        119.45        122.31         3.19 o                         
  -4   9   5        797.86        829.33         7.89 o                         
  -3   9   5       1344.70       1391.43        10.10 o                         
  -2   9   5        867.39        869.26         6.99 o                         
  -1   9   5       1428.89       1430.21         9.92 o                         
   0   9   5          1.07          0.18         0.31 o                         
   1   9   5        198.47        187.59         2.65 o                         
   2   9   5        724.09        748.55         6.87 o                         
   3   9   5        925.17        901.27         7.82 o                         
   4   9   5         82.02         81.79         2.07 o                         
   5   9   5         14.06         11.79         1.11 o                         
   6   9   5          1.59          1.59         1.18 o                         
   7   9   5         88.61         89.99         4.62 o                         
  -8  10   5         87.58         79.08         3.21 o                         
  -7  10   5          2.35          1.13         0.96 o                         
  -6  10   5         39.89         39.36         2.16 o                         
  -5  10   5        203.15        205.39         4.47 o                         
  -4  10   5         22.28         22.44         1.36 o                         
  -3  10   5         36.39         45.07         1.30 o                         
  -2  10   5         87.39         66.69         1.67 o                         
  -1  10   5        107.08         91.88         1.84 o                         
   0  10   5        107.63         97.47         1.81 o                         
   1  10   5        186.98        177.34         2.94 o                         
   2  10   5          4.47          5.88         0.69 o                         
   3  10   5          6.17          9.24         0.90 o                         
   4  10   5         20.11         20.53         1.26 o                         
   5  10   5          4.64          3.95         0.85 o                         
   6  10   5         55.07         61.90         2.75 o                         
   7  10   5          1.55          2.14         2.07 o                         
  -7  11   5          3.82          4.25         1.64 o                         
  -6  11   5          0.25          0.90         1.18 o                         
  -5  11   5          0.04         -0.57         0.76 o                         
  -4  11   5          3.05          1.78         0.75 o                         
  -3  11   5          5.83          5.78         0.67 o                         
  -2  11   5        224.24        206.82         2.81 o                         
  -1  11   5          1.03          1.50         0.39 o                         
   0  11   5         51.16         58.90         1.51 o                         
   1  11   5        127.56        119.75         2.45 o                         
   2  11   5          5.06          4.08         0.86 o                         
   3  11   5        144.57        133.91         2.76 o                         
   4  11   5         30.66         28.38         1.67 o                         
   5  11   5          0.01          1.25         0.97 o                         
   6  11   5         60.91         62.41         3.06 o                         
   7  11   5          0.01          0.55         1.32 o                         
  -7  12   5          0.00          3.43         3.00 o                         
  -6  12   5         31.59         28.14         2.68 o                         
  -5  12   5         67.93         74.79         2.67 o                         
  -4  12   5          3.39          3.67         0.79 o                         
  -3  12   5        135.31        119.12         2.42 o                         
  -2  12   5         38.37         34.79         1.36 o                         
  -1  12   5        267.54        248.48         3.37 o                         
   0  12   5        150.39        153.05         2.43 o                         
   1  12   5        344.76        319.19         4.41 o                         
   2  12   5          0.62          0.38         0.72 o                         
   3  12   5        130.66        117.52         2.59 o                         
   4  12   5          0.03          1.71         0.74 o                         
   5  12   5         24.18         19.70         2.03 o                         
   6  12   5          4.55          3.08         1.56 o                         
  -6  13   5          1.48          1.44         1.65 o                         
  -5  13   5          2.38          2.67         1.27 o                         
  -4  13   5         29.26         26.05         1.79 o                         
  -3  13   5         80.89         78.10         2.29 o                         
  -2  13   5        356.13        378.56         4.75 o                         
  -1  13   5          2.98          2.69         0.67 o                         
   0  13   5         47.96         42.82         1.52 o                         
   1  13   5        133.85        137.39         2.63 o                         
   2  13   5        466.00        461.24         6.53 o                         
   3  13   5         88.25         84.12         2.46 o                         
   4  13   5         74.46         76.72         2.75 o                         
   5  13   5          4.34          3.63         1.06 o                         
   6  13   5         23.87         23.80         3.22 o                         
  -6  14   5          5.81          5.46         1.41 o                         
  -5  14   5         33.93         32.20         2.73 o                         
  -4  14   5          2.82          1.32         1.02 o                         
  -3  14   5         85.43         81.21         2.35 o                         
  -2  14   5          0.08          1.21         0.67 o                         
  -1  14   5         95.39         97.47         2.37 o                         
   0  14   5         38.19         34.15         1.69 o                         
   1  14   5         12.45         16.29         1.91 o                         
   2  14   5         78.50         83.34         3.21 o                         
   3  14   5          0.72          0.70         0.67 o                         
   4  14   5         34.36         40.14         3.13 o                         
   5  14   5         13.13         14.20         1.68 o                         
  -5  15   5         32.92         36.91         2.52 o                         
  -4  15   5          1.40          1.18         1.06 o                         
  -3  15   5         10.30          8.33         1.31 o                         
  -2  15   5         45.30         44.26         2.55 o                         
  -1  15   5        124.11        119.89         3.46 o                         
   0  15   5          6.11          6.68         1.15 o                         
   1  15   5        114.95        110.03         3.45 o                         
   2  15   5        120.47        123.42         3.82 o                         
   3  15   5          1.88         -0.67         1.24 o                         
   4  15   5          1.35         -0.28         1.38 o                         
   5  15   5          6.12          5.87         1.53 o                         
  -5  16   5         60.32         54.80         3.98 o                         
  -4  16   5         85.27         85.20         3.25 o                         
  -3  16   5         28.90         26.94         2.33 o                         
  -2  16   5          3.42          2.36         1.15 o                         
  -1  16   5         17.81         17.12         2.00 o                         
   0  16   5          1.80          2.19         1.09 o                         
   1  16   5          7.66          9.05         1.40 o                         
   2  16   5         10.63         14.80         1.61 o                         
   3  16   5         31.13         32.09         2.47 o                         
   4  16   5         18.65         22.26         2.19 o                         
  -4  17   5          0.08          1.59         1.62 o                         
  -3  17   5          9.67          7.58         1.65 o                         
  -2  17   5         14.71         18.81         2.14 o                         
  -1  17   5         20.35         22.76         2.20 o                         
   0  17   5         73.19         67.88         3.99 o                         
   1  17   5         59.52         59.51         3.50 o                         
   2  17   5         25.24         22.74         2.17 o                         
   3  17   5         14.43         11.59         2.46 o                         
  -2  18   5          0.80          2.75         1.88 o                         
  -1  18   5         16.08         16.83         2.48 o                         
   0  18   5          3.97          3.04         1.86 o                         
   1  18   5         37.38         32.51         3.75 o                         
   2  18   5          6.97          7.57         1.76 o                         
  -8   0   6         26.22         31.69         2.36 o                         
  -6   0   6          0.08         21.99         4.00 o                         
  -4   0   6         55.43         65.85         1.86 o                         
  -2   0   6          5.11         14.38         2.00 o                         
   0   0   6      12354.84      11478.35       430.14 o                         
   2   0   6          0.16          1.20         0.45 o                         
   4   0   6        698.87        706.91         9.45 o                         
   6   0   6         22.04         29.37         3.86 o                         
   8   0   6          1.24          3.14         1.45 o                         
  -9   1   6          8.26         10.71         1.83 o                         
  -8   1   6         16.24         16.25         1.90 o                         
  -7   1   6         75.32         70.69         2.07 o                         
  -6   1   6          4.05          4.34         0.60 o                         
  -5   1   6        173.89        185.79         2.98 o                         
  -4   1   6          0.77          1.00         0.50 o                         
  -3   1   6          5.71          7.14         1.41 o                         
  -2   1   6        485.78        485.08         4.19 o                         
  -1   1   6        196.43        198.72         2.04 o                         
   0   1   6       8276.52       7316.33       230.12 o                         
   1   1   6          8.07          4.99         0.35 o                         
   2   1   6        401.96        421.16         4.49 o                         
   3   1   6        976.30       1002.37         8.66 o                         
   4   1   6        231.52        228.01         3.31 o                         
   5   1   6         63.75         59.84         1.82 o                         
   6   1   6         28.50         28.00         1.64 o                         
   7   1   6        148.00        147.43         3.56 o                         
   8   1   6          0.24          0.86         1.12 o                         
  -9   2   6          2.02          3.52         1.06 o                         
  -8   2   6         32.53         34.28         1.84 o                         
  -7   2   6         26.55         29.48         1.66 o                         
  -6   2   6         30.32         31.62         1.12 o                         
  -5   2   6        200.35        192.61         2.84 o                         
  -4   2   6         62.14         63.90         1.39 o                         
  -3   2   6          2.43          2.00         0.41 o                         
  -2   2   6        393.28        382.07         3.82 o                         
  -1   2   6         84.57         92.11         1.31 o                         
   0   2   6       3951.94       3833.39        37.56 o                         
   1   2   6         90.25         68.21         1.16 o                         
   2   2   6       1604.10       1606.57        12.63 o                         
   3   2   6       1440.96       1499.25        11.86 o                         
   4   2   6         21.59         18.76         1.19 o                         
   5   2   6        201.58        200.90         3.30 o                         
   6   2   6          0.00         -0.36         0.55 o                         
   7   2   6         37.13         36.18         2.10 o                         
   8   2   6         11.81         10.19         1.58 o                         
  -9   3   6         25.10         26.30         1.96 o                         
  -8   3   6         20.54         17.63         1.79 o                         
  -7   3   6          0.00         -0.45         0.67 o                         
  -6   3   6        116.89        123.49         2.12 o                         
  -5   3   6         66.04         61.38         1.63 o                         
  -4   3   6         23.46         17.45         0.72 o                         
  -3   3   6         31.24         38.59         1.17 o                         
  -2   3   6         28.61         31.77         0.96 o                         
  -1   3   6        117.99        119.49         2.93 o                         
   0   3   6       1373.89       1371.66        10.38 o                         
   1   3   6        215.90        168.81         1.96 o                         
   2   3   6       1719.82       1773.18        13.03 o                         
   3   3   6       2286.07       2357.83        18.49 o                         
   4   3   6        118.65        141.27         2.76 o                         
   5   3   6        151.91        157.63         3.10 o                         
   6   3   6          3.12          3.14         0.67 o                         
   7   3   6          0.21         -0.80         0.80 o                         
   8   3   6          3.84          2.92         1.19 o                         
  -9   4   6          0.46         -0.36         0.97 o                         
  -8   4   6         24.57         22.08         1.73 o                         
  -7   4   6         10.05         13.04         1.02 o                         
  -6   4   6        526.52        525.06         5.96 o                         
  -5   4   6         77.22         65.98         1.59 o                         
  -4   4   6         88.31         86.39         1.78 o                         
  -3   4   6       2393.27       2446.66        20.42 o                         
  -2   4   6       1002.77       1078.84         8.56 o                         
  -1   4   6        728.05        813.99        10.23 o                         
   0   4   6       2954.93       2936.85        25.48 o                         
   1   4   6         14.68          6.72         0.45 o                         
   2   4   6          1.05          4.89         0.46 o                         
   3   4   6        224.76        196.10         3.15 o                         
   4   4   6          0.91          2.59         0.59 o                         
   5   4   6        395.92        414.13         5.31 o                         
   6   4   6         30.11         28.38         1.60 o                         
   7   4   6         33.79         24.13         1.80 o                         
   8   4   6         39.76         42.51         2.83 o                         
  -9   5   6          1.28          0.44         1.27 o                         
  -8   5   6         19.62         15.60         1.71 o                         
  -7   5   6          2.54          2.71         0.76 o                         
  -6   5   6         82.64         83.48         2.35 o                         
  -5   5   6          0.30         -0.43         0.43 o                         
  -4   5   6        254.50        266.09         3.31 o                         
  -3   5   6       2508.66       2544.53        18.78 o                         
  -2   5   6       1106.43       1178.81         8.55 o                         
  -1   5   6        340.17        373.78         3.20 o                         
   0   5   6         31.68         38.11         0.89 o                         
   1   5   6         25.75         19.32         0.71 o                         
   2   5   6        193.47        207.62         2.62 o                         
   3   5   6         34.11         40.73         1.41 o                         
   4   5   6         70.19         71.23         1.83 o                         
   5   5   6         32.11         32.74         1.60 o                         
   6   5   6          1.05          1.00         0.87 o                         
   7   5   6        133.59        121.32         3.59 o                         
   8   5   6         63.85         74.34         4.31 o                         
  -8   6   6          0.63          1.61         0.87 o                         
  -7   6   6          5.52          6.42         0.96 o                         
  -6   6   6         34.84         35.55         1.75 o                         
  -5   6   6        144.18        132.72         2.56 o                         
  -4   6   6          6.68          3.25         0.50 o                         
  -3   6   6        149.55        158.53         2.60 o                         
  -2   6   6        337.39        362.86         5.28 o                         
  -1   6   6          2.76          7.23         0.50 o                         
   0   6   6        167.02        167.32         2.06 o                         
   1   6   6       1997.12       2025.98        13.36 o                         
   2   6   6        115.56        111.08         1.93 o                         
   3   6   6        259.56        273.42         3.56 o                         
   4   6   6         73.95         75.67         1.98 o                         
   5   6   6        327.85        337.67         4.62 o                         
   6   6   6          5.38          7.38         1.31 o                         
   7   6   6          1.04          0.57         1.03 o                         
   8   6   6         10.34         10.17         1.51 o                         
  -8   7   6          2.18          3.20         0.96 o                         
  -7   7   6         16.82         19.62         1.49 o                         
  -6   7   6        112.21        110.63         2.95 o                         
  -5   7   6         46.22         43.38         1.54 o                         
  -4   7   6        347.48        370.49         4.49 o                         
  -3   7   6          0.10         -0.14         0.38 o                         
  -2   7   6        228.20        264.90         3.21 o                         
  -1   7   6        907.36        951.49         7.06 o                         
   0   7   6         50.62         55.62         1.31 o                         
   1   7   6          0.20          0.45         0.30 o                         
   2   7   6        174.89        173.07         2.65 o                         
   3   7   6        187.61        186.85         2.82 o                         
   4   7   6        895.07        909.60         8.41 o                         
   5   7   6        166.33        175.26         4.53 o                         
   6   7   6          6.42         10.03         1.14 o                         
   7   7   6         33.79         42.14         2.63 o                         
  -8   8   6         26.70         23.94         1.87 o                         
  -7   8   6         10.83         12.86         1.42 o                         
  -6   8   6         84.20         90.33         2.91 o                         
  -5   8   6        109.41        102.83         2.79 o                         
  -4   8   6         63.25         61.51         1.77 o                         
  -3   8   6         74.70         69.84         1.73 o                         
  -2   8   6        329.18        311.49         3.28 o                         
  -1   8   6       1193.86       1284.11        10.29 o                         
   0   8   6        249.80        274.62         2.95 o                         
   1   8   6        130.63        151.38         2.23 o                         
   2   8   6          0.93          1.12         0.39 o                         
   3   8   6         54.53         52.06         1.49 o                         
   4   8   6        632.79        665.21         6.91 o                         
   5   8   6        346.21        352.53         5.19 o                         
   6   8   6         68.99         62.73         3.72 o                         
   7   8   6         65.08         62.01         3.44 o                         
  -8   9   6          6.05          0.38         1.54 o                         
  -7   9   6         17.29         19.69         1.97 o                         
  -6   9   6         50.94         51.58         2.47 o                         
  -5   9   6         66.14         67.11         2.53 o                         
  -4   9   6         80.20         85.38         1.98 o                         
  -3   9   6         21.94         23.99         1.23 o                         
  -2   9   6         75.23         71.96         1.89 o                         
  -1   9   6         35.08         30.09         1.37 o                         
   0   9   6         16.74         16.00         0.92 o                         
   1   9   6         30.85         33.43         1.16 o                         
   2   9   6          0.00         -0.25         0.42 o                         
   3   9   6         60.75         55.71         1.64 o                         
   4   9   6         73.41         76.34         2.02 o                         
   5   9   6         65.61         74.34         2.57 o                         
   6   9   6         11.88         14.99         1.68 o                         
   7   9   6          2.02          4.84         1.52 o                         
  -8  10   6         43.66         37.49         2.91 o                         
  -7  10   6          5.37          4.04         1.06 o                         
  -6  10   6        131.29        137.46         3.89 o                         
  -5  10   6         52.64         51.41         2.22 o                         
  -4  10   6         86.49         99.57         2.26 o                         
  -3  10   6        635.79        618.34         6.36 o                         
  -2  10   6        165.95        155.08         2.37 o                         
  -1  10   6        142.61        134.86         2.32 o                         
   0  10   6        388.69        405.57         4.09 o                         
   1  10   6        111.74        111.43         2.53 o                         
   2  10   6         22.70         29.08         1.27 o                         
   3  10   6        266.46        249.31         3.73 o                         
   4  10   6        365.34        360.64         5.01 o                         
   5  10   6         28.89         27.96         1.70 o                         
   6  10   6          0.03         -0.96         0.96 o                         
   7  10   6          0.11         -1.27         1.27 o                         
  -7  11   6        109.64        109.44         3.82 o                         
  -6  11   6        192.48        210.95         4.70 o                         
  -5  11   6        124.01        126.78         3.10 o                         
  -4  11   6         60.80         67.11         2.10 o                         
  -3  11   6        405.47        398.99         4.41 o                         
  -2  11   6         53.22         48.29         1.46 o                         
  -1  11   6          2.91          4.11         0.55 o                         
   0  11   6         11.56         13.61         0.85 o                         
   1  11   6          0.81          0.26         0.77 o                         
   2  11   6        782.08        747.27         7.03 o                         
   3  11   6        374.23        341.76         4.63 o                         
   4  11   6        183.01        177.01         3.60 o                         
   5  11   6        225.77        211.03         5.23 o                         
   6  11   6         10.70         13.50         1.85 o                         
  -7  12   6          0.29         -0.87         1.88 o                         
  -6  12   6          3.61          3.18         1.20 o                         
  -5  12   6          0.02          0.00         0.69 o                         
  -4  12   6         72.56         73.50         2.23 o                         
  -3  12   6        389.96        370.98         4.87 o                         
  -2  12   6          4.26          2.51         0.56 o                         
  -1  12   6         94.65         95.03         2.01 o                         
   0  12   6         24.30         25.21         1.18 o                         
   1  12   6         70.19         72.83         2.21 o                         
   2  12   6        358.14        355.49         4.70 o                         
   3  12   6         29.53         32.99         1.75 o                         
   4  12   6         13.97         13.12         1.33 o                         
   5  12   6         25.67         24.01         2.30 o                         
   6  12   6          3.71          3.94         1.15 o                         
  -6  13   6          5.61          3.77         1.32 o                         
  -5  13   6          0.89          0.37         1.12 o                         
  -4  13   6         19.05         21.46         1.76 o                         
  -3  13   6        292.31        285.63         4.37 o                         
  -2  13   6         62.41         56.66         1.97 o                         
  -1  13   6        137.56        131.64         2.56 o                         
   0  13   6        101.86         92.09         2.02 o                         
   1  13   6          7.36          3.45         0.80 o                         
   2  13   6         10.54         10.18         1.37 o                         
   3  13   6          6.17          8.69         1.10 o                         
   4  13   6          2.61          1.40         0.96 o                         
   5  13   6          0.87         -1.06         1.06 o                         
   6  13   6         20.83         20.02         2.20 o                         
  -6  14   6         19.48         18.64         2.13 o                         
  -5  14   6         41.21         35.71         2.34 o                         
  -4  14   6         36.34         34.40         2.64 o                         
  -3  14   6         65.16         50.98         2.07 o                         
  -2  14   6          4.25          4.44         0.85 o                         
  -1  14   6        295.23        289.15         4.27 o                         
   0  14   6        181.07        179.86         3.44 o                         
   1  14   6        127.49        114.13         4.15 o                         
   2  14   6          3.44          3.25         1.03 o                         
   3  14   6          0.53          1.76         0.89 o                         
   4  14   6         10.78         12.40         1.49 o                         
   5  14   6          2.44          2.14         2.14 o                         
  -5  15   6         81.02         76.80         3.55 o                         
  -4  15   6         12.49         11.10         1.86 o                         
  -3  15   6          8.50          9.02         1.56 o                         
  -2  15   6          4.17          3.00         0.97 o                         
  -1  15   6         61.02         64.49         3.12 o                         
   0  15   6         53.08         52.81         2.37 o                         
   1  15   6          2.93          2.21         1.10 o                         
   2  15   6         64.56         71.77         2.98 o                         
   3  15   6         34.16         36.51         3.51 o                         
   4  15   6         73.19         81.09         3.50 o                         
  -4  16   6         10.20          7.02         1.70 o                         
  -3  16   6          2.63          4.32         1.32 o                         
  -2  16   6          9.23          9.83         1.62 o                         
  -1  16   6          5.89          5.44         1.49 o                         
   0  16   6        213.18        213.18         5.14 o                         
   1  16   6         35.92         43.21         2.56 o                         
   2  16   6         61.54         55.57         3.10 o                         
   3  16   6          0.93          0.92         1.15 o                         
   4  16   6          0.40          1.33         1.34 o                         
  -4  17   6         17.84         18.99         5.00 o                         
  -3  17   6         65.83         69.30         3.49 o                         
  -2  17   6         12.81         13.56         2.02 o                         
  -1  17   6          7.66         11.96         2.30 o                         
   0  17   6         17.63         18.33         2.37 o                         
   1  17   6         11.43          7.30         1.68 o                         
   2  17   6          7.37         12.95         1.73 o                         
   3  17   6          2.82         -0.07         2.49 o                         
  -2  18   6          0.18          1.29         1.75 o                         
  -1  18   6          3.97          4.29         1.86 o                         
   0  18   6          3.33          1.84         3.17 o                         
   1  18   6          0.11         -1.27         2.07 o                         
  -9   0   7          2.94          1.67         1.79 o                         
  -7   0   7        204.03        212.99         7.00 o                         
  -5   0   7          2.04          0.50         1.50 o                         
  -3   0   7       1150.72       1053.37        25.06 o                         
  -1   0   7       4789.26       4862.22       160.92 o                         
   1   0   7       1181.48       1265.81        12.53 o                         
   3   0   7         17.71         25.71         1.96 o                         
   5   0   7        341.08        348.60         6.52 o                         
   7   0   7        118.99        116.77         4.86 o                         
  -9   1   7          5.15          2.25         1.07 o                         
  -8   1   7          4.55          3.48         1.25 o                         
  -7   1   7         19.01         17.66         1.66 o                         
  -6   1   7          0.79         -0.17         0.87 o                         
  -5   1   7         40.78         43.68         1.88 o                         
  -4   1   7        136.40        130.06         4.95 o                         
  -3   1   7         63.11         49.17         3.00 o                         
  -2   1   7        935.19        944.71         7.53 o                         
  -1   1   7       1913.08       1899.60        13.37 o                         
   0   1   7        784.32        793.22         7.55 o                         
   1   1   7        969.71       1097.26         8.36 o                         
   2   1   7         21.54         26.54         1.05 o                         
   3   1   7         32.65         45.85         1.42 o                         
   4   1   7          0.21          0.33         0.34 o                         
   5   1   7        263.24        267.39         3.94 o                         
   6   1   7          1.53          1.85         0.69 o                         
   7   1   7         18.92         15.35         1.52 o                         
   8   1   7          1.90          2.23         1.21 o                         
  -9   2   7         18.50         18.68         1.74 o                         
  -8   2   7        115.78        109.06         2.60 o                         
  -7   2   7        196.80        188.64         3.85 o                         
  -6   2   7         46.74         44.24         1.19 o                         
  -5   2   7         81.88         88.99         1.51 o                         
  -4   2   7          9.79         14.87         0.97 o                         
  -3   2   7         19.83         17.12         0.76 o                         
  -2   2   7        392.53        402.25         4.67 o                         
  -1   2   7        210.39        209.68         2.17 o                         
   0   2   7         84.06        116.46         1.54 o                         
   1   2   7          7.53          3.55         0.32 o                         
   2   2   7         53.28         62.36         1.74 o                         
   3   2   7        122.59        122.41         2.32 o                         
   4   2   7         85.07         88.61         2.09 o                         
   5   2   7         20.97         18.20         1.30 o                         
   6   2   7          1.78          2.17         0.74 o                         
   7   2   7          1.55          3.50         0.93 o                         
   8   2   7          8.07          7.94         1.60 o                         
  -9   3   7          1.39         -0.38         0.76 o                         
  -8   3   7         98.81         95.82         3.65 o                         
  -7   3   7         91.87         93.84         2.46 o                         
  -6   3   7        240.18        224.52         3.50 o                         
  -5   3   7        326.45        345.22         4.82 o                         
  -4   3   7          0.00          0.00         0.41 o                         
  -3   3   7        153.47        173.62         2.46 o                         
  -2   3   7        233.55        248.27         3.54 o                         
  -1   3   7        161.05        171.83         1.92 o                         
   0   3   7        689.63        755.96         6.60 o                         
   1   3   7        345.91        372.02         3.29 o                         
   2   3   7        921.12        923.74         7.41 o                         
   3   3   7        453.91        460.06         6.23 o                         
   4   3   7         64.40         63.17         1.79 o                         
   5   3   7        287.57        279.50         4.31 o                         
   6   3   7         24.17         17.62         1.30 o                         
   7   3   7          0.95          0.15         0.83 o                         
   8   3   7         20.67         23.67         2.98 o                         
  -9   4   7          0.01         -0.05         1.46 o                         
  -8   4   7          0.00          0.67         1.33 o                         
  -7   4   7         16.75         18.47         1.12 o                         
  -6   4   7          4.46          6.11         0.91 o                         
  -5   4   7          1.51          3.59         0.52 o                         
  -4   4   7          1.26          1.17         0.41 o                         
  -3   4   7        173.57        180.56         2.76 o                         
  -2   4   7        421.53        411.59         4.03 o                         
  -1   4   7        332.99        334.11         3.29 o                         
   0   4   7        368.12        379.97         3.21 o                         
   1   4   7        198.85        252.87         2.61 o                         
   2   4   7       1288.04       1315.64         9.88 o                         
   3   4   7        545.69        565.51         5.60 o                         
   4   4   7          6.41          8.98         0.80 o                         
   5   4   7         46.90         51.51         1.79 o                         
   6   4   7         39.84         40.19         2.13 o                         
   7   4   7          3.75          1.73         1.18 o                         
   8   4   7          7.38          7.00         1.54 o                         
  -9   5   7         10.95         15.55         1.56 o                         
  -8   5   7          0.07          0.00         0.71 o                         
  -7   5   7         59.34         57.48         2.31 o                         
  -6   5   7         76.49         74.07         2.17 o                         
  -5   5   7         21.59         17.19         1.29 o                         
  -4   5   7         52.18         53.54         1.24 o                         
  -3   5   7        165.63        156.98         2.32 o                         
  -2   5   7          7.19         15.39         0.79 o                         
  -1   5   7        933.20       1026.75         7.02 o                         
   0   5   7        120.58        127.20         1.69 o                         
   1   5   7       1322.68       1378.66         9.88 o                         
   2   5   7         49.66         52.06         1.28 o                         
   3   5   7        162.62        153.98         2.73 o                         
   4   5   7          2.29          1.18         0.55 o                         
   5   5   7         37.68         35.50         1.73 o                         
   6   5   7          4.38          3.67         0.81 o                         
   7   5   7         18.55         14.97         1.60 o                         
   8   5   7         22.75         20.67         2.19 o                         
  -8   6   7         14.31         13.18         1.20 o                         
  -7   6   7         50.35         50.04         2.03 o                         
  -6   6   7          1.58          1.46         0.53 o                         
  -5   6   7         39.73         46.94         1.86 o                         
  -4   6   7        691.59        705.27         6.64 o                         
  -3   6   7        228.12        260.32         3.57 o                         
  -2   6   7        100.64        116.39         1.89 o                         
  -1   6   7        934.22        973.26         7.32 o                         
   0   6   7        603.30        585.69         4.80 o                         
   1   6   7         92.97         84.43         1.52 o                         
   2   6   7        675.19        722.37         6.59 o                         
   3   6   7        236.03        247.38         3.51 o                         
   4   6   7          0.78          0.25         0.50 o                         
   5   6   7         60.88         61.56         2.31 o                         
   6   6   7         80.85         90.58         3.03 o                         
   7   6   7        217.99        227.61         5.34 o                         
  -8   7   7         14.77         17.46         1.72 o                         
  -7   7   7          8.67          8.19         1.07 o                         
  -6   7   7          0.13          0.04         0.53 o                         
  -5   7   7         97.78         98.49         2.05 o                         
  -4   7   7         92.30        109.26         2.17 o                         
  -3   7   7         12.11         10.15         0.97 o                         
  -2   7   7         49.94         48.25         1.21 o                         
  -1   7   7        949.71        994.25         7.85 o                         
   0   7   7         66.03         56.49         1.29 o                         
   1   7   7        309.57        285.19         4.05 o                         
   2   7   7        122.72        128.43         2.21 o                         
   3   7   7        116.46        126.98         2.35 o                         
   4   7   7        387.36        394.30         4.93 o                         
   5   7   7        228.09        213.98         3.89 o                         
   6   7   7         14.39         12.89         1.36 o                         
   7   7   7         82.78         84.73         3.65 o                         
  -8   8   7          1.02          0.48         1.05 o                         
  -7   8   7          0.88          3.17         0.82 o                         
  -6   8   7         73.60         70.82         2.53 o                         
  -5   8   7          2.49          1.81         0.53 o                         
  -4   8   7        220.66        229.46         4.49 o                         
  -3   8   7        301.27        309.96         3.98 o                         
  -2   8   7         29.49         26.12         0.92 o                         
  -1   8   7          7.34          7.14         0.63 o                         
   0   8   7          7.45          4.16         0.41 o                         
   1   8   7        615.98        642.42         6.42 o                         
   2   8   7         43.38         44.30         1.33 o                         
   3   8   7          1.77          0.53         0.42 o                         
   4   8   7         20.86         22.70         1.29 o                         
   5   8   7        355.24        375.88         6.78 o                         
   6   8   7         65.03         66.36         3.03 o                         
   7   8   7         77.67         80.84         5.21 o                         
  -8   9   7         62.30         58.91         2.96 o                         
  -7   9   7         35.38         29.87         2.13 o                         
  -6   9   7         47.75         43.65         2.27 o                         
  -5   9   7        875.41        850.71         9.36 o                         
  -4   9   7          3.15          3.38         1.00 o                         
  -3   9   7        326.68        328.73         4.11 o                         
  -2   9   7        115.40        122.50         1.94 o                         
  -1   9   7        279.94        290.12         3.43 o                         
   0   9   7         50.70         49.49         1.20 o                         
   1   9   7        701.14        704.67         6.16 o                         
   2   9   7          5.74          6.93         0.72 o                         
   3   9   7         65.16         59.78         1.77 o                         
   4   9   7         78.87         74.06         2.20 o                         
   5   9   7        206.50        197.49         4.38 o                         
   6   9   7         29.08         31.29         3.13 o                         
   7   9   7         71.73         77.96         4.39 o                         
  -7  10   7         84.26         92.62         3.73 o                         
  -6  10   7         21.09         17.41         1.94 o                         
  -5  10   7          6.04          5.47         0.90 o                         
  -4  10   7         19.14         23.32         1.49 o                         
  -3  10   7          0.75          0.83         0.47 o                         
  -2  10   7        183.28        169.00         2.50 o                         
  -1  10   7        122.35        122.19         2.15 o                         
   0  10   7        294.80        274.83         3.25 o                         
   1  10   7         42.32         41.93         1.45 o                         
   2  10   7          4.24          2.64         0.64 o                         
   3  10   7         38.75         33.33         1.56 o                         
   4  10   7          0.62          0.96         0.68 o                         
   5  10   7          5.40          5.30         1.04 o                         
   6  10   7        103.20        113.74         4.22 o                         
  -7  11   7          1.31          3.31         1.09 o                         
  -6  11   7         26.06         23.23         1.84 o                         
  -5  11   7          0.08          0.17         0.82 o                         
  -4  11   7        132.38        121.91         2.86 o                         
  -3  11   7          0.10          1.52         0.73 o                         
  -2  11   7        340.56        358.63         4.00 o                         
  -1  11   7         70.24         83.84         1.79 o                         
   0  11   7         90.63         88.99         2.51 o                         
   1  11   7        110.60        111.10         2.50 o                         
   2  11   7         44.63         44.39         1.56 o                         
   3  11   7          4.93          5.45         0.78 o                         
   4  11   7         12.88         10.03         1.18 o                         
   5  11   7         34.40         31.77         2.44 o                         
   6  11   7         40.95         35.56         2.64 o                         
  -7  12   7        107.69        111.49         3.87 o                         
  -6  12   7         37.28         37.34         2.35 o                         
  -5  12   7          2.87          5.57         1.03 o                         
  -4  12   7         26.70         34.79         1.92 o                         
  -3  12   7        153.39        156.76         2.88 o                         
  -2  12   7        100.69         99.51         2.21 o                         
  -1  12   7         73.15         67.84         1.82 o                         
   0  12   7         64.05         52.50         1.73 o                         
   1  12   7        218.29        194.73         3.17 o                         
   2  12   7         34.37         31.92         1.51 o                         
   3  12   7         21.64         14.74         1.35 o                         
   4  12   7          5.17          5.18         1.06 o                         
   5  12   7          5.27          5.95         1.24 o                         
   6  12   7          2.32          3.72         1.51 o                         
  -6  13   7         91.15         90.39         3.49 o                         
  -5  13   7          0.00         -1.04         1.04 o                         
  -4  13   7        198.81        219.58         6.11 o                         
  -3  13   7         23.10         19.66         1.21 o                         
  -2  13   7          3.58          3.17         0.77 o                         
  -1  13   7          0.95          2.91         0.77 o                         
   0  13   7        563.47        547.76         5.37 o                         
   1  13   7        371.39        334.20         4.89 o                         
   2  13   7         47.90         45.72         2.36 o                         
   3  13   7         48.32         38.86         1.98 o                         
   4  13   7         10.05          9.30         1.56 o                         
   5  13   7         14.82          4.65         1.29 o                         
  -6  14   7          0.40         -0.50         2.02 o                         
  -5  14   7         28.57         27.48         2.12 o                         
  -4  14   7         15.77         19.18         2.45 o                         
  -3  14   7          0.22          1.00         0.91 o                         
  -2  14   7        140.82        140.80         2.83 o                         
  -1  14   7          0.43          0.45         0.76 o                         
   0  14   7         30.04         23.71         1.54 o                         
   1  14   7         49.83         40.27         2.99 o                         
   2  14   7          3.85          3.63         1.07 o                         
   3  14   7          0.48          1.11         1.06 o                         
   4  14   7        116.19        121.34         3.81 o                         
   5  14   7         69.58         75.40         4.24 o                         
  -5  15   7         41.92         33.74         2.64 o                         
  -4  15   7          4.45          1.24         1.82 o                         
  -3  15   7         63.04         58.64         2.60 o                         
  -2  15   7         39.27         38.90         2.84 o                         
  -1  15   7        133.10        126.15         3.56 o                         
   0  15   7        325.25        327.49         5.88 o                         
   1  15   7         32.91         38.49         2.83 o                         
   2  15   7          3.52          1.96         1.41 o                         
   3  15   7          6.65          7.05         1.54 o                         
   4  15   7         52.61         52.72         3.06 o                         
  -4  16   7         33.86         30.38         2.89 o                         
  -3  16   7         14.46         14.32         2.06 o                         
  -2  16   7         49.24         44.82         2.75 o                         
  -1  16   7         16.00         13.33         1.86 o                         
   0  16   7          0.75          1.47         1.40 o                         
   1  16   7         67.02         64.61         3.04 o                         
   2  16   7          1.29          4.84         1.41 o                         
   3  16   7         37.38         40.38         2.75 o                         
  -3  17   7          8.74          9.00         1.87 o                         
  -2  17   7          5.01          5.32         1.53 o                         
  -1  17   7         47.69         46.02         3.43 o                         
   0  17   7          3.31          3.35         1.90 o                         
   1  17   7          4.21          0.80         1.45 o                         
   2  17   7          7.84          5.15         1.68 o                         
  -1  18   7         28.92         29.74         3.02 o                         
   0  18   7         10.56         15.68         2.64 o                         
  -8   0   8         39.02         35.10         2.68 o                         
  -6   0   8         49.11         49.78         3.50 o                         
  -4   0   8        269.61        275.05        11.00 o                         
  -2   0   8       2153.22       2201.29        24.93 o                         
   0   0   8        290.72        308.09         6.69 o                         
   2   0   8        597.12        622.17         8.18 o                         
   4   0   8         16.02         13.89         1.34 o                         
   6   0   8         10.34         11.24         1.48 o                         
   8   0   8          0.09          2.36         1.87 o                         
  -9   1   8         98.10         97.43         3.19 o                         
  -8   1   8         66.17         59.97         3.03 o                         
  -7   1   8         65.16         60.99         2.40 o                         
  -6   1   8         43.30         44.74         1.53 o                         
  -5   1   8          0.00         -0.50         0.71 o                         
  -4   1   8         14.64         12.08         2.12 o                         
  -3   1   8         44.12         55.60         2.83 o                         
  -2   1   8       2079.05       2103.32        17.01 o                         
  -1   1   8          7.96         13.57         0.52 o                         
   0   1   8        421.39        426.28         5.00 o                         
   1   1   8        996.81       1068.61         8.31 o                         
   2   1   8        780.47        784.98         6.94 o                         
   3   1   8        251.60        274.09         3.50 o                         
   4   1   8          2.81          2.57         0.51 o                         
   5   1   8         27.80         30.17         1.54 o                         
   6   1   8         13.00         11.94         1.10 o                         
   7   1   8          0.94          2.47         1.56 o                         
   8   1   8          9.26          8.53         1.74 o                         
  -9   2   8         11.73          7.85         1.51 o                         
  -8   2   8         59.83         60.12         3.17 o                         
  -7   2   8         59.40         56.68         2.76 o                         
  -6   2   8        103.30         97.99         2.74 o                         
  -5   2   8         27.23         25.85         5.00 o                         
  -4   2   8        553.42        577.89        13.51 o                         
  -3   2   8        637.23        638.29         8.38 o                         
  -2   2   8        394.07        406.84         4.24 o                         
  -1   2   8         18.86          5.59         0.35 o                         
   0   2   8        906.17        910.18         7.91 o                         
   1   2   8       5407.34       5563.76        41.18 o                         
   2   2   8        909.21        913.77         7.78 o                         
   3   2   8        362.39        400.52         5.10 o                         
   4   2   8         28.03         36.03         1.61 o                         
   5   2   8         38.72         44.99         1.77 o                         
   6   2   8          2.63          3.08         0.74 o                         
   7   2   8         53.87         57.43         2.98 o                         
   8   2   8         39.83         35.81         2.67 o                         
  -9   3   8          2.99          2.50         1.17 o                         
  -8   3   8          7.94         12.94         1.18 o                         
  -7   3   8          9.60          9.67         0.77 o                         
  -6   3   8        286.05        288.84         3.54 o                         
  -5   3   8         14.41         14.78         0.54 o                         
  -4   3   8        112.68        135.82         1.86 o                         
  -3   3   8        382.21        387.22         4.17 o                         
  -2   3   8        222.12        228.42         2.60 o                         
  -1   3   8        207.17        258.93         2.56 o                         
   0   3   8        163.11        164.59         2.17 o                         
   1   3   8       2395.57       2549.95        15.95 o                         
   2   3   8          7.47          7.53         0.81 o                         
   3   3   8        284.97        314.95         4.12 o                         
   4   3   8        137.18        149.63         4.91 o                         
   5   3   8         28.97         31.69         1.77 o                         
   6   3   8          1.89          2.04         0.77 o                         
   7   3   8        263.62        278.07         5.95 o                         
   8   3   8         87.54         86.46         3.73 o                         
  -9   4   8          8.31          8.13         1.40 o                         
  -8   4   8         20.28         21.07         1.95 o                         
  -7   4   8         48.64         52.65         2.26 o                         
  -6   4   8         55.69         48.46         1.71 o                         
  -5   4   8        203.14        212.00         2.86 o                         
  -4   4   8        184.58        180.64         2.56 o                         
  -3   4   8         40.76         53.99         1.49 o                         
  -2   4   8       2487.60       2505.10        18.11 o                         
  -1   4   8        341.66        316.14         3.31 o                         
   0   4   8        117.61        127.74         1.67 o                         
   1   4   8          3.33          2.32         0.47 o                         
   2   4   8          0.43          0.70         0.32 o                         
   3   4   8        385.71        377.97         5.26 o                         
   4   4   8          6.93          5.83         0.77 o                         
   5   4   8          1.63          0.00         0.71 o                         
   6   4   8         18.42         22.18         1.76 o                         
   7   4   8         15.43         12.46         1.94 o                         
  -8   5   8          3.19          2.76         0.72 o                         
  -7   5   8          0.59          0.78         0.52 o                         
  -6   5   8         49.69         53.20         1.81 o                         
  -5   5   8        549.02        580.06         5.58 o                         
  -4   5   8        318.91        327.83         3.61 o                         
  -3   5   8          4.74          3.21         0.43 o                         
  -2   5   8        499.17        500.70         4.82 o                         
  -1   5   8        465.75        444.85         4.24 o                         
   0   5   8        536.61        529.66         4.42 o                         
   1   5   8          7.34         11.18         0.67 o                         
   2   5   8        203.58        218.60         2.78 o                         
   3   5   8        148.30        141.60         2.72 o                         
   4   5   8         12.27         11.62         1.02 o                         
   5   5   8         79.58         74.43         2.39 o                         
   6   5   8        225.04        239.56         5.11 o                         
   7   5   8        147.49        144.21         4.31 o                         
  -8   6   8          2.85          3.11         0.88 o                         
  -7   6   8         10.44          7.71         1.22 o                         
  -6   6   8         80.94         72.31         1.91 o                         
  -5   6   8          1.32          2.03         0.47 o                         
  -4   6   8         31.89         34.01         1.18 o                         
  -3   6   8        388.20        380.54         4.23 o                         
  -2   6   8        271.42        269.19         3.67 o                         
  -1   6   8       1151.41       1152.07         8.03 o                         
   0   6   8         17.91         15.51         0.66 o                         
   1   6   8        180.98        177.39         2.29 o                         
   2   6   8        468.93        448.13         4.54 o                         
   3   6   8        228.86        235.78         3.61 o                         
   4   6   8        258.18        255.26         3.81 o                         
   5   6   8        293.76        288.44         4.54 o                         
   6   6   8        101.44        100.96         3.48 o                         
   7   6   8         11.06         10.93         1.79 o                         
  -8   7   8         20.62         22.94         1.68 o                         
  -7   7   8          6.37          7.22         1.20 o                         
  -6   7   8         27.56         28.33         1.71 o                         
  -5   7   8          0.09          0.33         0.52 o                         
  -4   7   8        226.96        222.33         3.29 o                         
  -3   7   8        557.30        568.97         5.46 o                         
  -2   7   8        128.70        117.35         2.72 o                         
  -1   7   8         43.87         38.56         1.00 o                         
   0   7   8         65.02         60.01         1.22 o                         
   1   7   8        290.27        295.18         4.40 o                         
   2   7   8        386.44        395.28         4.44 o                         
   3   7   8          2.04          1.69         0.71 o                         
   4   7   8         83.90         86.67         2.33 o                         
   5   7   8         18.45         22.83         1.43 o                         
   6   7   8         65.21         60.40         3.10 o                         
   7   7   8          0.01         -1.10         1.10 o                         
  -8   8   8          2.06          3.25         1.12 o                         
  -7   8   8         30.76         34.56         1.80 o                         
  -6   8   8         34.21         32.43         1.64 o                         
  -5   8   8         17.08         18.53         1.22 o                         
  -4   8   8        485.23        465.68         6.33 o                         
  -3   8   8        408.69        427.33         4.92 o                         
  -2   8   8          0.16         -0.33         0.33 o                         
  -1   8   8         32.22         29.80         1.01 o                         
   0   8   8          7.76          9.13         0.56 o                         
   1   8   8         88.34         88.64         1.71 o                         
   2   8   8        283.63        295.36         3.62 o                         
   3   8   8          9.54         12.51         0.92 o                         
   4   8   8         68.83         79.42         2.09 o                         
   5   8   8         15.88         21.54         1.63 o                         
   6   8   8         71.61         72.32         3.43 o                         
   7   8   8          1.26         -1.65         2.16 o                         
  -8   9   8         14.11         18.42         1.76 o                         
  -7   9   8         52.33         57.34         2.26 o                         
  -6   9   8         23.20         19.53         2.15 o                         
  -5   9   8         24.84         20.93         1.36 o                         
  -4   9   8        354.44        349.06         5.43 o                         
  -3   9   8          0.22         -0.41         0.41 o                         
  -2   9   8          2.77          2.05         0.35 o                         
  -1   9   8         32.94         33.48         1.31 o                         
   0   9   8        158.63        153.14         2.34 o                         
   1   9   8         15.12         14.05         0.83 o                         
   2   9   8        377.38        361.65         4.14 o                         
   3   9   8         70.54         74.99         2.00 o                         
   4   9   8          5.70          7.91         0.88 o                         
   5   9   8        125.85        140.29         4.11 o                         
   6   9   8          1.12          2.04         1.10 o                         
   7   9   8          4.59          5.33         2.31 o                         
  -7  10   8         35.96         29.29         1.91 o                         
  -6  10   8         31.05         33.25         1.94 o                         
  -5  10   8        176.43        161.84         3.48 o                         
  -4  10   8         93.36         83.26         2.68 o                         
  -3  10   8        186.16        171.93         3.32 o                         
  -2  10   8        193.35        188.96         2.83 o                         
  -1  10   8        418.75        401.94         4.45 o                         
   0  10   8         48.31         43.32         1.28 o                         
   1  10   8        230.12        214.68         3.31 o                         
   2  10   8        444.50        432.66         5.13 o                         
   3  10   8        240.10        216.71         3.54 o                         
   4  10   8         34.34         29.67         1.71 o                         
   5  10   8         35.54         27.92         1.90 o                         
   6  10   8         50.43         41.29         2.84 o                         
  -7  11   8         42.53         37.97         2.59 o                         
  -6  11   8         46.88         43.24         2.26 o                         
  -5  11   8         16.42         18.94         1.56 o                         
  -4  11   8          9.34          5.67         1.94 o                         
  -3  11   8         16.37         13.97         1.21 o                         
  -2  11   8          2.75          3.48         0.62 o                         
  -1  11   8        353.02        333.51         3.96 o                         
   0  11   8        630.91        587.06         5.50 o                         
   1  11   8        661.68        613.68         6.54 o                         
   2  11   8        136.60        138.17         2.60 o                         
   3  11   8        520.21        481.75         5.95 o                         
   4  11   8         33.92         35.89         2.16 o                         
   5  11   8         20.08         16.22         1.93 o                         
   6  11   8          0.06          0.44         1.31 o                         
  -7  12   8          1.33          1.42         1.28 o                         
  -6  12   8        126.29        130.56         3.65 o                         
  -5  12   8         52.26         44.59         2.44 o                         
  -4  12   8         42.44         40.18         1.91 o                         
  -3  12   8         16.85         21.17         1.47 o                         
  -2  12   8          1.72          2.13         0.73 o                         
  -1  12   8         44.19         30.91         1.34 o                         
   0  12   8        122.72        115.95         2.79 o                         
   1  12   8        126.91        122.23         2.54 o                         
   2  12   8         21.62         19.62         1.19 o                         
   3  12   8        175.58        199.70         3.90 o                         
   4  12   8          5.85          3.93         1.05 o                         
   5  12   8         16.08         16.57         1.88 o                         
  -6  13   8          0.02         -1.00         1.00 o                         
  -5  13   8        144.54        144.28         4.18 o                         
  -4  13   8         18.88         19.80         1.93 o                         
  -3  13   8         66.14         68.61         2.38 o                         
  -2  13   8        376.06        341.29         5.68 o                         
  -1  13   8          9.82          5.36         0.87 o                         
   0  13   8         42.87         47.11         1.71 o                         
   1  13   8         43.02         44.68         2.35 o                         
   2  13   8          2.32          1.16         0.82 o                         
   3  13   8         16.61         19.48         1.42 o                         
   4  13   8         24.88         27.70         1.98 o                         
   5  13   8          4.95          6.79         1.61 o                         
  -6  14   8          5.96          5.57         1.72 o                         
  -5  14   8         32.76         28.55         2.38 o                         
  -4  14   8          3.53          4.40         1.34 o                         
  -3  14   8        187.68        203.85         4.63 o                         
  -2  14   8        230.09        229.55         4.00 o                         
  -1  14   8        159.27        149.97         3.15 o                         
   0  14   8          1.83          0.84         1.07 o                         
   1  14   8         11.14         22.10         2.24 o                         
   2  14   8          4.29          4.74         1.41 o                         
   3  14   8          3.47          2.93         1.10 o                         
   4  14   8          0.92          1.50         1.25 o                         
  -5  15   8         12.75          9.61         1.93 o                         
  -4  15   8          7.00          8.03         1.90 o                         
  -3  15   8          2.59          0.87         0.97 o                         
  -2  15   8          0.03          0.33         0.93 o                         
  -1  15   8          2.12          0.30         1.06 o                         
   0  15   8         33.61         38.87         2.75 o                         
   1  15   8         53.11         72.64         3.56 o                         
   2  15   8         57.12         60.93         4.23 o                         
   3  15   8         49.97         52.65         3.32 o                         
   4  15   8          1.55         -0.39         1.23 o                         
  -4  16   8          7.08          8.06         1.98 o                         
  -3  16   8          0.95          0.04         1.63 o                         
  -2  16   8         30.60         24.65         2.29 o                         
  -1  16   8         19.08         25.32         2.41 o                         
   0  16   8          1.41          3.44         2.44 o                         
   1  16   8          7.26         14.28         1.78 o                         
   2  16   8         54.99         57.59         3.64 o                         
   3  16   8         74.42         78.86         3.73 o                         
  -3  17   8          1.34          1.05         2.30 o                         
  -2  17   8          6.64          7.75         1.81 o                         
  -1  17   8          7.28          4.92         1.90 o                         
   0  17   8         29.59         40.55         3.39 o                         
   1  17   8         52.24         61.74         3.67 o                         
   2  17   8          0.89          1.09         1.71 o                         
  -9   0   9        162.38        157.61         7.00 o                         
  -7   0   9         12.17         12.00         1.00 o                         
  -5   0   9          6.99          4.00         2.00 o                         
  -3   0   9       1833.82       1914.88        27.56 o                         
  -1   0   9       3342.22       3605.22        40.91 o                         
   1   0   9        406.57        322.47         4.73 o                         
   3   0   9        720.03        717.83         9.53 o                         
   5   0   9          1.45          0.20         0.89 o                         
   7   0   9         66.99         76.87         6.62 o                         
  -9   1   9          2.60          1.70         1.10 o                         
  -8   1   9          7.15          8.02         0.86 o                         
  -6   1   9         34.08         31.56         3.53 o                         
  -5   1   9         55.78         64.58         4.24 o                         
  -4   1   9        291.42        324.69         8.49 o                         
  -3   1   9        727.77        791.24        14.74 o                         
  -2   1   9         31.79         23.47         0.82 o                         
  -1   1   9        917.14       1058.64         8.00 o                         
   0   1   9          0.00          0.60         0.45 o                         
   1   1   9          1.39          0.47         0.43 o                         
   2   1   9         43.56         38.05         1.14 o                         
   3   1   9         81.38         85.60         1.89 o                         
   4   1   9          0.00         -0.36         0.36 o                         
   5   1   9          6.96          7.33         0.91 o                         
   6   1   9          8.13          8.13         1.33 o                         
   7   1   9        178.83        183.17         5.54 o                         
  -9   2   9         17.34         15.17         1.51 o                         
  -8   2   9         17.29         15.86         1.30 o                         
  -7   2   9          0.26          0.33         1.79 o                         
  -6   2   9          5.53          6.50         2.12 o                         
  -5   2   9         17.34         12.04         2.50 o                         
  -4   2   9          0.00         -0.50         0.71 o                         
  -3   2   9          4.37          2.57         0.38 o                         
  -2   2   9         14.88         15.49         0.55 o                         
  -1   2   9          4.30          2.93         0.32 o                         
   0   2   9         98.71         99.59         1.69 o                         
   1   2   9        322.02        335.13         3.28 o                         
   2   2   9          0.57          0.76         0.50 o                         
   3   2   9         30.39         28.92         1.43 o                         
   4   2   9          4.27          4.03         0.63 o                         
   5   2   9         14.76         13.98         1.07 o                         
   6   2   9          0.02          0.95         0.82 o                         
   7   2   9        179.30        186.65         4.94 o                         
  -9   3   9          0.79          0.16         0.88 o                         
  -8   3   9         19.85         18.96         1.51 o                         
  -7   3   9         44.19         39.85         5.00 o                         
  -6   3   9          6.60          6.00         2.50 o                         
  -5   3   9         31.54         26.15         2.83 o                         
  -4   3   9        170.59        185.92         3.04 o                         
  -3   3   9          1.65          3.86         0.50 o                         
  -2   3   9        843.51        874.10         7.55 o                         
  -1   3   9        630.79        650.79         5.26 o                         
   0   3   9         66.85         62.17         1.61 o                         
   1   3   9        511.13        559.76         4.57 o                         
   2   3   9          3.56          2.00         0.43 o                         
   3   3   9        327.48        351.00         4.70 o                         
   4   3   9          5.14          6.53         0.77 o                         
   5   3   9          5.46          4.58         0.94 o                         
   6   3   9          2.28          1.40         1.04 o                         
   7   3   9         44.95         42.18         2.77 o                         
  -8   4   9          7.08          5.61         1.73 o                         
  -7   4   9         27.51         25.72         1.30 o                         
  -6   4   9         69.71         75.74         1.45 o                         
  -5   4   9         83.01         88.89         1.51 o                         
  -4   4   9          0.44          0.50         0.41 o                         
  -3   4   9        455.95        463.90         4.82 o                         
  -2   4   9       1153.44       1117.53         8.92 o                         
  -1   4   9       1233.31       1290.10        10.00 o                         
   0   4   9        290.38        296.08         3.15 o                         
   1   4   9        354.98        400.77         3.64 o                         
   2   4   9         12.15         10.53         0.67 o                         
   3   4   9        964.03       1009.97         9.80 o                         
   4   4   9        248.36        272.44         4.13 o                         
   5   4   9        362.37        355.27         5.37 o                         
   6   4   9        128.17        131.97         3.42 o                         
   7   4   9        158.63        156.11         4.53 o                         
  -8   5   9          4.51          3.33         1.44 o                         
  -7   5   9          4.48          5.10         0.67 o                         
  -6   5   9         30.38         25.21         1.10 o                         
  -5   5   9        155.87        157.54         2.45 o                         
  -4   5   9         48.59         52.77         1.54 o                         
  -3   5   9        256.37        266.74         3.37 o                         
  -2   5   9          9.46          7.25         0.55 o                         
  -1   5   9        909.16        911.78         8.10 o                         
   0   5   9          2.72          2.23         0.42 o                         
   1   5   9         35.72         33.86         0.94 o                         
   2   5   9        150.27        132.77         2.15 o                         
   3   5   9        557.87        564.48         6.11 o                         
   4   5   9          6.84          4.57         0.85 o                         
   5   5   9        521.11        503.15         6.87 o                         
   6   5   9        147.09        145.15         4.58 o                         
   7   5   9         12.02         10.30         1.63 o                         
  -8   6   9         19.43         18.96         1.78 o                         
  -7   6   9         15.03         13.89         1.10 o                         
  -6   6   9          3.11          3.17         0.57 o                         
  -5   6   9         84.81         82.17         1.84 o                         
  -4   6   9         56.63         58.87         1.37 o                         
  -3   6   9          0.62          1.53         0.35 o                         
  -2   6   9          1.06          1.00         0.37 o                         
  -1   6   9          0.67          0.37         0.37 o                         
   0   6   9        297.65        308.79         3.14 o                         
   1   6   9          0.12          0.29         0.39 o                         
   2   6   9         74.12         71.47         1.55 o                         
   3   6   9         67.68         78.03         1.86 o                         
   4   6   9          0.70          0.68         0.68 o                         
   5   6   9         60.88         67.58         2.75 o                         
   6   6   9         34.43         29.12         2.26 o                         
   7   6   9          9.68          8.94         1.49 o                         
  -8   7   9          7.15          8.39         1.01 o                         
  -7   7   9          0.38          0.15         0.91 o                         
  -6   7   9          1.05          0.04         0.59 o                         
  -5   7   9          5.03          5.84         0.64 o                         
  -4   7   9         27.76         28.41         1.22 o                         
  -3   7   9        738.74        717.76         6.47 o                         
  -2   7   9          8.04          5.59         0.60 o                         
  -1   7   9         50.87         46.05         1.10 o                         
   0   7   9        431.70        432.90         3.89 o                         
   1   7   9         59.03         49.33         1.23 o                         
   2   7   9        264.61        257.13         3.63 o                         
   3   7   9        105.08        106.34         2.15 o                         
   4   7   9         64.06         62.67         1.93 o                         
   5   7   9         22.17         23.92         1.79 o                         
   6   7   9         99.27        102.82         3.80 o                         
   7   7   9          3.15          2.47         1.61 o                         
  -8   8   9          1.69          3.69         1.03 o                         
  -7   8   9         65.87         61.98         2.17 o                         
  -6   8   9          0.29         -0.45         0.73 o                         
  -5   8   9         81.04         82.60         2.11 o                         
  -4   8   9        357.92        353.87         4.53 o                         
  -3   8   9         10.76         10.71         0.99 o                         
  -2   8   9          4.69          4.70         0.56 o                         
  -1   8   9        249.98        248.97         3.46 o                         
   0   8   9         33.61         36.44         1.15 o                         
   1   8   9         30.93         38.26         1.21 o                         
   2   8   9         21.08         18.22         1.23 o                         
   3   8   9        298.44        293.42         3.84 o                         
   4   8   9        294.11        298.77         4.51 o                         
   5   8   9        235.98        223.67         5.66 o                         
   6   8   9         79.04         80.67         3.97 o                         
   7   8   9         12.91         13.00         5.00 o                         
  -7   9   9        139.07        139.92         3.36 o                         
  -6   9   9         55.69         57.52         2.62 o                         
  -5   9   9          3.68          4.05         0.82 o                         
  -4   9   9         66.68         65.35         2.17 o                         
  -3   9   9        585.48        565.31         6.74 o                         
  -2   9   9          0.54          1.64         0.64 o                         
  -1   9   9        273.61        253.74         3.06 o                         
   0   9   9          7.41          7.59         0.62 o                         
   1   9   9        107.23         96.59         2.17 o                         
   2   9   9        289.38        263.85         3.51 o                         
   3   9   9        251.91        234.83         4.00 o                         
   4   9   9          7.92          3.85         0.83 o                         
   5   9   9         99.36         97.71         3.03 o                         
   6   9   9          0.00         -0.26         1.28 o                         
  -7  10   9          0.88         -1.00         1.00 o                         
  -6  10   9         12.74         16.43         1.39 o                         
  -5  10   9         41.06         37.49         1.96 o                         
  -4  10   9          5.35          4.50         0.82 o                         
  -3  10   9         25.90         19.62         1.24 o                         
  -2  10   9        192.76        165.45         2.72 o                         
  -1  10   9        227.25        198.03         2.79 o                         
   0  10   9          0.24          1.53         0.50 o                         
   1  10   9        100.05        100.60         2.29 o                         
   2  10   9         15.98         13.82         1.10 o                         
   3  10   9        307.38        296.38         5.12 o                         
   4  10   9         58.94         65.97         2.65 o                         
   5  10   9        460.35        477.95         7.23 o                         
   6  10   9          4.00          2.50         1.55 o                         
  -7  11   9          0.27         -1.00         1.34 o                         
  -6  11   9        101.58         96.92         2.98 o                         
  -5  11   9          6.06          4.95         0.83 o                         
  -4  11   9         21.71         28.42         2.08 o                         
  -3  11   9         39.31         54.87         1.84 o                         
  -2  11   9         93.41         79.91         2.02 o                         
  -1  11   9         28.36         41.09         1.51 o                         
   0  11   9         96.29        110.57         2.21 o                         
   1  11   9          3.46          4.02         0.73 o                         
   2  11   9          8.92          7.60         0.82 o                         
   3  11   9        156.68        169.64         3.28 o                         
   4  11   9        108.55        120.51         3.45 o                         
   5  11   9        167.39        164.93         4.56 o                         
   6  11   9         38.94         32.61         2.64 o                         
  -6  12   9         37.85         39.99         2.26 o                         
  -5  12   9        211.41        223.47         4.82 o                         
  -4  12   9          4.60          2.50         1.04 o                         
  -3  12   9        130.02        122.80         3.03 o                         
  -2  12   9         97.53        103.79         2.18 o                         
  -1  12   9        367.14        339.18         4.09 o                         
   0  12   9         52.79         50.43         2.06 o                         
   1  12   9        179.97        152.58         3.01 o                         
   2  12   9         40.80         32.05         1.81 o                         
   3  12   9          0.71          1.58         0.86 o                         
   4  12   9          0.04          0.34         1.01 o                         
   5  12   9          1.40          2.81         1.48 o                         
  -6  13   9         25.15         23.61         1.98 o                         
  -5  13   9          4.14          4.20         1.34 o                         
  -4  13   9         36.30         43.82         2.55 o                         
  -3  13   9         33.92         28.58         1.78 o                         
  -2  13   9        207.32        223.27         4.39 o                         
  -1  13   9        212.63        180.90         3.62 o                         
   0  13   9          0.40          0.38         0.65 o                         
   1  13   9         72.47         52.55         2.63 o                         
   2  13   9         10.01          5.92         1.52 o                         
   3  13   9          0.36          1.59         1.30 o                         
   4  13   9         13.21         18.39         2.07 o                         
   5  13   9         31.58         31.31         3.85 o                         
  -5  14   9          0.38         -0.83         1.10 o                         
  -4  14   9         38.09         32.68         2.14 o                         
  -3  14   9          0.03         -0.88         0.88 o                         
  -2  14   9          0.84          2.68         0.87 o                         
  -1  14   9          1.45         -0.05         0.82 o                         
   0  14   9          2.34          2.18         1.06 o                         
   1  14   9          0.02         -0.20         2.32 o                         
   2  14   9         38.56         34.24         2.21 o                         
   3  14   9          6.44          5.69         2.21 o                         
   4  14   9         26.33         27.11         2.39 o                         
  -5  15   9         12.94         12.09         2.28 o                         
  -4  15   9         34.70         28.69         3.27 o                         
  -3  15   9         79.98         81.02         3.51 o                         
  -2  15   9         50.44         44.34         2.95 o                         
  -1  15   9         25.93         23.98         2.24 o                         
   0  15   9          1.98          0.33         1.86 o                         
   1  15   9          9.90          7.22         1.64 o                         
   2  15   9        135.88        141.90         4.35 o                         
   3  15   9          5.61          2.50         1.41 o                         
  -4  16   9         51.53         38.94         3.62 o                         
  -3  16   9          5.26          2.56         2.16 o                         
  -2  16   9         13.61         14.93         1.81 o                         
  -1  16   9          9.43          4.89         1.54 o                         
   0  16   9          0.16          2.14         1.70 o                         
   1  16   9         10.75         10.75         1.96 o                         
   2  16   9          5.85          8.10         2.33 o                         
  -2  17   9         17.87         20.26         2.47 o                         
  -1  17   9         16.63         21.93         2.53 o                         
   0  17   9         41.89         47.31         3.72 o                         
   1  17   9         33.85         36.68         2.81 o                         
  -8   0  10         86.94         95.98         9.00 o                         
  -6   0  10          5.68          9.00         3.00 o                         
  -4   0  10          7.55         11.00         2.00 o                         
  -2   0  10         15.09         11.29         0.78 o                         
   0   0  10         36.64         52.99         4.00 o                         
   2   0  10          4.03          3.22         0.60 o                         
   4   0  10          4.31          4.80         0.89 o                         
   6   0  10         83.61         89.56         4.00 o                         
  -9   1  10          0.07          1.57         2.40 o                         
  -8   1  10         80.27         85.73         7.00 o                         
  -7   1  10         92.90         94.98        11.00 o                         
  -6   1  10          8.17          7.50         2.12 o                         
  -5   1  10         23.57         21.60         2.83 o                         
  -4   1  10         63.89         72.49         3.53 o                         
  -3   1  10        181.96        190.38         3.03 o                         
  -2   1  10         20.96         18.71         0.82 o                         
  -1   1  10        526.75        551.38         5.16 o                         
   0   1  10        594.81        615.46         7.59 o                         
   1   1  10        622.63        675.56         5.28 o                         
   2   1  10         22.10         14.28         0.82 o                         
   3   1  10          0.09          0.57         0.45 o                         
   4   1  10         25.92         29.31         1.47 o                         
   5   1  10         39.72         41.73         1.99 o                         
   6   1  10          1.96          2.22         1.15 o                         
   7   1  10         52.22         53.67         4.22 o                         
  -9   2  10          0.70          3.00         4.00 o                         
  -8   2  10        110.59        108.18         6.69 o                         
  -7   2  10          4.25          3.00         2.00 o                         
  -6   2  10        199.61        211.10         8.11 o                         
  -5   2  10        649.06        617.83        18.01 o                         
  -4   2  10          8.94          9.71         3.00 o                         
  -3   2  10        100.05        125.81         1.88 o                         
  -2   2  10        101.03        100.09         1.60 o                         
  -1   2  10       2596.61       2755.75        19.57 o                         
   0   2  10       1763.84       1734.98        17.05 o                         
   1   2  10        558.65        582.38         4.93 o                         
   2   2  10          8.39          3.93         0.68 o                         
   3   2  10        114.11        107.73         2.38 o                         
   4   2  10         35.30         33.53         1.64 o                         
   5   2  10        247.26        247.12         5.19 o                         
   6   2  10         52.66         57.97         2.60 o                         
   7   2  10         58.67         51.84         3.11 o                         
  -8   3  10        109.46        119.95         7.50 o                         
  -7   3  10         27.67         21.82         3.12 o                         
  -6   3  10         80.05         79.72         8.00 o                         
  -5   3  10         90.07         81.28         4.55 o                         
  -4   3  10         93.49         94.86         2.00 o                         
  -3   3  10        286.86        322.02         3.73 o                         
  -2   3  10         52.35         50.05         1.21 o                         
  -1   3  10        145.57        175.14         2.08 o                         
   0   3  10        142.49        141.17         2.21 o                         
   1   3  10        101.64         99.38         1.52 o                         
   2   3  10         56.24         63.10         1.49 o                         
   3   3  10         32.62         31.61         1.95 o                         
   4   3  10          7.58          5.45         0.85 o                         
   5   3  10        591.44        592.21         7.35 o                         
   6   3  10        341.80        358.48         6.70 o                         
   7   3  10         59.65         53.47         3.21 o                         
  -8   4  10          0.63          0.43         1.45 o                         
  -7   4  10         15.05         11.02         6.00 o                         
  -6   4  10         25.63         23.81         3.12 o                         
  -5   4  10          1.74          0.00         0.63 o                         
  -4   4  10        231.23        230.86         3.11 o                         
  -3   4  10         31.32         35.03         1.19 o                         
  -2   4  10         13.03         12.36         0.73 o                         
  -1   4  10          4.59          8.24         0.48 o                         
   0   4  10        100.48        105.19         1.69 o                         
   1   4  10         40.80         44.18         1.00 o                         
   2   4  10          0.57          0.62         0.38 o                         
   3   4  10          2.27          2.77         0.59 o                         
   4   4  10         15.74         13.10         1.10 o                         
   5   4  10         70.35         71.54         2.54 o                         
   6   4  10          0.04         -0.50         1.02 o                         
   7   4  10         14.76         17.48         1.96 o                         
  -8   5  10          7.70          8.22         2.17 o                         
  -7   5  10        135.92        133.91         6.85 o                         
  -6   5  10          8.89          7.78         1.00 o                         
  -5   5  10         18.94         15.98         0.67 o                         
  -4   5  10        117.80        133.60         2.21 o                         
  -3   5  10        111.58        111.84         1.86 o                         
  -2   5  10         12.42         12.33         0.59 o                         
  -1   5  10        613.96        571.73         5.67 o                         
   0   5  10          3.90          3.23         0.36 o                         
   1   5  10         43.14         39.60         1.11 o                         
   2   5  10         72.86         80.36         1.71 o                         
   3   5  10        121.89        113.74         2.41 o                         
   4   5  10          0.16          0.48         1.04 o                         
   5   5  10         30.09         35.86         2.15 o                         
   6   5  10         50.33         54.00         3.65 o                         
   7   5  10          0.82          2.04         1.32 o                         
  -8   6  10         11.83          8.23         1.22 o                         
  -7   6  10         16.15         11.46         0.75 o                         
  -6   6  10         63.09         67.13         1.48 o                         
  -5   6  10        397.21        407.88         4.40 o                         
  -4   6  10         28.12         25.15         0.99 o                         
  -3   6  10        274.83        302.00         3.30 o                         
  -2   6  10        101.77        105.66         1.77 o                         
  -1   6  10        218.79        216.96         2.86 o                         
   0   6  10        908.02        893.48        11.03 o                         
   1   6  10         30.86         34.62         1.10 o                         
   2   6  10        845.22        801.99         6.75 o                         
   3   6  10       1355.16       1316.62        10.28 o                         
   4   6  10        604.98        589.86         7.30 o                         
   5   6  10        220.58        226.62         4.55 o                         
   6   6  10         95.26         98.74         3.80 o                         
   7   6  10          5.64          3.25         1.66 o                         
  -8   7  10         17.34         13.83         1.28 o                         
  -7   7  10          7.90          4.76         1.08 o                         
  -6   7  10         50.15         52.62         1.96 o                         
  -5   7  10         75.81         79.63         1.72 o                         
  -4   7  10          3.38          2.17         0.57 o                         
  -3   7  10          0.94          0.18         0.48 o                         
  -2   7  10         91.96         93.64         2.05 o                         
  -1   7  10         41.74         42.27         1.30 o                         
   0   7  10         50.63         51.51         1.26 o                         
   1   7  10        595.07        596.04         5.27 o                         
   2   7  10         93.63         95.67         2.03 o                         
   3   7  10         46.40         40.71         1.55 o                         
   4   7  10         71.36         70.94         2.21 o                         
   5   7  10         11.07         11.01         1.39 o                         
   6   7  10          1.54         -0.42         1.10 o                         
  -8   8  10          8.89         11.96         1.42 o                         
  -7   8  10         12.65         14.27         1.09 o                         
  -6   8  10        118.35        113.78         2.64 o                         
  -5   8  10        206.11        201.72         3.73 o                         
  -4   8  10         42.94         43.30         1.36 o                         
  -3   8  10        181.16        164.88         3.20 o                         
  -2   8  10         50.32         58.02         1.73 o                         
  -1   8  10         54.70         49.22         1.27 o                         
   0   8  10          1.37          0.73         0.38 o                         
   1   8  10        562.20        535.45         5.46 o                         
   2   8  10          2.80          4.35         0.67 o                         
   3   8  10        546.37        562.90         5.96 o                         
   4   8  10        284.93        297.98         4.52 o                         
   5   8  10         77.25         78.44         3.10 o                         
   6   8  10         56.37         48.98         3.29 o                         
  -7   9  10         77.29         79.08         3.58 o                         
  -6   9  10         90.39         92.29         2.64 o                         
  -5   9  10        118.45        113.57         2.70 o                         
  -4   9  10         31.03         32.14         1.48 o                         
  -3   9  10         13.65          9.94         0.95 o                         
  -2   9  10         19.78         22.12         1.38 o                         
  -1   9  10        367.42        333.44         5.40 o                         
   0   9  10        623.24        626.46         5.75 o                         
   1   9  10        219.52        206.59         3.17 o                         
   2   9  10        137.54        141.27         2.55 o                         
   3   9  10        842.33        870.19         8.55 o                         
   4   9  10         55.11         58.10         2.11 o                         
   5   9  10        174.55        198.25         4.47 o                         
   6   9  10          3.17          2.61         1.48 o                         
  -7  10  10         12.00          9.99         1.48 o                         
  -6  10  10          0.82          0.40         0.89 o                         
  -5  10  10         98.36         92.66         2.56 o                         
  -4  10  10         16.95         22.95         1.35 o                         
  -3  10  10        196.63        177.29         3.32 o                         
  -2  10  10        336.65        331.95         4.00 o                         
  -1  10  10         35.51         30.23         1.16 o                         
   0  10  10        355.79        349.32         4.02 o                         
   1  10  10        242.35        226.30         3.69 o                         
   2  10  10         40.70         33.71         1.62 o                         
   3  10  10        173.80        164.12         3.66 o                         
   4  10  10         26.12         22.30         1.67 o                         
   5  10  10         63.48         58.37         2.84 o                         
   6  10  10        143.29        153.05         5.17 o                         
  -7  11  10          0.20         -0.96         0.96 o                         
  -6  11  10          0.04         -0.41         0.98 o                         
  -5  11  10         16.21         17.62         1.49 o                         
  -4  11  10          9.14          8.13         1.21 o                         
  -3  11  10        122.11        116.54         2.77 o                         
  -2  11  10        136.24        137.62         2.60 o                         
  -1  11  10        271.56        242.58         3.74 o                         
   0  11  10         23.80         26.14         1.28 o                         
   1  11  10        161.65        142.55         2.57 o                         
   2  11  10         19.32         13.45         1.09 o                         
   3  11  10         14.29         13.84         1.18 o                         
   4  11  10         12.16         13.52         1.60 o                         
   5  11  10          4.44          7.35         1.56 o                         
  -6  12  10         15.29         14.96         1.53 o                         
  -5  12  10          9.74         10.77         1.33 o                         
  -4  12  10         45.79         55.49         2.60 o                         
  -3  12  10         80.10         64.35         2.14 o                         
  -2  12  10         16.12         14.47         1.15 o                         
  -1  12  10        134.00        121.80         2.50 o                         
   0  12  10         18.18         18.55         1.51 o                         
   1  12  10         83.61         85.95         2.40 o                         
   2  12  10         18.55         21.95         1.51 o                         
   3  12  10          6.57          3.22         1.16 o                         
   4  12  10         28.50         28.53         2.13 o                         
   5  12  10        103.04         96.41         3.87 o                         
  -6  13  10          3.21          3.69         1.23 o                         
  -5  13  10         98.16        114.38         4.32 o                         
  -4  13  10        179.50        173.65         4.38 o                         
  -3  13  10          0.67          1.98         0.87 o                         
  -2  13  10         29.80         30.65         2.25 o                         
  -1  13  10          2.04          3.18         0.78 o                         
   0  13  10         74.42         63.68         2.37 o                         
   1  13  10          1.36          1.03         0.93 o                         
   2  13  10          0.79         -0.35         1.01 o                         
   3  13  10         15.69         19.23         1.68 o                         
   4  13  10         16.72         17.16         2.16 o                         
  -5  14  10        108.26        116.25         7.00 o                         
  -4  14  10         53.60         55.23         2.65 o                         
  -3  14  10        157.30        146.14         3.85 o                         
  -2  14  10          0.04          0.36         0.76 o                         
  -1  14  10          1.98          8.06         1.64 o                         
   0  14  10         12.63          9.05         1.62 o                         
   1  14  10          0.02          1.24         1.24 o                         
   2  14  10         11.47         14.30         1.67 o                         
   3  14  10         13.07         15.50         2.16 o                         
   4  14  10          5.54          1.80         2.74 o                         
  -4  15  10         24.21         27.76         4.98 o                         
  -3  15  10          1.91          0.00         1.34 o                         
  -2  15  10          1.18          3.00         0.96 o                         
  -1  15  10          1.58          1.61         1.12 o                         
   0  15  10         40.88         51.81         3.07 o                         
   1  15  10         10.74          8.39         1.58 o                         
   2  15  10          2.56          1.26         1.42 o                         
   3  15  10          8.56          9.66         2.10 o                         
  -3  16  10          8.22         10.01         2.30 o                         
  -2  16  10         16.27         20.74         2.46 o                         
  -1  16  10          4.04          3.33         1.48 o                         
   0  16  10        141.90        138.18         5.97 o                         
   1  16  10         44.34         49.10         3.79 o                         
   2  16  10          0.17         -1.47         1.56 o                         
  -1  17  10         50.91         65.60         3.89 o                         
   0  17  10          0.42          0.78         1.93 o                         
  -5   0  11        696.00        728.41        22.02 o                         
  -3   0  11       2821.72       2862.89        54.25 o                         
  -1   0  11        209.35        212.93         4.40 o                         
   1   0  11        277.78        259.82         3.19 o                         
   3   0  11         90.25         94.71         3.45 o                         
   5   0  11         30.60         34.15         2.60 o                         
   7   0  11        111.37        126.95         7.06 o                         
  -8   1  11          7.24         10.12         3.00 o                         
  -7   1  11         62.73         53.99         8.00 o                         
  -6   1  11          0.61          1.50         1.50 o                         
  -5   1  11        322.83        336.56         9.19 o                         
  -4   1  11          1.14          0.50         0.71 o                         
  -3   1  11        144.57        151.35         2.85 o                         
  -2   1  11         23.03         25.95         0.82 o                         
  -1   1  11         12.42         13.02         0.82 o                         
   0   1  11          4.57          1.67         0.53 o                         
   1   1  11        292.26        287.10         2.72 o                         
   2   1  11         95.36         91.60         1.88 o                         
   3   1  11          5.04          6.04         0.79 o                         
   4   1  11         55.42         56.36         1.92 o                         
   5   1  11         86.81         88.37         2.59 o                         
   6   1  11        108.08        113.36         3.29 o                         
   7   1  11         36.51         38.09         3.20 o                         
  -8   2  11          3.28          4.00         2.12 o                         
  -7   2  11          1.29          2.57         2.40 o                         
  -6   2  11         13.86         12.50         3.50 o                         
  -5   2  11          0.30         -0.67         2.00 o                         
  -4   2  11          0.83          1.50         0.71 o                         
  -3   2  11          0.02         -0.33         0.41 o                         
  -2   2  11         14.81         20.14         1.11 o                         
  -1   2  11        324.72        328.23         3.54 o                         
   0   2  11         18.45         16.53         1.04 o                         
   1   2  11         98.09         99.51         1.53 o                         
   2   2  11         52.44         52.35         1.50 o                         
   3   2  11         35.57         33.01         1.50 o                         
   4   2  11         20.50         16.82         1.24 o                         
   5   2  11        167.84        172.86         3.66 o                         
   6   2  11         69.55         71.96         3.00 o                         
   7   2  11         32.33         31.80         2.41 o                         
  -8   3  11          3.43          3.50         3.50 o                         
  -7   3  11          0.35          1.60         2.00 o                         
  -6   3  11        109.77        123.82         5.98 o                         
  -5   3  11         12.55         10.10         2.12 o                         
  -4   3  11        183.88        166.57         5.66 o                         
  -3   3  11          3.86          4.24         0.46 o                         
  -2   3  11         48.94         49.99         1.00 o                         
  -1   3  11        499.89        511.18         4.89 o                         
   0   3  11        363.60        375.80         5.27 o                         
   1   3  11        200.66        205.98         2.42 o                         
   2   3  11        354.50        338.23         3.80 o                         
   3   3  11         19.84         15.94         1.13 o                         
   4   3  11         17.65         21.94         2.03 o                         
   5   3  11        310.52        317.20         5.15 o                         
   6   3  11         28.70         34.16         2.58 o                         
   7   3  11         33.40         38.69         2.88 o                         
  -8   4  11         28.25         27.85         3.84 o                         
  -7   4  11         98.12         90.69         8.00 o                         
  -6   4  11         54.12         56.49         4.24 o                         
  -5   4  11          6.70          5.00         1.41 o                         
  -4   4  11        359.91        363.21         3.93 o                         
  -3   4  11         41.66         53.98         1.56 o                         
  -2   4  11         52.62         59.50         1.24 o                         
  -1   4  11        114.15         87.84         1.45 o                         
   0   4  11        208.06        211.45         2.53 o                         
   1   4  11        926.80        913.22         7.47 o                         
   2   4  11         61.47         82.61         1.80 o                         
   3   4  11       1046.01       1016.02         9.55 o                         
   4   4  11       1031.38       1019.73        10.93 o                         
   5   4  11        107.59        110.03         3.03 o                         
   6   4  11        283.76        264.94         6.32 o                         
   7   4  11         16.25         17.70         2.22 o                         
  -8   5  11          0.07         -0.14         1.45 o                         
  -7   5  11         66.81         62.29        11.50 o                         
  -6   5  11         23.38         24.89         5.00 o                         
  -5   5  11         17.24         14.32         1.22 o                         
  -4   5  11          8.28          5.22         0.52 o                         
  -3   5  11         40.46         48.42         1.24 o                         
  -2   5  11         20.59         19.16         0.77 o                         
  -1   5  11        108.80        113.92         1.89 o                         
   0   5  11        221.08        219.50         2.60 o                         
   1   5  11        893.02        882.30         6.88 o                         
   2   5  11         36.14         24.82         1.02 o                         
   3   5  11       1110.72       1060.58         9.98 o                         
   4   5  11        263.89        263.04         4.64 o                         
   5   5  11          0.00         -0.46         0.88 o                         
   6   5  11         10.26          8.14         1.88 o                         
  -8   6  11          3.62          5.36         1.87 o                         
  -7   6  11         68.15         71.31         3.28 o                         
  -6   6  11          7.02          6.37         0.74 o                         
  -5   6  11         22.32         20.80         0.91 o                         
  -4   6  11          0.02         -0.07         0.53 o                         
  -3   6  11        292.79        290.71         3.80 o                         
  -2   6  11         21.16         18.74         0.87 o                         
  -1   6  11        683.46        653.14         5.99 o                         
   0   6  11          2.83          2.97         0.47 o                         
   1   6  11        365.49        377.11         3.80 o                         
   2   6  11        165.24        169.92         2.57 o                         
   3   6  11          2.32          2.31         0.65 o                         
   4   6  11         75.54         67.75         2.28 o                         
   5   6  11          0.21          0.94         0.91 o                         
   6   6  11        131.82        136.94         4.40 o                         
  -8   7  11         11.28         16.45         2.29 o                         
  -7   7  11         89.24         86.70         1.86 o                         
  -6   7  11          2.41          1.86         0.60 o                         
  -5   7  11        498.98        489.88         5.20 o                         
  -4   7  11         23.63         23.40         1.03 o                         
  -3   7  11        485.50        469.57         4.92 o                         
  -2   7  11        214.02        229.36         2.99 o                         
  -1   7  11       1893.11       1783.65        15.67 o                         
   0   7  11         45.67         46.50         1.75 o                         
   1   7  11       3024.17       2956.33        19.14 o                         
   2   7  11         11.48          8.84         0.78 o                         
   3   7  11         54.70         55.85         1.66 o                         
   4   7  11        350.11        361.61         5.29 o                         
   5   7  11         49.58         48.88         2.28 o                         
   6   7  11        132.01        123.43         4.34 o                         
  -7   8  11         17.74         16.53         1.26 o                         
  -6   8  11         33.12         30.57         2.04 o                         
  -5   8  11         22.54         23.94         1.33 o                         
  -4   8  11         25.67         27.73         1.23 o                         
  -3   8  11         35.26         38.38         1.35 o                         
  -2   8  11        326.51        350.04         4.62 o                         
  -1   8  11        464.24        473.99         5.10 o                         
   0   8  11        116.66        101.64         1.99 o                         
   1   8  11        152.64        152.91         2.60 o                         
   2   8  11        356.05        358.60         4.19 o                         
   3   8  11        260.81        269.65         3.85 o                         
   4   8  11        223.40        234.46         4.35 o                         
   5   8  11         29.96         31.49         2.15 o                         
   6   8  11         18.46         18.54         2.07 o                         
  -7   9  11          1.91          2.43         0.95 o                         
  -6   9  11          2.83          4.12         1.06 o                         
  -5   9  11         66.21         68.41         2.41 o                         
  -4   9  11         19.21         22.90         1.27 o                         
  -3   9  11         15.94         17.40         1.08 o                         
  -2   9  11          3.09          2.00         0.58 o                         
  -1   9  11         80.03         83.22         2.17 o                         
   0   9  11        193.74        196.48         3.18 o                         
   1   9  11         25.13         24.92         1.40 o                         
   2   9  11          3.41          0.30         0.65 o                         
   3   9  11          0.30          1.29         0.74 o                         
   4   9  11          8.99          5.15         1.01 o                         
   5   9  11          0.69          1.79         1.03 o                         
   6   9  11          8.95          8.11         2.89 o                         
  -7  10  11          6.81          1.31         1.34 o                         
  -6  10  11          0.39         -0.71         0.73 o                         
  -5  10  11         16.42         15.71         1.28 o                         
  -4  10  11         37.70         36.93         1.82 o                         
  -3  10  11         19.44         16.82         1.21 o                         
  -2  10  11        124.74        126.80         2.51 o                         
  -1  10  11         67.21         52.56         1.51 o                         
   0  10  11          7.37          5.59         0.77 o                         
   1  10  11        271.81        251.47         3.67 o                         
   2  10  11          0.85          1.14         0.59 o                         
   3  10  11        427.54        430.33         5.51 o                         
   4  10  11          0.02          3.26         1.24 o                         
   5  10  11         49.12         48.96         2.87 o                         
  -6  11  11         16.74         13.07         1.42 o                         
  -5  11  11          0.02          0.30         0.82 o                         
  -4  11  11         21.91         14.95         1.43 o                         
  -3  11  11          9.36          5.97         0.91 o                         
  -2  11  11        287.82        295.48         3.98 o                         
  -1  11  11          0.73          0.55         0.49 o                         
   0  11  11          2.95          5.52         0.79 o                         
   1  11  11         95.42         92.26         2.21 o                         
   2  11  11        109.31        115.68         2.71 o                         
   3  11  11        133.50        131.47         3.16 o                         
   4  11  11          0.42         -0.89         0.89 o                         
   5  11  11        105.29        120.78         5.38 o                         
  -6  12  11         10.84         12.72         1.46 o                         
  -5  12  11         24.73         20.27         1.77 o                         
  -4  12  11        170.22        177.55         3.55 o                         
  -3  12  11        118.13        106.08         2.79 o                         
  -2  12  11         43.51         38.48         1.78 o                         
  -1  12  11        161.93        146.10         3.04 o                         
   0  12  11          0.75          2.61         0.93 o                         
   1  12  11         12.74         16.40         1.32 o                         
   2  12  11         16.12         25.63         2.00 o                         
   3  12  11          5.28          8.60         1.05 o                         
   4  12  11         10.08         11.55         1.49 o                         
  -5  13  11         25.43         22.25         2.27 o                         
  -4  13  11         51.46         49.83         3.61 o                         
  -3  13  11         56.48         54.08         2.59 o                         
  -2  13  11          0.58          0.86         0.95 o                         
  -1  13  11          2.60          0.52         1.08 o                         
   0  13  11          3.10          0.68         0.82 o                         
   1  13  11         25.74         24.18         1.85 o                         
   2  13  11         28.73         34.36         2.12 o                         
   3  13  11          0.42         -0.17         1.34 o                         
   4  13  11          1.56         -0.65         1.09 o                         
  -5  14  11         30.26         30.91         2.21 o                         
  -4  14  11         27.07         36.64         2.37 o                         
  -3  14  11          3.39          0.21         1.03 o                         
  -2  14  11          1.67          0.15         1.01 o                         
  -1  14  11          6.53          6.23         1.23 o                         
   0  14  11          7.01          6.03         1.27 o                         
   1  14  11          0.04          0.78         1.13 o                         
   2  14  11        101.68        118.35         3.83 o                         
   3  14  11          4.65          2.74         2.42 o                         
  -4  15  11          9.98         10.94         1.98 o                         
  -3  15  11          5.42          2.60         2.06 o                         
  -2  15  11          1.04          1.73         1.59 o                         
  -1  15  11         11.09         11.30         1.95 o                         
   0  15  11         96.80         92.37         4.18 o                         
   1  15  11          3.05          0.44         1.19 o                         
   2  15  11         23.57         20.90         2.10 o                         
  -2  16  11          0.84          3.80         2.64 o                         
  -1  16  11          0.10          1.05         1.40 o                         
   0  16  11          0.01         -0.73         1.61 o                         
   1  16  11          3.32          1.52         1.72 o                         
  -8   0  12          0.35          1.00         3.00 o                         
  -6   0  12          0.05          1.00         2.00 o                         
  -4   0  12          5.33          3.00         2.00 o                         
  -2   0  12        104.88        100.28         2.16 o                         
   0   0  12         98.21        101.04         7.50 o                         
   2   0  12         30.46         33.79         1.68 o                         
   4   0  12         78.07         79.54         3.22 o                         
   6   0  12         58.03         64.28         5.11 o                         
  -8   1  12          8.93          6.85         4.50 o                         
  -7   1  12          2.79          1.00         3.00 o                         
  -6   1  12          9.81         10.54         3.00 o                         
  -5   1  12          1.33          0.50         0.71 o                         
  -4   1  12          3.44          1.00         0.71 o                         
  -3   1  12         53.65         62.59         1.49 o                         
  -2   1  12         37.77         29.40         0.82 o                         
  -1   1  12        260.32        272.54         3.80 o                         
   0   1  12        142.64        134.29         4.21 o                         
   1   1  12          2.89          2.57         0.43 o                         
   2   1  12         44.62         51.94         1.37 o                         
   3   1  12        343.40        323.71         4.41 o                         
   4   1  12          3.28          3.91         0.76 o                         
   5   1  12        191.17        208.40         4.05 o                         
   6   1  12         59.79         58.54         3.73 o                         
   7   1  12          2.15          2.33         1.73 o                         
  -8   2  12         18.10         15.00         3.12 o                         
  -7   2  12         98.69         93.23        12.00 o                         
  -6   2  12          1.10          1.50         1.41 o                         
  -5   2  12        101.75        103.48         4.95 o                         
  -4   2  12         84.17         86.36         5.00 o                         
  -3   2  12        149.84        162.23         2.30 o                         
  -2   2  12         19.12         25.15         0.88 o                         
  -1   2  12        309.33        298.93         3.55 o                         
   0   2  12       1275.15       1202.36        13.04 o                         
   1   2  12        795.20        786.35         7.88 o                         
   2   2  12        919.22        934.77         7.67 o                         
   3   2  12        161.83        157.14         3.25 o                         
   4   2  12        156.43        162.41         3.28 o                         
   5   2  12          4.57          2.28         0.79 o                         
   6   2  12        157.91        157.65         4.44 o                         
  -8   3  12          1.90          1.57         3.00 o                         
  -7   3  12         25.62         19.61         3.53 o                         
  -6   3  12         66.51         73.98         4.55 o                         
  -5   3  12        184.74        204.18        18.50 o                         
  -4   3  12          4.34          4.50         1.50 o                         
  -3   3  12          8.53          7.59         0.50 o                         
  -2   3  12         63.88         69.14         1.24 o                         
  -1   3  12         33.66         33.37         1.10 o                         
   0   3  12         13.98         14.74         1.18 o                         
   1   3  12         62.80         57.81         1.14 o                         
   2   3  12         81.68         70.07         1.53 o                         
   3   3  12        277.79        275.22         4.28 o                         
   4   3  12        491.32        500.30         7.57 o                         
   5   3  12         54.15         55.12         2.33 o                         
   6   3  12         44.47         46.02         2.83 o                         
  -8   4  12         10.58          7.00         4.00 o                         
  -7   4  12         29.00         28.99         3.53 o                         
  -6   4  12          8.77          8.00         2.12 o                         
  -5   4  12         55.22         56.54         4.00 o                         
  -4   4  12          1.16          0.64         0.52 o                         
  -3   4  12         21.90         23.60         0.96 o                         
  -2   4  12         43.85         39.94         1.27 o                         
  -1   4  12         70.43         71.32         1.22 o                         
   0   4  12          0.71          0.55         0.44 o                         
   1   4  12          2.89          3.12         0.43 o                         
   2   4  12         43.73         38.95         1.29 o                         
   3   4  12         85.43         82.49         2.35 o                         
   4   4  12         68.46         72.32         2.47 o                         
   5   4  12         46.78         44.72         2.17 o                         
   6   4  12          5.43          6.26         1.27 o                         
  -8   5  12          9.44          6.25         1.63 o                         
  -7   5  12        140.97        134.85         8.00 o                         
  -6   5  12         23.42         22.61         3.12 o                         
  -5   5  12         41.73         46.79         1.28 o                         
  -4   5  12         22.22         21.49         0.82 o                         
  -3   5  12       1008.37        975.82         8.88 o                         
  -2   5  12        137.64        145.03         2.06 o                         
  -1   5  12       1061.70       1051.60         8.95 o                         
   0   5  12        156.89        157.11         2.35 o                         
   1   5  12        680.81        673.76         5.79 o                         
   2   5  12        118.10        121.73         2.24 o                         
   3   5  12         15.68         11.07         1.01 o                         
   4   5  12        147.62        145.40         3.67 o                         
   5   5  12          0.16         -0.96         0.96 o                         
   6   5  12        125.05        128.85         3.98 o                         
  -8   6  12          3.70          5.50         2.24 o                         
  -7   6  12         17.30         17.63         2.06 o                         
  -6   6  12        120.59        125.16         2.46 o                         
  -5   6  12          9.32          8.43         0.66 o                         
  -4   6  12        244.94        276.69         3.60 o                         
  -3   6  12        883.84        860.32         7.89 o                         
  -2   6  12        432.00        446.02         4.68 o                         
  -1   6  12         44.58         49.35         1.41 o                         
   0   6  12        811.75        733.27         6.73 o                         
   1   6  12       1105.08       1047.33         8.00 o                         
   2   6  12       1424.52       1355.28        10.56 o                         
   3   6  12         53.82         48.24         2.15 o                         
   4   6  12         73.18         80.29         2.41 o                         
   5   6  12        124.41        130.98         3.68 o                         
   6   6  12         13.45         13.70         1.74 o                         
  -7   7  12          4.46          4.74         1.13 o                         
  -6   7  12         11.95         14.52         1.05 o                         
  -5   7  12          4.25          2.48         0.65 o                         
  -4   7  12         39.97         37.68         1.52 o                         
  -3   7  12         56.14         62.33         1.66 o                         
  -2   7  12          2.24          3.24         0.52 o                         
  -1   7  12       1148.25       1129.11        10.30 o                         
   0   7  12         26.74         24.26         1.18 o                         
   1   7  12        274.42        254.45         3.08 o                         
   2   7  12         13.07         14.51         0.97 o                         
   3   7  12          2.43          3.11         0.72 o                         
   4   7  12          0.15          1.48         0.64 o                         
   5   7  12         14.59         20.97         2.61 o                         
   6   7  12          4.63          5.35         1.56 o                         
  -7   8  12         41.27         41.93         2.46 o                         
  -6   8  12          5.71          6.56         0.88 o                         
  -5   8  12         69.67         68.78         1.77 o                         
  -4   8  12         80.03         85.07         2.12 o                         
  -3   8  12         26.06         20.35         1.00 o                         
  -2   8  12          1.13          2.82         0.86 o                         
  -1   8  12        300.18        290.77         4.04 o                         
   0   8  12         21.58         25.16         1.18 o                         
   1   8  12        467.83        477.84         5.56 o                         
   2   8  12         37.96         43.58         1.74 o                         
   3   8  12         15.09         18.35         1.20 o                         
   4   8  12         44.23         44.80         2.32 o                         
   5   8  12         35.02         32.03         2.29 o                         
  -7   9  12         97.40         86.82         2.26 o                         
  -6   9  12          5.94          5.47         0.88 o                         
  -5   9  12        103.71        107.59         2.49 o                         
  -4   9  12         26.11         27.83         1.53 o                         
  -3   9  12        855.04        826.38         8.86 o                         
  -2   9  12         71.67         66.82         2.11 o                         
  -1   9  12        785.96        703.40         7.73 o                         
   0   9  12        154.65        140.18         2.66 o                         
   1   9  12        673.24        650.75         6.90 o                         
   2   9  12        116.88        117.74         2.47 o                         
   3   9  12        262.87        281.00         4.27 o                         
   4   9  12          7.74          9.71         1.11 o                         
   5   9  12          0.63          0.37         1.06 o                         
  -6  10  12         14.89         17.91         1.51 o                         
  -5  10  12         37.13         36.79         1.78 o                         
  -4  10  12        171.06        173.54         3.51 o                         
  -3  10  12        199.96        197.76         4.30 o                         
  -2  10  12        275.58        291.47         4.10 o                         
  -1  10  12          4.41          5.10         1.19 o                         
   0  10  12         35.56         26.90         1.40 o                         
   1  10  12         36.65         35.64         1.76 o                         
   2  10  12          0.05          0.98         0.62 o                         
   3  10  12          1.26          2.42         0.93 o                         
   4  10  12        139.51        147.20         3.75 o                         
   5  10  12         53.84         63.62         3.33 o                         
  -6  11  12          0.91          0.55         0.98 o                         
  -5  11  12          5.37          7.82         1.15 o                         
  -4  11  12          7.51          8.25         1.03 o                         
  -3  11  12          0.77          1.23         0.86 o                         
  -2  11  12          1.30          2.45         0.76 o                         
  -1  11  12          0.75          0.96         0.63 o                         
   0  11  12          0.00          1.38         0.69 o                         
   1  11  12          7.52          8.22         0.91 o                         
   2  11  12         21.47         25.94         2.08 o                         
   3  11  12          6.12          8.78         1.15 o                         
   4  11  12          2.15          0.48         1.93 o                         
  -6  12  12        118.28        124.91         3.64 o                         
  -5  12  12          6.43          0.25         1.15 o                         
  -4  12  12         50.35         50.07         1.98 o                         
  -3  12  12         55.80         58.25         2.35 o                         
  -2  12  12         49.25         54.60         1.96 o                         
  -1  12  12          0.85         -0.35         0.73 o                         
   0  12  12         48.85         55.32         2.19 o                         
   1  12  12         24.80         31.91         1.83 o                         
   2  12  12         96.64        100.46         3.30 o                         
   3  12  12          0.02          1.40         1.28 o                         
   4  12  12         24.59         22.73         2.06 o                         
  -5  13  12         10.05          8.31         1.95 o                         
  -4  13  12         11.79          8.63         1.72 o                         
  -3  13  12          3.32          0.06         0.90 o                         
  -2  13  12         60.58         56.08         2.47 o                         
  -1  13  12          8.52          4.84         0.95 o                         
   0  13  12         28.21         32.19         1.99 o                         
   1  13  12         33.36         34.20         2.11 o                         
   2  13  12         52.69         59.02         2.70 o                         
   3  13  12         50.84         44.79         2.31 o                         
  -4  14  12          2.82          0.12         1.28 o                         
  -3  14  12          0.10          0.48         1.27 o                         
  -2  14  12          1.07          1.27         1.57 o                         
  -1  14  12          0.81          1.65         0.82 o                         
   0  14  12         27.63         33.12         2.41 o                         
   1  14  12          1.18          2.77         1.32 o                         
   2  14  12          1.85          1.29         1.38 o                         
   3  14  12         20.11         14.78         3.82 o                         
  -3  15  12          9.99          9.51         2.31 o                         
  -2  15  12          0.27          0.73         2.02 o                         
  -1  15  12          5.99          7.04         1.29 o                         
   0  15  12          1.82          4.40         1.94 o                         
   1  15  12          0.02          0.17         1.27 o                         
  -1  16  12         23.29         26.68         2.88 o                         
  -5   0  13        285.81        272.02        11.00 o                         
  -3   0  13         12.87          8.53         1.41 o                         
  -1   0  13          4.85          3.50         1.06 o                         
   1   0  13        182.04        152.20         5.48 o                         
   3   0  13        723.05        756.28        10.46 o                         
   5   0  13        136.83        137.22         4.73 o                         
  -8   1  13          0.00          2.50         2.12 o                         
  -7   1  13        195.36        213.98        13.00 o                         
  -6   1  13         62.25         77.05         4.55 o                         
  -5   1  13         30.38         29.70         2.83 o                         
  -4   1  13        139.47        136.98         7.00 o                         
  -3   1  13          0.00         -0.20         0.45 o                         
  -2   1  13        126.83        116.34         1.78 o                         
  -1   1  13        445.43        461.21         5.69 o                         
   0   1  13          0.00          0.75         1.01 o                         
   1   1  13         56.59         54.27         1.58 o                         
   2   1  13         71.03         69.69         1.42 o                         
   3   1  13        127.71        123.97         3.03 o                         
   4   1  13          1.90          1.86         0.97 o                         
   5   1  13          4.24          4.72         1.18 o                         
   6   1  13         27.68         27.66         2.31 o                         
  -8   2  13          0.02          4.00         2.12 o                         
  -7   2  13          6.80          6.77         4.00 o                         
  -6   2  13          2.44          4.50         1.41 o                         
  -5   2  13          0.33          2.00         1.41 o                         
  -4   2  13         14.26         10.00         2.00 o                         
  -3   2  13         37.15         36.54         1.20 o                         
  -2   2  13         86.23         86.66         1.55 o                         
  -1   2  13         30.67         29.89         1.32 o                         
   0   2  13         93.57         91.70         2.94 o                         
   1   2  13         66.72         60.88         1.16 o                         
   2   2  13          0.11         -0.35         0.35 o                         
   3   2  13         53.48         54.87         1.90 o                         
   4   2  13         11.32         13.12         1.20 o                         
   5   2  13         34.52         32.25         1.94 o                         
   6   2  13          0.53          0.77         1.11 o                         
  -8   3  13         43.13         48.65         7.50 o                         
  -7   3  13        170.99        185.14         8.11 o                         
  -6   3  13         54.87         58.61         6.00 o                         
  -5   3  13        307.19        324.08         9.19 o                         
  -4   3  13         75.12         73.33         5.00 o                         
  -3   3  13          5.27          6.70         0.67 o                         
  -2   3  13        343.24        336.27         2.95 o                         
  -1   3  13          0.95          0.17         0.43 o                         
   0   3  13        767.37        741.11         8.26 o                         
   1   3  13        198.35        165.27         2.39 o                         
   2   3  13          1.85          2.45         0.47 o                         
   3   3  13        724.58        706.08         7.31 o                         
   4   3  13         43.54         44.77         1.94 o                         
   5   3  13        121.95        121.37         3.15 o                         
   6   3  13         37.58         44.09         3.77 o                         
  -8   4  13         69.49         78.74         5.98 o                         
  -7   4  13         64.21         74.31         5.27 o                         
  -6   4  13         46.78         39.27         3.84 o                         
  -5   4  13        283.54        286.18         8.82 o                         
  -4   4  13         97.16        105.97         1.83 o                         
  -3   4  13        452.72        450.68         4.55 o                         
  -2   4  13        967.31        901.38         6.79 o                         
  -1   4  13          0.00          0.00         0.52 o                         
   0   4  13        154.18        111.48         2.47 o                         
   1   4  13        758.94        694.45         6.57 o                         
   2   4  13       1824.90       1765.09        13.15 o                         
   3   4  13         55.53         58.22         1.80 o                         
   4   4  13        484.12        473.28         6.66 o                         
   5   4  13        212.04        208.34         4.64 o                         
   6   4  13         21.80         20.24         2.00 o                         
  -8   5  13          0.35          0.00         4.00 o                         
  -7   5  13          4.40          2.50         2.12 o                         
  -6   5  13          5.38          6.50         2.12 o                         
  -5   5  13          2.90          3.50         1.41 o                         
  -4   5  13          5.75          4.93         0.47 o                         
  -3   5  13        285.83        297.43         3.82 o                         
  -2   5  13          2.83          4.93         0.48 o                         
  -1   5  13        470.97        456.75         5.09 o                         
   0   5  13        111.05         95.59         1.92 o                         
   1   5  13        462.73        428.50         4.53 o                         
   2   5  13        201.31        198.02         2.89 o                         
   3   5  13          6.39          8.00         0.84 o                         
   4   5  13          0.08          1.00         0.66 o                         
   5   5  13          3.30          3.83         1.23 o                         
   6   5  13          0.48          1.92         1.11 o                         
  -7   6  13         23.17         25.47         4.35 o                         
  -6   6  13          9.95          9.08         1.31 o                         
  -5   6  13        258.37        271.72         3.04 o                         
  -4   6  13          7.11          5.50         0.77 o                         
  -3   6  13        386.35        377.24         4.39 o                         
  -2   6  13         70.55         71.01         1.59 o                         
  -1   6  13         50.37         51.89         1.79 o                         
   0   6  13         76.03         72.41         2.84 o                         
   1   6  13          1.27          1.68         0.42 o                         
   2   6  13         45.27         38.06         1.53 o                         
   3   6  13          6.54          6.83         0.87 o                         
   4   6  13         23.29         21.90         1.50 o                         
   5   6  13         37.75         38.54         2.09 o                         
   6   6  13         10.05          9.32         1.62 o                         
  -7   7  13         82.31         78.42         3.66 o                         
  -6   7  13         15.61         13.27         1.96 o                         
  -5   7  13        413.61        407.00         5.00 o                         
  -4   7  13          9.90          4.74         1.13 o                         
  -3   7  13       1216.15       1215.98         9.84 o                         
  -2   7  13         88.21         79.08         1.72 o                         
  -1   7  13       2186.81       2135.68        16.97 o                         
   0   7  13          4.56          3.27         0.52 o                         
   1   7  13          0.42         -0.60         0.60 o                         
   2   7  13        135.11        131.34         2.83 o                         
   3   7  13          0.47         -0.24         0.78 o                         
   4   7  13        175.14        162.95         3.79 o                         
   5   7  13         13.89         14.57         1.53 o                         
  -7   8  13          5.26          6.80         1.51 o                         
  -6   8  13         15.83         15.11         1.10 o                         
  -5   8  13        118.83        127.29         2.48 o                         
  -4   8  13        169.03        176.41         3.38 o                         
  -3   8  13        724.38        741.93         7.39 o                         
  -2   8  13        193.91        203.80         3.10 o                         
  -1   8  13         37.48         44.52         1.67 o                         
   0   8  13        277.40        302.46         3.70 o                         
   1   8  13        147.62        168.55         3.01 o                         
   2   8  13         70.89         79.49         2.27 o                         
   3   8  13         33.29         32.86         1.52 o                         
   4   8  13          0.87          0.90         1.11 o                         
   5   8  13         55.88         55.60         3.37 o                         
  -7   9  13          6.71          6.25         2.30 o                         
  -6   9  13         11.34         10.92         0.95 o                         
  -5   9  13        101.34        102.04         3.08 o                         
  -4   9  13          4.63          2.48         0.64 o                         
  -3   9  13        195.66        183.46         3.00 o                         
  -2   9  13         57.06         65.59         2.08 o                         
  -1   9  13         16.73         16.05         1.22 o                         
   0   9  13          0.05          0.69         0.51 o                         
   1   9  13          9.38          8.77         0.84 o                         
   2   9  13         20.54         14.24         1.09 o                         
   3   9  13          0.06         -0.75         0.75 o                         
   4   9  13          3.39          3.22         1.01 o                         
   5   9  13          0.03          1.65         1.13 o                         
  -6  10  13          1.95          0.55         1.19 o                         
  -5  10  13         42.97         41.39         2.31 o                         
  -4  10  13        234.77        238.41         3.74 o                         
  -3  10  13         14.12         18.87         1.28 o                         
  -2  10  13         20.86         24.20         1.36 o                         
  -1  10  13         17.59         19.40         1.20 o                         
   0  10  13          0.50          2.82         0.61 o                         
   1  10  13          8.31          8.80         0.91 o                         
   2  10  13          0.44          0.79         1.07 o                         
   3  10  13          7.38          7.44         0.96 o                         
   4  10  13         48.36         53.47         2.95 o                         
  -6  11  13         20.93         19.03         1.55 o                         
  -5  11  13        163.91        155.06         3.73 o                         
  -4  11  13         25.67         27.90         1.53 o                         
  -3  11  13         28.86         24.62         1.61 o                         
  -2  11  13          1.74          2.15         0.85 o                         
  -1  11  13         32.18         27.43         1.73 o                         
   0  11  13          5.12          4.77         0.81 o                         
   1  11  13         53.84         52.52         1.90 o                         
   2  11  13          4.08          2.31         1.01 o                         
   3  11  13         45.89         56.84         2.41 o                         
   4  11  13         71.93         79.14         2.91 o                         
  -5  12  13          4.27          2.69         1.01 o                         
  -4  12  13         12.68         11.70         1.71 o                         
  -3  12  13          2.89          4.62         1.10 o                         
  -2  12  13         24.45         33.01         1.90 o                         
  -1  12  13         68.75         77.82         2.96 o                         
   0  12  13         64.04         78.22         2.67 o                         
   1  12  13        134.70        171.57         3.63 o                         
   2  12  13          6.48          6.15         1.27 o                         
   3  12  13         22.21         29.77         1.81 o                         
  -4  13  13          7.77          6.40         1.56 o                         
  -3  13  13          2.90          3.96         1.04 o                         
  -2  13  13          5.94          7.07         1.64 o                         
  -1  13  13         15.77         12.80         1.99 o                         
   0  13  13          0.15         -0.51         0.96 o                         
   1  13  13          0.69          1.69         1.09 o                         
   2  13  13          0.23         -0.45         1.25 o                         
   3  13  13          5.76          7.12         1.56 o                         
  -4  14  13          0.23          0.22         1.64 o                         
  -3  14  13          1.22          0.67         1.31 o                         
  -2  14  13          4.25          3.67         2.03 o                         
  -1  14  13          2.02          1.94         1.37 o                         
   0  14  13         38.88         42.14         2.71 o                         
   1  14  13          3.13          4.16         1.51 o                         
   2  14  13          0.01          0.51         1.16 o                         
  -2  15  13         31.15         35.10         3.14 o                         
  -1  15  13         17.45         16.19         3.17 o                         
   0  15  13          1.58          3.46         2.15 o                         
  -8   0  14          0.51         -3.00         3.00 o                         
  -6   0  14         25.80         28.99         5.00 o                         
  -4   0  14         90.74         91.47         3.00 o                         
  -2   0  14         82.95         82.28         2.65 o                         
   0   0  14          6.23         12.00         2.12 o                         
   2   0  14         63.40         55.89         1.65 o                         
   4   0  14          0.31          1.09         1.08 o                         
   6   0  14          4.46          3.57         3.00 o                         
  -8   1  14         34.04         28.39         4.50 o                         
  -7   1  14         67.72         70.98         7.00 o                         
  -6   1  14        167.84        159.01         6.36 o                         
  -5   1  14          0.16          1.00         0.71 o                         
  -4   1  14        484.36        500.55         9.83 o                         
  -3   1  14          5.41          4.69         0.55 o                         
  -2   1  14        434.30        421.99         5.09 o                         
  -1   1  14          3.83          2.71         0.67 o                         
   0   1  14        108.89         96.77         3.53 o                         
   1   1  14        636.96        586.17         6.81 o                         
   2   1  14        155.55        140.78         1.97 o                         
   3   1  14        355.76        338.62         4.26 o                         
   4   1  14          1.78          1.79         0.65 o                         
   5   1  14          0.78          0.27         1.07 o                         
   6   1  14          0.01          0.67         1.22 o                         
  -8   2  14         20.64         19.05         3.53 o                         
  -7   2  14         12.08         13.00         4.00 o                         
  -6   2  14          1.92         -0.50         1.50 o                         
  -5   2  14         64.94         61.39         5.00 o                         
  -4   2  14         35.59         36.36         2.06 o                         
  -3   2  14         19.99         25.41         0.95 o                         
  -2   2  14        996.55       1013.43         8.96 o                         
  -1   2  14       1035.45        987.64        11.09 o                         
   0   2  14        997.16        993.34        15.97 o                         
   1   2  14        110.44         94.36         1.95 o                         
   2   2  14         16.19         11.84         0.65 o                         
   3   2  14          9.01         10.93         1.13 o                         
   4   2  14        163.13        154.52         3.27 o                         
   5   2  14         57.32         61.65         2.53 o                         
   6   2  14         33.70         32.21         2.57 o                         
  -8   3  14          8.21         13.66         2.83 o                         
  -7   3  14        102.90        115.48         6.36 o                         
  -6   3  14         13.55         11.76         2.40 o                         
  -5   3  14         45.06         42.38         3.12 o                         
  -4   3  14         55.40         60.10         2.45 o                         
  -3   3  14         42.65         47.53         1.21 o                         
  -2   3  14          1.22          0.57         0.38 o                         
  -1   3  14        105.91        104.12         2.12 o                         
   0   3  14         77.82         70.57         1.95 o                         
   1   3  14         84.87         76.03         1.77 o                         
   2   3  14        135.75        127.41         2.01 o                         
   3   3  14         85.95         77.51         1.87 o                         
   4   3  14          0.26         -0.55         0.68 o                         
   5   3  14          3.41          1.61         0.91 o                         
   6   3  14         83.97         84.43         3.74 o                         
  -7   4  14         28.99         25.97         3.53 o                         
  -6   4  14          0.19          2.00         1.41 o                         
  -5   4  14          0.73          3.00         1.41 o                         
  -4   4  14          1.04          2.59         0.47 o                         
  -3   4  14         22.53         27.70         1.03 o                         
  -2   4  14          0.91          1.10         0.34 o                         
  -1   4  14          2.01          2.37         0.58 o                         
   0   4  14         16.44         14.14         1.11 o                         
   1   4  14         20.49         19.13         1.36 o                         
   2   4  14        154.51        150.49         2.38 o                         
   3   4  14         46.82         42.86         1.62 o                         
   4   4  14          9.82          6.75         1.21 o                         
   5   4  14          7.46          7.27         1.77 o                         
  -7   5  14         74.49         88.37        11.00 o                         
  -6   5  14         37.04         39.22         4.24 o                         
  -5   5  14        307.25        301.03        12.50 o                         
  -4   5  14          1.06          0.36         0.52 o                         
  -3   5  14        637.52        626.32         5.70 o                         
  -2   5  14          0.44         -0.36         0.36 o                         
  -1   5  14        263.29        265.39         4.00 o                         
   0   5  14         20.63         18.29         1.34 o                         
   1   5  14          9.15          3.65         0.62 o                         
   2   5  14         22.03         17.83         0.92 o                         
   3   5  14          9.58         10.85         1.09 o                         
   4   5  14          7.34         10.77         1.06 o                         
   5   5  14        164.94        163.67         3.48 o                         
  -7   6  14         37.30         32.58         4.38 o                         
  -6   6  14         20.08         24.59         2.16 o                         
  -5   6  14        399.20        417.53         5.43 o                         
  -4   6  14          9.52         12.51         0.93 o                         
  -3   6  14         18.63         19.16         1.35 o                         
  -2   6  14        642.97        629.92         5.81 o                         
  -1   6  14        717.21        658.81         7.06 o                         
   0   6  14       1215.20       1186.83        11.34 o                         
   1   6  14         29.48         40.46         1.81 o                         
   2   6  14          0.07          0.50         0.47 o                         
   3   6  14        178.07        189.86         3.30 o                         
   4   6  14          0.80          0.20         0.97 o                         
   5   6  14         80.91         76.02         3.50 o                         
  -7   7  14          4.93          2.93         1.73 o                         
  -6   7  14          2.32          4.11         1.31 o                         
  -5   7  14        105.03        111.98         2.41 o                         
  -4   7  14         57.87         60.78         1.85 o                         
  -3   7  14        356.10        371.81         5.67 o                         
  -2   7  14         10.37          8.36         1.16 o                         
  -1   7  14        115.72        102.07         2.71 o                         
   0   7  14          0.77          2.42         0.76 o                         
   1   7  14         65.77         70.89         1.99 o                         
   2   7  14          2.49          2.48         0.62 o                         
   3   7  14          1.44          1.52         0.64 o                         
   4   7  14          6.77          6.53         1.05 o                         
   5   7  14          1.28          0.35         1.09 o                         
  -7   8  14          3.92          2.76         1.37 o                         
  -6   8  14          3.19          3.65         1.13 o                         
  -5   8  14          5.79          5.19         0.85 o                         
  -4   8  14          0.72          0.30         0.65 o                         
  -3   8  14          9.48         11.46         1.04 o                         
  -2   8  14        101.95        118.11         2.31 o                         
  -1   8  14         72.49         70.85         2.01 o                         
   0   8  14          6.58          3.71         0.79 o                         
   1   8  14          0.35         -0.18         0.55 o                         
   2   8  14          6.10          8.05         0.85 o                         
   3   8  14         41.31         41.87         1.83 o                         
   4   8  14          9.41          9.73         1.45 o                         
   5   8  14          0.03          3.75         1.19 o                         
  -6   9  14          0.53          1.12         0.59 o                         
  -5   9  14        325.96        325.17         5.34 o                         
  -4   9  14         12.22         12.92         1.47 o                         
  -3   9  14        298.96        270.52         3.71 o                         
  -2   9  14          0.06          0.91         0.65 o                         
  -1   9  14          6.03          5.29         0.79 o                         
   0   9  14         78.66         85.27         2.21 o                         
   1   9  14          9.41         14.67         1.08 o                         
   2   9  14          0.91          0.74         0.82 o                         
   3   9  14         20.20         13.61         1.32 o                         
   4   9  14         27.98         28.65         1.97 o                         
  -6  10  14         39.10         39.23         2.23 o                         
  -5  10  14        285.32        293.91         4.96 o                         
  -4  10  14        211.52        225.19         3.83 o                         
  -3  10  14         40.15         39.01         1.60 o                         
  -2  10  14         18.60         15.89         1.80 o                         
  -1  10  14          0.18          1.23         0.67 o                         
   0  10  14          1.52          2.56         0.77 o                         
   1  10  14          2.39          2.00         1.09 o                         
   2  10  14         25.72         27.80         1.74 o                         
   3  10  14         87.02        111.91         2.66 o                         
   4  10  14         17.56         18.26         1.98 o                         
  -5  11  14         24.78         27.98         1.61 o                         
  -4  11  14          0.99          2.86         0.88 o                         
  -3  11  14          0.21          0.74         1.02 o                         
  -2  11  14          2.51          5.07         0.85 o                         
  -1  11  14          0.19         -0.89         1.11 o                         
   0  11  14         11.48         13.35         1.28 o                         
   1  11  14          2.12          5.06         1.01 o                         
   2  11  14          2.13          0.63         1.14 o                         
   3  11  14         13.94         20.50         2.13 o                         
  -5  12  14          2.12          2.10         1.44 o                         
  -4  12  14          4.43          5.69         0.96 o                         
  -3  12  14         24.96         25.30         1.88 o                         
  -2  12  14         24.37         21.72         1.75 o                         
  -1  12  14         95.46        103.67         3.28 o                         
   0  12  14          4.22          2.05         0.89 o                         
   1  12  14         32.27         38.20         2.31 o                         
   2  12  14          0.45          1.71         1.29 o                         
   3  12  14          0.16          0.33         0.98 o                         
  -4  13  14          7.00          9.21         1.32 o                         
  -3  13  14          0.30          2.42         1.16 o                         
  -2  13  14         73.70         87.31         3.23 o                         
  -1  13  14          3.18         -0.59         2.02 o                         
   0  13  14          0.34          2.07         1.45 o                         
   1  13  14        102.71        109.92         3.75 o                         
   2  13  14         20.47         24.72         2.61 o                         
  -3  14  14         11.53         11.34         1.66 o                         
  -2  14  14          0.25          0.60         1.29 o                         
  -1  14  14         25.36         33.92         3.55 o                         
   0  14  14          1.80          4.21         1.51 o                         
   1  14  14         71.99         77.91         3.61 o                         
  -5   0  15        174.40        153.98         8.00 o                         
  -3   0  15        854.99        810.66        20.30 o                         
  -1   0  15       1064.87        923.15        14.20 o                         
   1   0  15       1744.60       1729.04        24.82 o                         
   3   0  15          0.23          1.79         0.79 o                         
   5   0  15         20.86         19.35         2.28 o                         
  -7   1  15         14.52         13.00         4.00 o                         
  -6   1  15        264.53        271.61         8.49 o                         
  -5   1  15         27.51         23.59         2.83 o                         
  -4   1  15        169.76        178.14         3.03 o                         
  -3   1  15        135.84        138.38         1.99 o                         
  -2   1  15         65.13         69.08         1.92 o                         
  -1   1  15         21.44         22.17         1.42 o                         
   0   1  15         11.32          5.30         1.18 o                         
   1   1  15        340.05        326.60         5.61 o                         
   2   1  15         94.89         77.16         1.80 o                         
   3   1  15          0.57          2.74         0.64 o                         
   4   1  15         38.74         37.91         1.82 o                         
   5   1  15          9.79          8.75         1.53 o                         
  -7   2  15          5.41         11.00         4.00 o                         
  -6   2  15          0.02          1.00         1.41 o                         
  -5   2  15          3.68          3.50         1.41 o                         
  -4   2  15         28.48         32.19         1.93 o                         
  -3   2  15          0.28         -0.29         0.38 o                         
  -2   2  15          1.94          1.27         0.44 o                         
  -1   2  15         42.62         37.76         1.68 o                         
   0   2  15          0.93          0.00         1.10 o                         
   1   2  15          8.78          6.52         0.87 o                         
   2   2  15          4.52          5.70         0.55 o                         
   3   2  15          2.45          2.79         0.68 o                         
   4   2  15          0.30          0.35         0.89 o                         
   5   2  15          5.69          4.76         1.11 o                         
  -7   3  15        127.27        118.65         6.69 o                         
  -6   3  15         70.54         64.30         8.50 o                         
  -5   3  15          0.00          2.00         2.00 o                         
  -4   3  15        167.14        155.21         3.14 o                         
  -3   3  15          6.27          6.29         0.42 o                         
  -2   3  15        289.07        273.93         3.53 o                         
  -1   3  15        306.55        275.66         4.58 o                         
   0   3  15          4.10          6.16         1.02 o                         
   1   3  15        537.56        503.79         5.47 o                         
   2   3  15         52.77         63.20         1.57 o                         
   3   3  15        140.31        125.11         2.40 o                         
   4   3  15        110.86        101.65         2.51 o                         
   5   3  15          6.11          5.09         1.08 o                         
  -7   4  15        256.32        263.26         9.53 o                         
  -6   4  15         38.59         38.73         3.84 o                         
  -5   4  15        133.93        135.44         6.00 o                         
  -4   4  15        324.51        318.64         4.96 o                         
  -3   4  15         14.72         22.29         0.95 o                         
  -2   4  15         50.98         51.61         1.43 o                         
  -1   4  15        249.31        222.51         3.48 o                         
   0   4  15        300.77        309.72         7.38 o                         
   1   4  15         77.22         79.12         1.97 o                         
   2   4  15        107.23        102.51         1.82 o                         
   3   4  15        167.60        152.97         2.65 o                         
   4   4  15          9.58         11.71         1.09 o                         
   5   4  15          2.94          0.45         0.96 o                         
  -7   5  15          4.75          6.85         2.40 o                         
  -6   5  15         11.63         11.52         2.12 o                         
  -5   5  15         99.75         97.91         3.01 o                         
  -4   5  15          5.40          6.19         0.63 o                         
  -3   5  15         84.95         80.21         1.69 o                         
  -2   5  15         89.16         91.84         1.91 o                         
  -1   5  15          0.13         -0.30         0.75 o                         
   0   5  15         25.59         27.27         1.39 o                         
   1   5  15          0.13          0.50         0.53 o                         
   2   5  15          4.01          4.17         0.86 o                         
   3   5  15          0.00         -0.46         1.09 o                         
   4   5  15          0.93          1.79         1.16 o                         
   5   5  15         42.13         37.07         2.35 o                         
  -7   6  15         28.85         29.54         4.00 o                         
  -6   6  15          0.44         -1.00         1.41 o                         
  -5   6  15         19.58         17.38         1.19 o                         
  -4   6  15          3.95          2.87         0.66 o                         
  -3   6  15         74.59         75.91         1.66 o                         
  -2   6  15         37.33         33.91         1.21 o                         
  -1   6  15          7.25          4.94         0.86 o                         
   0   6  15         82.42         80.71         2.72 o                         
   1   6  15         11.78         12.45         1.14 o                         
   2   6  15          2.50          3.14         0.69 o                         
   3   6  15         24.20         28.15         1.68 o                         
   4   6  15         17.98         16.82         1.46 o                         
   5   6  15          0.10         -0.88         1.04 o                         
  -6   7  15          0.00         -1.14         1.20 o                         
  -5   7  15        233.99        236.65         3.24 o                         
  -4   7  15        154.79        140.31         2.75 o                         
  -3   7  15        220.81        213.88         3.14 o                         
  -2   7  15         37.48         33.86         1.31 o                         
  -1   7  15         75.90         73.59         2.00 o                         
   0   7  15         20.05         18.91         1.17 o                         
   1   7  15         38.26         33.87         1.49 o                         
   2   7  15         35.75         34.29         1.49 o                         
   3   7  15          5.05          7.75         1.01 o                         
   4   7  15          0.82          2.09         0.93 o                         
  -6   8  15         10.22         11.52         1.51 o                         
  -5   8  15        364.95        367.86         4.81 o                         
  -4   8  15        261.26        263.84         3.54 o                         
  -3   8  15          9.61          9.31         1.00 o                         
  -2   8  15        289.72        309.82         4.01 o                         
  -1   8  15        106.57        122.20         2.98 o                         
   0   8  15          0.31          1.45         0.91 o                         
   1   8  15         21.99         20.19         1.26 o                         
   2   8  15          1.80          0.04         0.65 o                         
   3   8  15          0.18          0.72         1.21 o                         
   4   8  15          5.96          4.93         1.03 o                         
  -6   9  15          2.89          2.41         0.96 o                         
  -5   9  15         16.91         16.29         1.30 o                         
  -4   9  15          6.54          6.76         1.28 o                         
  -3   9  15         13.91         14.98         1.16 o                         
  -2   9  15          2.07          1.85         0.79 o                         
  -1   9  15          0.85          1.60         0.64 o                         
   0   9  15          3.94          4.74         0.82 o                         
   1   9  15          1.01          0.39         0.73 o                         
   2   9  15          7.98          9.70         1.46 o                         
   3   9  15          9.66          9.17         1.07 o                         
   4   9  15          1.24          0.68         1.75 o                         
  -5  10  15         16.20         15.89         1.23 o                         
  -4  10  15          8.88          7.46         0.93 o                         
  -3  10  15         12.93         14.52         1.04 o                         
  -2  10  15         43.77         41.03         1.85 o                         
  -1  10  15          0.01          1.47         0.96 o                         
   0  10  15          0.87          0.00         0.86 o                         
   1  10  15          3.54          4.13         0.89 o                         
   2  10  15          0.12         -0.18         0.85 o                         
   3  10  15          1.55         -0.83         0.89 o                         
  -5  11  15         12.03         11.74         1.18 o                         
  -4  11  15         16.78         17.08         1.65 o                         
  -3  11  15          2.54          1.34         0.93 o                         
  -2  11  15         16.47          9.19         1.59 o                         
  -1  11  15          2.62          3.15         0.93 o                         
   0  11  15          1.78          0.26         1.27 o                         
   1  11  15         11.71         19.10         1.57 o                         
   2  11  15         46.43         48.50         3.29 o                         
   3  11  15        106.36        122.86         3.15 o                         
  -4  12  15          5.55          2.81         1.24 o                         
  -3  12  15         62.08         77.78         2.65 o                         
  -2  12  15          3.59          1.44         0.95 o                         
  -1  12  15        115.15        136.59         4.18 o                         
   0  12  15         45.43         55.67         2.84 o                         
   1  12  15         27.26         36.14         2.41 o                         
   2  12  15          6.91          4.04         2.33 o                         
  -3  13  15          3.74          2.23         2.60 o                         
  -2  13  15          7.89          9.89         2.59 o                         
  -1  13  15          7.76          8.41         1.90 o                         
   0  13  15          0.02          1.40         1.59 o                         
   1  13  15          3.46          5.64         1.45 o                         
  -6   0  16         19.02         16.99         4.00 o                         
  -4   0  16          6.87          6.50         1.00 o                         
  -2   0  16          1.09          2.25         0.82 o                         
   0   0  16        120.00        126.78         5.98 o                         
   2   0  16          2.21          3.00         1.18 o                         
   4   0  16          0.52         -1.24         1.24 o                         
  -7   1  16          5.87          5.00         3.00 o                         
  -6   1  16        165.97        169.98         6.36 o                         
  -5   1  16          3.59          4.00         2.00 o                         
  -4   1  16        102.32        100.69         2.74 o                         
  -3   1  16          9.84          9.29         0.62 o                         
  -2   1  16         28.61         24.97         1.32 o                         
  -1   1  16         71.53         65.27         2.09 o                         
   0   1  16        386.60        336.10         7.24 o                         
   1   1  16        135.40        114.22         3.37 o                         
   2   1  16         51.02         42.61         2.16 o                         
   3   1  16         13.06         11.95         1.45 o                         
   4   1  16          1.75          4.90         1.10 o                         
   5   1  16          0.00         -0.53         0.97 o                         
  -7   2  16        118.83        116.98         9.00 o                         
  -6   2  16          0.14         -1.00         1.41 o                         
  -5   2  16        305.49        331.55         8.49 o                         
  -4   2  16         90.52         91.58         2.34 o                         
  -3   2  16        722.70        695.47        10.37 o                         
  -2   2  16          4.21          4.84         0.82 o                         
  -1   2  16        567.79        506.35         6.70 o                         
   0   2  16        220.60        235.19         7.59 o                         
   1   2  16          7.78          4.07         1.19 o                         
   2   2  16          6.30          4.75         0.90 o                         
   3   2  16         28.65         25.92         1.16 o                         
   4   2  16         12.70         10.67         1.05 o                         
   5   2  16         25.41         30.94         1.91 o                         
  -7   3  16          0.06         -1.40         4.50 o                         
  -6   3  16         35.07         31.13         3.12 o                         
  -5   3  16         70.68         71.12         3.84 o                         
  -4   3  16          5.28          3.77         0.72 o                         
  -3   3  16          0.39          0.37         0.53 o                         
  -2   3  16         23.44         23.15         1.42 o                         
  -1   3  16          9.48          8.28         1.03 o                         
   0   3  16         23.30         24.94         2.12 o                         
   1   3  16         10.32          3.08         1.67 o                         
   2   3  16          6.36          3.40         0.67 o                         
   3   3  16         54.37         51.59         1.58 o                         
   4   3  16         43.95         38.40         1.72 o                         
   5   3  16          2.79          6.56         1.22 o                         
  -7   4  16          3.56          1.50         3.50 o                         
  -6   4  16          9.76         13.78         2.40 o                         
  -5   4  16          0.34          0.50         1.50 o                         
  -4   4  16         12.15         14.88         0.87 o                         
  -3   4  16          1.06          1.19         0.89 o                         
  -2   4  16          1.66          2.43         0.67 o                         
  -1   4  16          1.37          0.33         0.64 o                         
   0   4  16         19.19         16.16         1.47 o                         
   1   4  16          7.50          8.63         1.07 o                         
   2   4  16          5.05          4.07         0.67 o                         
   3   4  16         30.43         28.85         1.29 o                         
   4   4  16          5.55          5.43         0.94 o                         
  -7   5  16          2.82         -0.50         2.12 o                         
  -6   5  16          4.49          6.68         3.50 o                         
  -5   5  16         63.38         62.69         3.84 o                         
  -4   5  16          5.31          3.37         1.04 o                         
  -3   5  16         25.98         33.97         1.05 o                         
  -2   5  16         12.24         16.18         1.21 o                         
  -1   5  16          0.45          0.40         0.73 o                         
   0   5  16          7.76          5.75         0.82 o                         
   1   5  16          0.72          0.23         0.67 o                         
   2   5  16          0.47          3.06         1.22 o                         
   3   5  16         79.48         72.07         1.92 o                         
   4   5  16          1.87          1.90         0.90 o                         
  -6   6  16         70.71         87.16         4.24 o                         
  -5   6  16         23.13         28.20         2.46 o                         
  -4   6  16        178.87        189.86         3.11 o                         
  -3   6  16        404.13        381.11         4.06 o                         
  -2   6  16        332.46        325.02         4.44 o                         
  -1   6  16         27.78         39.64         1.66 o                         
   0   6  16         14.22         11.00         1.09 o                         
   1   6  16         24.73         27.15         2.01 o                         
   2   6  16         27.46         18.89         1.46 o                         
   3   6  16          1.11          0.67         0.79 o                         
   4   6  16          2.87          4.51         1.00 o                         
  -6   7  16         24.60         23.15         2.10 o                         
  -5   7  16         23.79         24.97         1.84 o                         
  -4   7  16          0.05          0.37         0.52 o                         
  -3   7  16          0.03          0.62         0.57 o                         
  -2   7  16          6.90          5.59         0.85 o                         
  -1   7  16          6.78          6.69         1.06 o                         
   0   7  16          2.24          1.07         1.09 o                         
   1   7  16          0.04          2.00         0.66 o                         
   2   7  16          2.75          2.20         0.64 o                         
   3   7  16          1.03          1.29         1.02 o                         
   4   7  16          3.49          2.71         1.00 o                         
  -6   8  16          5.66          4.89         1.73 o                         
  -5   8  16          3.67          3.17         0.69 o                         
  -4   8  16         97.63        103.06         2.30 o                         
  -3   8  16         16.36         15.82         1.06 o                         
  -2   8  16          3.67          4.26         0.72 o                         
  -1   8  16          1.87          3.07         0.67 o                         
   0   8  16          3.06          3.87         0.82 o                         
   1   8  16          0.15          0.15         0.84 o                         
   2   8  16          1.00          0.52         0.69 o                         
   3   8  16         23.01         23.36         1.49 o                         
  -5   9  16         30.50         27.55         1.52 o                         
  -4   9  16          5.73          2.10         0.81 o                         
  -3   9  16         40.43         41.65         2.20 o                         
  -2   9  16          9.71          9.47         0.95 o                         
  -1   9  16          1.94          0.14         0.68 o                         
   0   9  16          1.39          1.10         0.79 o                         
   1   9  16          1.22          2.09         0.79 o                         
   2   9  16         18.48         19.22         1.52 o                         
   3   9  16         26.70         31.83         1.82 o                         
  -5  10  16          2.42          1.14         0.98 o                         
  -4  10  16         18.19         20.19         1.39 o                         
  -3  10  16          0.00          0.07         0.78 o                         
  -2  10  16         43.63         42.36         1.97 o                         
  -1  10  16          4.53          2.18         0.91 o                         
   0  10  16          0.95         -0.87         0.87 o                         
   1  10  16          4.65          2.91         0.95 o                         
   2  10  16          0.49          0.18         0.88 o                         
  -4  11  16          5.97          7.14         1.56 o                         
  -3  11  16         14.38         17.00         1.43 o                         
  -2  11  16         17.02         23.05         1.86 o                         
  -1  11  16          6.65         13.28         1.49 o                         
   0  11  16          9.69          9.03         1.42 o                         
   1  11  16          4.15          3.56         0.96 o                         
   2  11  16         12.22         13.49         1.53 o                         
  -3  12  16         69.56         79.87         2.75 o                         
  -2  12  16         55.57         63.96         3.33 o                         
  -1  12  16         25.50         28.05         2.16 o                         
   0  12  16         66.91         70.35         4.04 o                         
   1  12  16          2.54          3.45         1.42 o                         
  -1  13  16         11.97         14.18         2.51 o                         
  -5   0  17        508.05        522.04        15.00 o                         
  -3   0  17        833.63        809.06        15.01 o                         
  -1   0  17        698.43        662.08        14.81 o                         
   1   0  17         35.22         30.05         3.05 o                         
   3   0  17         32.82         27.63         1.51 o                         
  -7   1  17         55.44         57.81         6.00 o                         
  -6   1  17         21.93         23.69         4.00 o                         
  -5   1  17         45.14         46.01         2.83 o                         
  -4   1  17          0.00         -0.72         0.72 o                         
  -3   1  17          1.35          0.89         0.52 o                         
  -2   1  17          3.92          2.43         0.67 o                         
  -1   1  17        171.20        172.34         3.65 o                         
   0   1  17         15.54          7.87         1.13 o                         
   1   1  17          2.85          2.20         0.96 o                         
   2   1  17          3.27          2.69         1.33 o                         
   3   1  17         26.68         23.15         0.81 o                         
   4   1  17         60.16         74.60         2.84 o                         
  -6   2  17          1.66          2.00         1.41 o                         
  -5   2  17         27.22         27.92         4.50 o                         
  -4   2  17          0.21          1.20         0.67 o                         
  -3   2  17         36.16         34.95         1.09 o                         
  -2   2  17          4.99          3.50         1.05 o                         
  -1   2  17         28.57         28.46         2.08 o                         
   0   2  17          0.04         -0.89         0.89 o                         
   1   2  17          0.34          0.29         1.37 o                         
   2   2  17         16.66         12.91         1.23 o                         
   3   2  17         25.34         21.31         1.19 o                         
   4   2  17          2.61          2.84         0.90 o                         
  -6   3  17         65.32         65.37         5.00 o                         
  -5   3  17        165.66        162.82         7.50 o                         
  -4   3  17         69.78         68.85         2.09 o                         
  -3   3  17          1.87          3.41         0.67 o                         
  -2   3  17          9.23          5.59         0.86 o                         
  -1   3  17         22.21         23.94         1.53 o                         
   0   3  17         18.56         28.41         2.26 o                         
   1   3  17          0.05          1.82         1.02 o                         
   2   3  17        127.66        109.02         2.20 o                         
   3   3  17          0.21          1.11         0.45 o                         
   4   3  17          0.33          1.34         0.99 o                         
  -6   4  17         16.01         12.76         4.50 o                         
  -5   4  17         16.59         16.00         2.12 o                         
  -4   4  17         10.82          9.53         0.79 o                         
  -3   4  17          3.90          3.94         0.73 o                         
  -2   4  17         13.61          9.42         1.13 o                         
  -1   4  17          4.47          6.00         0.96 o                         
   0   4  17          2.93          4.15         1.11 o                         
   1   4  17          1.23          4.30         1.27 o                         
   2   4  17         16.32         17.72         1.09 o                         
   3   4  17        136.97        147.44         3.28 o                         
   4   4  17          0.12         -0.85         0.85 o                         
  -6   5  17          0.19         -2.00         2.00 o                         
  -5   5  17          0.23          0.75         1.00 o                         
  -4   5  17         11.66         15.52         0.95 o                         
  -3   5  17         36.61         32.22         1.47 o                         
  -2   5  17         17.94         19.60         1.21 o                         
  -1   5  17          5.24          5.00         0.69 o                         
   0   5  17         22.33         22.58         2.12 o                         
   1   5  17          6.89          7.07         1.06 o                         
   2   5  17          1.31          3.49         0.82 o                         
   3   5  17          0.05          0.14         0.89 o                         
   4   5  17          0.41         -1.16         1.34 o                         
  -6   6  17          0.07         -1.41         1.41 o                         
  -5   6  17         56.10         61.61         2.79 o                         
  -4   6  17          2.38          2.31         0.69 o                         
  -3   6  17          1.88          0.23         0.60 o                         
  -2   6  17         10.57         12.41         1.30 o                         
  -1   6  17          2.91          5.21         0.95 o                         
   0   6  17         18.73         20.15         1.55 o                         
   1   6  17          0.00          1.00         0.73 o                         
   2   6  17          4.71          5.01         1.70 o                         
   3   6  17          2.72          1.53         0.94 o                         
  -5   7  17         18.63         19.29         1.39 o                         
  -4   7  17         15.91         16.54         0.99 o                         
  -3   7  17          8.84         11.72         0.87 o                         
  -2   7  17         37.22         37.81         2.53 o                         
  -1   7  17         68.82         82.85         3.62 o                         
   0   7  17          3.76          1.57         1.24 o                         
   1   7  17         68.87         75.33         3.26 o                         
   2   7  17          0.04          0.90         1.80 o                         
   3   7  17         72.42         80.18         2.88 o                         
  -5   8  17          0.15         -0.49         0.49 o                         
  -4   8  17         27.82         28.42         1.24 o                         
  -3   8  17         93.29        101.29         2.41 o                         
  -2   8  17         44.25         40.29         1.62 o                         
  -1   8  17          0.04          0.00         1.50 o                         
   0   8  17          5.06          5.69         1.81 o                         
   1   8  17         86.10        118.82         3.66 o                         
   2   8  17          0.16          0.85         2.18 o                         
   3   8  17         40.34         54.99         2.00 o                         
  -5   9  17          0.73          2.14         0.76 o                         
  -4   9  17          8.61          6.51         0.86 o                         
  -3   9  17          0.45         -0.41         0.81 o                         
  -2   9  17          2.72          1.56         0.86 o                         
  -1   9  17          0.04         -0.22         0.65 o                         
   0   9  17          3.46          6.46         0.85 o                         
   1   9  17          5.78          6.50         2.02 o                         
   2   9  17          0.00         -1.29         1.29 o                         
  -4  10  17         38.63         37.87         1.81 o                         
  -3  10  17          2.26          3.26         1.18 o                         
  -2  10  17          0.36          0.22         0.85 o                         
  -1  10  17          1.74          2.00         1.06 o                         
   0  10  17          0.01         -1.14         1.14 o                         
   1  10  17         26.20         28.35         2.38 o                         
   2  10  17          3.07          3.06         1.49 o                         
  -3  11  17         46.92         48.33         2.23 o                         
  -2  11  17          2.26          1.83         1.78 o                         
  -1  11  17         17.48         20.63         2.07 o                         
   0  11  17          1.22          1.71         1.27 o                         
   1  11  17         16.65         13.13         2.55 o                         
  -1  12  17         12.93         17.02         2.16 o                         
  -6   0  18          1.93          2.00         2.00 o                         
  -4   0  18          7.92         12.00         0.89 o                         
  -2   0  18         36.90         38.94         2.77 o                         
   0   0  18         19.30         28.24         3.12 o                         
   2   0  18         52.05         35.28         3.84 o                         
   4   0  18          5.85          6.07         2.31 o                         
  -6   1  18          1.39          2.50         1.50 o                         
  -5   1  18         23.76         22.18         2.12 o                         
  -4   1  18          0.00          0.00         0.60 o                         
  -3   1  18         14.66         15.83         1.75 o                         
  -2   1  18         74.42         60.11         2.89 o                         
  -1   1  18          2.29          0.59         0.91 o                         
   0   1  18          0.86         -1.33         2.04 o                         
   1   1  18         31.74         23.24         2.12 o                         
   2   1  18        155.43        174.57         5.50 o                         
   3   1  18          0.25         -0.79         1.37 o                         
   4   1  18         49.17         56.58         2.88 o                         
  -6   2  18         14.13         14.28         2.12 o                         
  -5   2  18        173.24        173.00         4.95 o                         
  -4   2  18          7.45          9.51         0.75 o                         
  -3   2  18         81.86         70.94         1.88 o                         
  -2   2  18         86.11         84.08         2.55 o                         
  -1   2  18         30.05         30.99         1.84 o                         
   0   2  18         21.86         19.55         4.50 o                         
   1   2  18         40.94         38.59         2.89 o                         
   2   2  18         62.99         64.05         3.81 o                         
   3   2  18         18.59         21.28         1.16 o                         
  -6   3  18          2.17          1.50         3.50 o                         
  -5   3  18          3.89          2.00         1.41 o                         
  -4   3  18          0.30          0.60         0.47 o                         
  -3   3  18          0.10          0.35         0.59 o                         
  -2   3  18          5.41          7.62         0.98 o                         
  -1   3  18         37.60         39.86         2.08 o                         
   0   3  18          7.07          8.76         1.70 o                         
   1   3  18          6.35          5.11         1.31 o                         
   2   3  18          0.18          0.22         1.31 o                         
   3   3  18          0.87          1.74         0.73 o                         
  -6   4  18         19.08         24.58         2.83 o                         
  -5   4  18         18.58         20.60         2.12 o                         
  -4   4  18          2.28          2.31         0.48 o                         
  -3   4  18          0.01          0.59         0.79 o                         
  -2   4  18          6.61          7.99         0.98 o                         
  -1   4  18          4.89          4.31         1.09 o                         
   0   4  18          2.61          0.50         0.90 o                         
   1   4  18         57.10         63.35         3.71 o                         
   2   4  18          2.60          2.71         0.62 o                         
   3   4  18          3.97          3.97         0.90 o                         
  -5   5  18          3.24          4.33         1.15 o                         
  -4   5  18         25.11         24.68         1.32 o                         
  -3   5  18          0.05         -0.10         1.01 o                         
  -2   5  18         13.56          7.08         1.03 o                         
  -1   5  18         15.73         17.18         1.58 o                         
   0   5  18          2.73          3.27         1.09 o                         
   1   5  18         25.41         27.01         1.60 o                         
   2   5  18          5.68          4.59         0.93 o                         
   3   5  18         32.44         38.87         2.16 o                         
  -5   6  18         12.04          8.52         1.74 o                         
  -4   6  18          0.81         -0.44         0.56 o                         
  -3   6  18         61.03         71.29         2.14 o                         
  -2   6  18          9.06          7.39         0.93 o                         
  -1   6  18         37.38         38.04         1.78 o                         
   0   6  18         21.21         20.12         1.45 o                         
   1   6  18         40.56         38.28         3.33 o                         
   2   6  18          1.43          0.00         1.13 o                         
   3   6  18          0.91         -0.71         0.71 o                         
  -5   7  18          1.97          0.82         1.39 o                         
  -4   7  18          0.77          0.69         0.61 o                         
  -3   7  18         36.65         41.99         1.86 o                         
  -2   7  18         11.00         13.70         1.21 o                         
  -1   7  18         28.95         35.72         2.20 o                         
   0   7  18         20.74         24.91         2.14 o                         
   1   7  18          4.80          5.87         1.61 o                         
   2   7  18         14.67         14.60         1.60 o                         
  -4   8  18          7.73          8.24         1.05 o                         
  -3   8  18          4.61          3.96         0.82 o                         
  -2   8  18          0.09          1.51         1.14 o                         
  -1   8  18          0.16          1.15         1.01 o                         
   0   8  18          1.70          1.42         1.54 o                         
   1   8  18         29.44         33.22         2.37 o                         
   2   8  18         36.29         38.44         2.36 o                         
  -4   9  18         29.47         29.57         1.43 o                         
  -3   9  18          4.69          7.27         0.98 o                         
  -2   9  18          3.67          5.27         0.88 o                         
  -1   9  18         37.18         33.80         2.67 o                         
   0   9  18          8.98          7.68         2.16 o                         
   1   9  18          9.67         10.11         1.99 o                         
  -3  10  18          6.78          5.14         1.10 o                         
  -2  10  18          5.91          4.79         1.34 o                         
  -1  10  18         53.43         60.34         2.10 o                         
   0  10  18          0.15          0.24         2.02 o                         
  -5   0  19         18.88         12.00         2.00 o                         
  -3   0  19          3.80          7.60         1.45 o                         
  -1   0  19         15.10         13.98         2.60 o                         
   1   0  19         32.40         22.40         4.50 o                         
   3   0  19         15.52         14.14         2.16 o                         
  -5   1  19          0.63          1.00         1.00 o                         
  -4   1  19          1.92          0.00         1.88 o                         
  -3   1  19          1.41         -0.50         0.58 o                         
  -2   1  19          0.37          1.00         0.89 o                         
  -1   1  19         46.09         48.15         2.26 o                         
   0   1  19         16.36         25.27         2.23 o                         
   1   1  19         72.88         64.56         3.35 o                         
   2   1  19         61.05         66.29         3.61 o                         
   3   1  19          5.75          6.42         1.15 o                         
  -5   2  19          1.78          3.73         0.89 o                         
  -4   2  19          7.12          8.26         0.82 o                         
  -3   2  19         13.61         14.53         1.17 o                         
  -2   2  19         11.57         12.99         1.35 o                         
  -1   2  19          6.02          6.93         1.15 o                         
   0   2  19          4.56          3.40         2.04 o                         
   1   2  19         57.81         57.08         3.22 o                         
   2   2  19         29.00         30.24         2.85 o                         
   3   2  19          4.42          3.44         1.13 o                         
  -5   3  19          4.94          6.80         1.15 o                         
  -4   3  19          0.57          2.64         0.82 o                         
  -3   3  19          0.14          2.00         0.90 o                         
  -2   3  19         26.78         29.55         2.02 o                         
  -1   3  19         30.92         26.57         2.86 o                         
   0   3  19          4.38          1.86         1.45 o                         
   1   3  19          0.14          0.32         1.88 o                         
   2   3  19          4.22          5.13         1.59 o                         
   3   3  19          3.53          1.33         1.32 o                         
  -5   4  19         42.48         44.75         2.06 o                         
  -4   4  19          2.11         -0.53         1.30 o                         
  -3   4  19          2.22          2.25         0.93 o                         
  -2   4  19         52.22         59.37         2.96 o                         
  -1   4  19         41.06         58.07         2.41 o                         
   0   4  19         39.21         37.08         3.37 o                         
   1   4  19        103.31        113.51         4.46 o                         
   2   4  19         19.29         28.86         2.94 o                         
  -5   5  19          4.37          7.82         1.33 o                         
  -4   5  19          8.18          8.15         1.04 o                         
  -3   5  19         39.44         50.60         2.36 o                         
  -2   5  19         19.42         19.70         1.57 o                         
  -1   5  19         35.95         34.83         2.26 o                         
   0   5  19          0.53          1.00         1.30 o                         
   1   5  19         16.54         19.72         2.34 o                         
   2   5  19          0.41          0.71         3.17 o                         
  -4   6  19         10.76         11.39         1.12 o                         
  -3   6  19          0.68          0.68         1.13 o                         
  -2   6  19         15.86         13.02         1.45 o                         
  -1   6  19          7.50         10.49         2.15 o                         
   0   6  19          0.03          0.25         1.50 o                         
   1   6  19          7.18          8.43         1.47 o                         
   2   6  19          0.38          1.61         0.82 o                         
  -4   7  19         21.42         22.99         1.03 o                         
  -3   7  19        181.79        213.26         5.39 o                         
  -2   7  19          0.88          0.69         0.95 o                         
  -1   7  19         39.37         38.28         2.12 o                         
   0   7  19          9.67         12.32         1.38 o                         
   1   7  19        129.08        153.51         4.02 o                         
  -3   8  19          2.79          2.79         1.21 o                         
  -2   8  19         20.45         20.21         1.81 o                         
  -1   8  19         64.61         89.35         3.68 o                         
   0   8  19          0.71          0.52         1.55 o                         
   1   8  19         71.24         90.74         5.51 o                         
  -2   9  19          0.09          0.95         1.24 o                         
  -1   9  19         13.18         12.78         1.95 o                         
   0   9  19          0.01         -1.00         2.00 o                         
  -4   0  20         11.05         12.68         2.12 o                         
  -2   0  20          3.20          7.10         1.73 o                         
   0   0  20         90.90         96.46        11.00 o                         
   2   0  20         41.19         51.55         7.50 o                         
  -5   1  20          0.17          0.33         0.63 o                         
  -4   1  20         14.61          9.96         1.28 o                         
  -3   1  20          7.97          8.12         1.06 o                         
  -2   1  20          3.98          5.63         1.20 o                         
  -1   1  20          0.62          0.48         0.98 o                         
   0   1  20        117.50        113.24         4.79 o                         
   1   1  20          8.21         10.66         3.17 o                         
   2   1  20         11.01          8.67         2.31 o                         
  -4   2  20          1.76          4.87         1.28 o                         
  -3   2  20         64.52         67.59         2.56 o                         
  -2   2  20         98.67        117.40         3.15 o                         
  -1   2  20         69.20         67.66         2.75 o                         
   0   2  20        142.39        134.26         6.69 o                         
   1   2  20          0.51          1.97         2.45 o                         
   2   2  20         25.88         26.19         2.94 o                         
  -4   3  20          0.17         -1.00         1.30 o                         
  -3   3  20         23.57         23.55         1.95 o                         
  -2   3  20         12.47         13.47         1.45 o                         
  -1   3  20          0.78          0.41         1.06 o                         
   0   3  20          3.79          1.33         1.73 o                         
   1   3  20          3.31          3.53         1.59 o                         
   2   3  20          2.47          2.60         2.06 o                         
  -4   4  20          1.50          0.15         1.40 o                         
  -3   4  20          0.36         -0.38         1.01 o                         
  -2   4  20          0.08         -0.67         0.96 o                         
  -1   4  20         29.93         33.79         2.62 o                         
   0   4  20         22.90         31.29         3.84 o                         
   1   4  20          5.93          8.38         1.83 o                         
  -4   5  20         31.76         37.14         2.48 o                         
  -3   5  20          7.74          9.24         1.48 o                         
  -2   5  20         29.27         30.51         1.99 o                         
  -1   5  20          1.99          0.95         1.24 o                         
   0   5  20         30.73         41.42         4.55 o                         
   1   5  20         90.97        103.25         4.61 o                         
  -3   6  20         28.31         22.11         1.88 o                         
  -2   6  20          7.08          3.53         1.37 o                         
  -1   6  20         25.10         23.96         2.42 o                         
   0   6  20          0.33         -0.76         1.51 o                         
  -2   7  20          3.87          7.55         1.48 o                         
  -1   7  20          1.01          1.47         1.59 o                         
   0   7  20          6.41          5.94         1.75 o                         
  -3   0  21          7.79          4.71         2.40 o                         
  -1   0  21          0.02         -1.54         1.54 o                         
   1   0  21         10.50          4.71         2.40 o                         
  -3   1  21         25.05         27.65         1.92 o                         
  -2   1  21          0.02         -0.93         0.95 o                         
  -1   1  21         14.93          7.20         1.51 o                         
   0   1  21         11.72         13.87         2.31 o                         
  -3   2  21          0.05         -0.09         1.71 o                         
  -2   2  21          0.34          0.56         1.04 o                         
  -1   2  21          3.58         -0.24         1.24 o                         
   0   2  21          0.10          1.25         1.50 o                         
  -3   3  21          0.26          0.55         2.04 o                         
  -2   3  21          3.84          4.71         1.73 o                         
  -1   3  21          4.25          5.66         2.16 o                         
   0   3  21          0.04         -1.50         1.50 o                         
  -2   4  21         41.97         54.81         3.18 o                         
  -1   4  21         14.19         19.81         3.75 o                         
   0   4  21          8.70         16.29         2.34 o                         
                                                                                
